# Supplementary material for: Glycoalkaloid Composition and Flavonoid Content as Driving Forces of Phytotoxicity in Diploid Potato
Source: Int J Mol Sci. 2023 Jan 14;24(2):1657. doi: 10.3390/ijms24021657 (PMC9863746; doi:10.3390/ijms24021657)
Supplement: Supplementary file 1 [file ijms-24-01657-s001.zip › Supplementary Table S1.xlsx]

## Sheet: Title page
	Glycoalkaloid composition and flavonoid content as driving forces of phytotoxicity in diploid potato
	Katarzyna Szajko1, Paulina Smyda-Dajmund1, Jarosław Ciekot2, Waldemar Marczewski1, Dorota Sołtys-Kalina1*
	1Plant Breeding and Acclimatization Institute – National Research Institute, Młochów Research Centre, Platanowa 19 st, 05-831 Młochów, Poland
	2Ludwik Hirszfeld Institute of Immunology and Experimental Therapy, Laboratory of Biomedical Chemistry, Rudolfa Weigla 12 st, 53-114 Wrocław, Poland
	*Corresponding author: d.soltys@ihar.edu.pl
	Keywords: allelopathy, flavonol synthase, glycoalkaloids, leptine II, solamargine, solasonine

## Sheet: A vs. B
Supplementary Table S1. All significant DEGs (at p<0.05;2.0 ≤Log2FC≥-2.0) recognized after comparison A' vs. B'
Gene	log2 FC	p-value	Product name
LOC102585933	8.3	1.67608e-33	flavonol synthase/flavanone 3-hydroxylase-like
LOC102594045	7.96	2.93995e-09	UDP-glycosyltransferase 71E1-like
LOC102584518	7.05	2.28803e-23	metal transporter Nramp5-like
LOC107057710	6.93	1.66071e-06	uncharacterized protein At1g18380-like
LOC102579990	6.87	1.55479e-06	uncharacterized protein LOC102579990
LOC107057684	6.18	5.55479e-05	G-type lectin S-receptor-like serine/threonine-protein kinase At4g27290
LOC102590804	6.16	2.7489e-05	nodulation receptor kinase-like
LOC102590432	6.13	1.84868e-05	probable L-type lectin-domain containing receptor kinase S.5
LOC102601567	6.08	8.36053e-20	uncharacterized LOC102601567, transcript variant X2
LOC102596031	6.08	4.39023e-13	uncharacterized protein At1g28695-like
LOC107060708	6.07	0.000102865	uncharacterized protein LOC107060708
LOC102589992	6.03	0.000113647	ankyrin repeat-containing protein At2g01680-like
LOC102591485	6	3.99135e-05	uncharacterized LOC102591485
LOC102579961	5.99	0.000146497	SPX domain-containing protein 3
LOC107058687	5.81	0.000322722	uncharacterized protein LOC107058687
LOC102604380	5.8	0.000449201	polyphenol oxidase D, chloroplastic, transcript variant X2
LOC102591512	5.75	0.000144538	pathogenesis-related protein STH-2-like
LOC102599070	5.73	9.22618e-09	serine protease inhibitor 5-like
LOC102592990	5.7	9.19441e-06
LOC102599706	5.65	0.000646738	cell differentiation protein RCD1 homolog
LOC102584503	5.6	3.61482e-11	small heat shock protein, chloroplastic
LOC102586420	5.53	0.00108959	ethylene-responsive transcription factor ERF027-like
LOC102583094	5.41	2.3089e-12	probable WRKY transcription factor 75-like
LOC102599227	5.39	7.75491e-08	probable receptor-like protein kinase At5g39020
LOC102579751	5.39	0.00476264	replication protein A 70 kDa DNA-binding subunit B-like, transcript variant X2
LOC102589326	5.37	7.54449e-10	uncharacterized protein LOC102589326
LOC102582531	5.36	2.28495e-12	replication protein A 70 kDa DNA-binding subunit B-like, transcript variant X11
LOC102586357	5.35	7.054e-20	hippocampus abundant transcript-like protein 1
LOC102590390	5.34	0.00470315	ATP-dependent helicase rhp16-like
LOC107058573	5.31	0.00359008	poly [ADP-ribose] polymerase 2-like
LOC102589144	5.3	1.05528e-57	inositol 2-dehydrogenase/D-chiro-inositol 3-dehydrogenase
LOC102591555	5.29	0.00290466	uncharacterized LOC102591555
LOC107058040	5.26	0.0036671	uncharacterized LOC107058040, transcript variant X2
LOC102593930	5.24	4.1663e-09	stearoyl-[acyl-carrier-protein] 9-desaturase 6, chloroplastic-like
LOC107058790	5.23	9.42446e-05	glycine-rich cell wall structural protein 1-like
LOC107060852	5.23	0.00416747	uncharacterized LOC107060852
LOC102603261	5.17	0.00399519	eukaryotic translation initiation factor 6-2-like
LOC102584318	5.17	0.00451582	uncharacterized LOC102584318, transcript variant X3
LOC102599040	5.16	6.85686e-05	(-)-alpha-terpineol synthase-like
LOC102598494	5.11	0.00479724	dirigent protein 18-like
LOC102597126	5.07	0.00192555	nudix hydrolase 2-like
LOC102581074	5.05	2.08869e-171	pathogenesis-related protein P2-like precursor
LOC102598812	5.05	1.92741e-14
LOC102598268	5.03	0.00173323	7-deoxyloganetin glucosyltransferase-like
LOC107060736	5.03	0.00743764	uncharacterized LOC107060736
LOC102578536	4.94	4.61497e-19	tyrosine aminotransferase-like
POTLX-3	4.93	1.27879e-08	probable linoleate 9S-lipoxygenase 5
LOC102580280	4.93	3.07819e-08	probable magnesium transporter NIPA8
LOC107060521	4.9	0.0128573	LRR receptor-like serine/threonine-protein kinase FLS2
LOC102592965	4.89	0.00280048
LOC102596356	4.86	0.0112062	uncharacterized protein At1g28695-like
LOC107060005	4.85	0.00356762
LOC102601889	4.85	0.011579	uncharacterized protein LOC102601889
LOC102604618	4.83	5.16487e-06	beta-D-glucosyl crocetin beta-1,6-glucosyltransferase-like
LOC102604093	4.82	0.0168571	U-box domain-containing protein 21-like
LOC102605428	4.8	3.78908e-251	glucan endo-1,3-beta-glucosidase, acidic isoform PR-Q'-like
LOC102595044	4.8	0.00402568
LOC102600828	4.8	0.0152192	putative UDP-rhamnose:rhamnosyltransferase 1
LOC102598809	4.77	4.14458e-31
LOC102596548	4.7	3.43472e-18	beta-D-glucosyl crocetin beta-1,6-glucosyltransferase-like
LOC102594573	4.7	0.00522135	heat stress transcription factor B-3-like
LOC107062639	4.69	0.0218627	uncharacterized LOC107062639, transcript variant X2
LOC102604313	4.68	1.94405e-27	protein SAR DEFICIENT 1-like
LOC102584073	4.68	3.58847e-10	lanC-like protein GCL2
LOC102583784	4.67	2.09041e-244	osmotin-like protein OSML13
LOC102584251	4.66	1.58386e-05	cell differentiation protein RCD1 homolog
LOC102605543	4.66	0.00973353	patatin-like protein 2
LOC102601686	4.64	4.81876e-48	ankyrin repeat-containing protein At3g12360-like
LOC102592800	4.64	0.00750249
LOC107060793	4.59	0.0326466	uncharacterized protein LOC107060793
LOC102587686	4.57	6.63011e-11	uncharacterized protein LOC102587686
LOC102586328	4.56	2.92358e-05	O-glucosyltransferase rumi homolog
LOC102590421	4.55	0.00104849	F-box/FBD/LRR-repeat protein At1g13570-like
LOC102579951	4.55	0.00893953	putative aconitate hydratase, cytoplasmic
LOC102591291	4.55	0.0293838
LOC102590877	4.52	1.04469e-10	uncharacterized LOC102590877, transcript variant X1
LOC107058421	4.52	0.00124019	transcription factor JUNGBRUNNEN 1-like
LOC102602456	4.51	0.0111343	G-type lectin S-receptor-like serine/threonine-protein kinase At4g27290, transcript variant X1
LOC107059427	4.49	7.31977e-28	uncharacterized LOC107059427
LOC102583737	4.48	0.0101705	G-type lectin S-receptor-like serine/threonine-protein kinase SD2-5
LOC102584100	4.47	0.0107501	protein SRG1-like
LOC102581791	4.43	0.0411946	EPIDERMAL PATTERNING FACTOR-like protein 2, transcript variant X2
LOC102583793	4.42	1.74861e-12	copal-8-ol diphosphate hydratase, chloroplastic-like
LOC102588146	4.42	0.0394678
LOC102585687	4.42	0.0409357	protein UPSTREAM OF FLC
LOC102590535	4.42	0.0426497	uncharacterized protein LOC102590535
LOC102601475	4.4	0.00034929
LOC102591665	4.35	0.0469313	basic form of pathogenesis-related protein 1-like
LOC107059244	4.33	0.0162441	uncharacterized LOC107059244
LOC102604803	4.33	0.0481796	uncharacterized protein LOC102604803
LOC102605459	4.32	3.24981e-37	auxin-induced protein PCNT115-like, transcript variant X3
LOC102587251	4.3	2.32988e-89	geranylgeranyl pyrophosphate synthase 7, chloroplastic-like
LOC102584927	4.3	0.000168123	uncharacterized LOC102584927, transcript variant X1
LOC107060358	4.27	4.99234e-08	uncharacterized protein LOC107060358
LOC102587157	4.27	1.50384e-05	putative calcium-transporting ATPase 13, plasma membrane-type
LOC102597608	4.26	5.15225e-07	acylsugar acyltransferase 3-like
LOC102580692	4.24	3.87001e-32
LOC102595473	4.23	5.42304e-108	glucan endo-1,3-beta-glucosidase, acidic isoform GI9-like precursor
LOC102591763	4.19	1.29483e-08	branched-chain-amino-acid aminotransferase 2, chloroplastic-like
LOC102579540	4.19	0.000377349	9-cis-epoxycarotenoid dioxygenase NCED6, chloroplastic
LOC102578449	4.17	1.11995e-16	protein DA1-related 1-like
LOC102577576	4.16	1.37018e-137	asparagine synthetase [glutamine-hydrolyzing]
LOC102589214	4.14	0.000370878	uncharacterized LOC102589214
LOC102598834	4.13	1.45261e-07	ankyrin repeat-containing protein At5g02620-like, transcript variant X1
LOC107059211	4.13	0.000437457	TMV resistance protein N-like
LOC102582218	4.12	1.94814e-08	uncharacterized LOC102582218, transcript variant X2
LOC107059752	4.11	0.0417056	probably inactive leucine-rich repeat receptor-like protein kinase At5g48380
LOC102589338	4.08	0.0301126	receptor-like protein 12
LOC102599160	4.07	5.55591e-42	ankyrin repeat-containing protein At5g02620-like
LOC102583841	4.07	0.000855555	scopoletin glucosyltransferase-like
LOC102587762	4.05	6.736e-05	uncharacterized protein LOC102587762
LOC107060008	4.05	0.0352836	uncharacterized protein LOC107060008
LOC102592480	4.04	4.35933e-23	kunitz-type trypsin inhibitor alpha chain-like
LOC102594787	4.04	5.16659e-11	citrate-binding protein-like
LOC102600808	4.03	7.33279e-07	U-box domain-containing protein 35-like
LOC107063132	4.02	2.31432e-06	uncharacterized LOC107063132
LOC102590164	4.01	0.0387907	chitinase-3-like protein 2
LOC102578282	4	0.0421187
LOC107063453	3.98	9.24446e-05	uncharacterized LOC107063453
LOC102588381	3.96	5.10239e-72	flavonoid 3'-monooxygenase-like
LOC102582867	3.95	0.0410563	G-type lectin S-receptor-like serine/threonine-protein kinase SD2-5
LOC102604232	3.94	4.5791e-55	probable WRKY transcription factor 51
LOC102604918	3.94	0.00147809	putative disease resistance RPP13-like protein 3
LOC102587201	3.93	0.0486411	uncharacterized LOC102587201, transcript variant X2
LOC102585769	3.91	0.000149535
LOC102592141	3.9	5.60476e-36	uncharacterized protein LOC102592141
LOC107057697	3.9	7.23661e-22
LOC102591505	3.9	2.72671e-10	beta-D-glucosyl crocetin beta-1,6-glucosyltransferase-like
LOC102594716	3.89	1.41801e-11	glutamate receptor 3.6-like, transcript variant X1
LOC102582281	3.88	2.94871e-08
LOC107062854	3.88	0.0495173	uncharacterized LOC107062854
LOC102594838	3.86	3.20662e-10	protein PHLOEM PROTEIN 2-LIKE A5-like
LOC107060696	3.85	2.69727e-05	glycine-rich RNA-binding protein 8-like
LOC102588726	3.83	3.47002e-17	proline dehydrogenase 2, mitochondrial-like
PDR2	3.83	1.38525e-16	pleiotropic drug resistance protein 1-like, transcript variant X1
LOC102601789	3.83	0.0129285
LOC107058016	3.81	0.000261703	cytochrome b561 and DOMON domain-containing protein At5g35735-like
LOC107063304	3.79	0.0158292	wall-associated receptor kinase 3-like
LOC102594075	3.78	1.85768e-10	beta-glucuronosyltransferase GlcAT14C-like
LOC102587428	3.76	0.0167128	hyoscyamine 6-dioxygenase-like
LOC102580870	3.74	2.21296e-06	miraculin
LOC102587720	3.74	0.000338824	putative receptor-like protein kinase At3g47110
LOC102584042	3.74	0.00256999	L-type lectin-domain containing receptor kinase IV.1-like
LOC102591248	3.74	0.00367109	putative transcription factor bHLH041
LOC102602527	3.73	5.60311e-05	protein SRG1-like, transcript variant X1
LOC102592747	3.71	0.0184158	probable serine/threonine-protein kinase At1g09600
LOC102584290	3.71	0.0206993	calmodulin-like protein 8
LOC107060688	3.7	4.52148e-07	uncharacterized LOC107060688
LOC102581806	3.69	9.21303e-42	delta(12) oleic acid desaturase FAD2-like
LOC102588416	3.69	1.16502e-32	17.4 kDa class I heat shock protein-like
LOC102595891	3.68	0.0244385	cytochrome P450 71A9-like
LOC102582558	3.68	0.0269902	uncharacterized LOC102582558, transcript variant X1
LOC102585384	3.67	0.000838959	cytochrome P450 CYP72A219-like, transcript variant X1
LOC102606267	3.65	0.0241063	probable inactive purple acid phosphatase 27
LOC102590131	3.62	4.8174e-48	pathogen-related protein-like
LOC102591453	3.61	4.02118e-07	glutamate--glyoxylate aminotransferase 2-like
LOC102596721	3.61	0.0261211
LOC107059661	3.58	0.0279172	MLP-like protein 28
LOC102598620	3.57	9.60622e-123	non-specific lipid-transfer protein 2-like
LOC102579427	3.57	8.36401e-33
LOC102597811	3.56	0.00172131	protein PHLOEM PROTEIN 2-LIKE A8-like
LOC107058867	3.56	0.0318515	uncharacterized protein LOC107058867
LOC102604704	3.54	2.65081e-06	protein ASC1
LOC102605265	3.54	0.00186141	uncharacterized protein LOC102605265
LOC102600960	3.52	5.2853e-43	myb-related protein 308-like
LOC102589208	3.51	8.03978e-86	glucan endo-1,3-beta-glucosidase A
LOC102588734	3.51	3.11506e-22	cold and drought-regulated protein CORA-like
LOC107059057	3.51	2.30428e-13	receptor-like protein 12
LOC102592578	3.51	0.0378978	gibberellin 2-beta-dioxygenase 2-like
LOC102581599	3.5	8.98632e-57	fe(2+) transport protein 1-like
LOC102598049	3.48	1.47755e-142	delta(12) oleic acid desaturase FAD2-like
LOC102589251	3.46	0.00826865	boron transporter 4-like
LOC102601183	3.46	0.00833443	uncharacterized protein LOC102601183
LOC102603333	3.45	5.62935e-100	cytochrome P450 71D11-like
LOC102605398	3.45	0.0173864	uncharacterized LOC102605398, transcript variant X4
LOC107058125	3.44	2.21661e-06	VQ motif-containing protein 22-like
LOC102594128	3.44	6.53264e-05	citrate-binding protein-like
LOC102585590	3.43	1.7486e-05	uncharacterized protein LOC102585590
LOC102597949	3.43	0.000740457	MLP-like protein 28
LOC102589612	3.42	1.22899e-13	myb-related protein 305-like
LOC102582634	3.42	8.11609e-13	AAA-ATPase At2g46620-like
LOC102590260	3.41	2.56887e-05
LOC102582271	3.41	0.00322535	cytochrome P450 CYP72A219-like
LOC102605913	3.4	6.52318e-06	putative E3 ubiquitin-protein ligase LIN, transcript variant X2
LOC102596066	3.38	0.000678006	cullin-1-like
LOC102599042	3.38	0.0449763
LOC102599114	3.37	1.74291e-26	probable WRKY transcription factor 40
LOC107058937	3.37	9.30663e-12	uncharacterized LOC107058937
LOC107063354	3.37	7.68362e-05	uncharacterized LOC107063354
LOC102592911	3.35	1.0549e-145	osmotin-like protein OSML13
LOC107058375	3.35	2.46789e-19	LRR receptor-like serine/threonine-protein kinase FLS2
LOC102605080	3.34	1.17395e-20	uncharacterized protein LOC102605080
LOC102581876	3.33	1.88617e-37
LOC102604255	3.32	4.3165e-49	coatomer subunit beta'-1-like
LOC102578309	3.31	5.35402e-15	uncharacterized protein At1g04910-like
LOC102588742	3.31	0.0232824	uncharacterized LOC102588742, transcript variant X9
LOC102590998	3.3	2.56489e-84	basic endochitinase
LOC102590658	3.3	2.16448e-66	protein yippee-like At4g27740
LOC102591128	3.3	1.42579e-17	F-box/FBD/LRR-repeat protein At1g13570-like, transcript variant X2
LOC102603280	3.29	0.017493
LOC102587993	3.28	2.75561e-21	arogenate dehydrogenase 2, chloroplastic-like
LOC102589643	3.28	0.00156059	uncharacterized LOC102589643, transcript variant X3
LOC102598374	3.27	0.0268491	cytochrome P450 CYP736A12-like
LOC102601498	3.26	0.0249871	heat stress transcription factor B-3
LOC102584582	3.25	6.97576e-62	wall-associated receptor kinase 2-like
LOC102597487	3.24	3.44991e-41	protein NIM1-INTERACTING 2
LOC102588469	3.24	7.03269e-11	photosystem II 5 kDa protein, chloroplastic-like
LOC107060016	3.23	0.00604161	protein NIM1-INTERACTING 2-like
LOC102597017	3.23	0.019555	pentatricopeptide repeat-containing protein At5g09450, mitochondrial-like
LOC102585082	3.22	2.01564e-06	nudix hydrolase 2-like
LOC102593217	3.22	0.00995692
LOC102593975	3.21	4.66718e-20
LOC102580299	3.21	3.40648e-08	aminotransferase ALD1
LOC107058663	3.21	9.53005e-08	uncharacterized LOC107058663
LOC102589706	3.2	3.27037e-51	subtilisin-like protease SBT1.2
LOC102601098	3.19	1.11315e-58	uncharacterized N-acetyltransferase p20-like
LOC102579860	3.18	0.00206529	enoyl-CoA delta isomerase 1, peroxisomal-like
LOC102598601	3.17	6.01918e-14	protein STRICTOSIDINE SYNTHASE-LIKE 12-like
LOC102589832	3.16	2.23672e-68	putative ABC transporter C family member 15
PR-5/319	3.15	3.87962e-124	pathogenesis-related protein R major form
LOC102588409	3.15	2.37726e-06	2-hydroxyisoflavanone dehydratase-like
LOC102599623	3.14	7.01874e-47	uncharacterized protein LOC102599623
LOC102579718	3.14	0.0074799	protein LURP-one-related 17, transcript variant X1
LOC102586332	3.12	2.33653e-09	caffeoyl-CoA O-methyltransferase-like
LOC102588963	3.12	0.00253276
LOC102578429	3.11	0.000502668
LOC102582993	3.11	0.00669055
LOC102583802	3.11	0.00941525	primary amine oxidase-like
LOC102604100	3.1	4.36483e-09	beta-fructofuranosidase, insoluble isoenzyme CWINV3-like
LOC102581623	3.1	0.000930715	histidine decarboxylase-like
LOC102600579	3.09	9.41167e-29	syntaxin-121-like
LOC102583638	3.08	0.00105831
LOC107062659	3.07	4.06475e-09	uncharacterized LOC107062659
LOC102604491	3.07	0.00956703	pyrophosphate-energized vacuolar membrane proton pump 1-like
LOC102599667	3.06	4.3547e-07	cytochrome b561 and DOMON domain-containing protein At5g47530-like
LOC102591312	3.05	2.66771e-07	cytochrome P450 CYP72A219-like
LOC102584843	3.05	0.00572132	homeobox protein knotted-1-like LET12, transcript variant X1
ACO1	3.03	1.68291e-57	1-aminocyclopropane-1-carboxylate oxidase
LOC102600028	3.03	1.56743e-18	non-functional pseudokinase ZED1-like
LOC102582600	3.02	2.37384e-27	cation/calcium exchanger 1-like
LOC102578478	3.01	6.56125e-27	uncharacterized protein LOC102578478
LOC107061428	3.01	1.7815e-21	protein SRC2-like
LOC102606060	3	1.52287e-27	tyramine N-feruloyltransferase 4/11-like
LOC102592499	2.99	0.0458603	uncharacterized LOC102592499, transcript variant X1
LOC107061317	2.96	2.02092e-12
LOC102582918	2.96	2.59361e-12	pathogenesis-related protein STH-2-like
LOC102599644	2.95	0.0204186	ethylene-responsive transcription factor 2-like
LOC107062546	2.94	9.80909e-37	senescence-associated carboxylesterase 101-like
LOC102584784	2.94	0.0469548	putative GEM-like protein 8
LOC102585063	2.93	0.00419595	uncharacterized LOC102585063
LOC102593016	2.92	4.70963e-07	putative methylesterase 11, chloroplastic
LOC102584001	2.91	3.89611e-43	1-aminocyclopropane-1-carboxylate oxidase 4
LOC102599140	2.91	6.79024e-19	pathogenesis-related leaf protein 4
LOC102587367	2.91	0.000676551	peroxisomal fatty acid beta-oxidation multifunctional protein AIM1-like
LOC102589484	2.9	0.0204152	uncharacterized protein LOC102589484
LOC107062756	2.9	0.0225367	uncharacterized protein LOC107062756
LOC102582180	2.89	5.25583e-09	uncharacterized LOC102582180, transcript variant X2
LOC102589148	2.88	1.8419e-42	patatin-like protein 3
LOC102599376	2.88	5.4508e-15	probable glutathione S-transferase
LOC102604879	2.88	8.19288e-12	protein PLANT CADMIUM RESISTANCE 8
LOC102589713	2.88	0.000131011	IQ domain-containing protein IQM2-like
LOC102588575	2.88	0.000635917	uncharacterized LOC102588575
LOC102601367	2.87	3.93407e-31	probable calcium-binding protein CML41
LOC102600986	2.86	6.99262e-52	probable WRKY transcription factor 40
LOC102590949	2.86	4.80882e-22	probable WRKY transcription factor 40
LOC107058637	2.85	0.00029993	uncharacterized LOC107058637
LOC107059138	2.85	0.0291446	probable glutathione S-transferase
LOC102585975	2.84	4.01182e-55	senescence-associated carboxylesterase 101-like, transcript variant X2
LOC102588301	2.84	5.75343e-16	acidic 27 kDa endochitinase
LOC102602279	2.83	1.43413e-42	probable WRKY transcription factor 51
LOC102581115	2.83	1.27123e-28	kirola-like
LOC102578403	2.83	1.52973e-06	uncharacterized LOC102578403, transcript variant X7
PR1B	2.82	6.68683e-41	pathogenesis-related protein 1b precursor
LOC102586823	2.82	0.0064966
LOC102596704	2.81	9.81463e-25	universal stress protein A-like protein, transcript variant X2
LOC102586603	2.8	1.44672e-12	3-oxoacyl-[acyl-carrier-protein] reductase FabG-like
LOC102583996	2.8	3.98028e-12	proteinase inhibitor PSI-1.2-like
LOC102601659	2.8	0.000812671	floral homeotic protein DEFICIENS-like
LOC102584383	2.8	0.00819532	uncharacterized LOC102584383, transcript variant X2
LOC102579407	2.79	3.22297e-51	tyramine N-feruloyltransferase 4/11-like
LOC102605075	2.79	1.74016e-33	probable receptor-like protein kinase At5g39020
LOC102584244	2.79	5.67433e-24	wall-associated receptor kinase 2-like
LOC102583983	2.79	5.18964e-08	receptor-like protein 12
LOC102590917	2.79	0.0340957	putative transcription factor bHLH041
LOC102582859	2.78	3.35344e-17	glucose-6-phosphate/phosphate translocator 2, chloroplastic-like
LOC102599054	2.77	7.26483e-39	probable glutathione S-transferase
LOC102600347	2.77	3.20034e-32	F-box protein PP2-B10-like
LOC102578428	2.76	2.46146e-51
LOC102591793	2.76	1.20337e-08	uncharacterized LOC102591793
LOC102605416	2.76	0.0164892	uncharacterized LOC102605416
LOC102604230	2.75	3.00431e-23	beta-fructofuranosidase, insoluble isoenzyme 1-like precursor
LOC102589174	2.74	1.17753e-23	lysM domain receptor-like kinase 4
LOC102581435	2.74	1.88479e-18	protein DA1-like, transcript variant X1
LOC102579903	2.74	0.000484198	uncharacterized LOC102579903, transcript variant X13
LOC102578430	2.74	0.00720277	uncharacterized protein LOC102578430
LOC102591359	2.74	0.0379849	ethylene-responsive transcription factor 1B
LOC102582861	2.72	8.5537e-12	receptor-like protein 12
LOC102597044	2.72	0.0181224	uncharacterized LOC102597044
LOC102605572	2.71	0.0291446
LOC102605930	2.7	4.64696e-17	glutamate receptor 2.8-like
LOC102603240	2.7	0.0018778	uncharacterized protein LOC102603240
LOC107057669	2.69	1.31207e-09	TMV resistance protein N-like
LOC102598607	2.69	0.0117639	cytokinin riboside 5'-monophosphate phosphoribohydrolase LOG4-like
LOC102604447	2.69	0.022849	disease resistance protein TAO1-like, transcript variant X1
LOC102593494	2.69	0.0474699	uncharacterized LOC102593494
LOC102580181	2.68	1.39379e-10	chitin elicitor receptor kinase 1-like
LOC107058939	2.68	0.00468415	uncharacterized LOC107058939
LOC102588131	2.67	6.68854e-56	AP2/ERF and B3 domain-containing transcription factor RAV1
LOC107058196	2.67	0.00530646	uncharacterized LOC107058196
LOC102596641	2.66	3.3959e-11	glycerophosphodiester phosphodiesterase protein kinase domain-containing GDPDL2-like
LOC102594232	2.66	0.00307042	uncharacterized LOC102594232
LOC107061919	2.66	0.0183025	uncharacterized LOC107061919
LOC102596399	2.65	3.77965e-62	oxalate--CoA ligase
LOC102603518	2.65	0.0301762	22.7 kDa class IV heat shock protein
LOC102606129	2.63	1.6286e-13	glutamate receptor 2.8-like
LOC102596000	2.63	0.0423379	cysteine-rich receptor-like protein kinase 2
LOC107059027	2.62	5.35678e-29	probable WRKY transcription factor 51, transcript variant X2
LOC102601412	2.62	7.03707e-12	protein SRG1-like, transcript variant X2
LOC102598478	2.61	2.33864e-36	(-)-alpha-terpineol synthase-like, transcript variant X2
LOC102580740	2.61	2.21747e-08	epidermis-specific secreted glycoprotein EP1-like
LOC102596215	2.6	0.0164724	HVA22-like protein e, transcript variant X1
LOC102604292	2.6	0.0296552	probable S-adenosylmethionine-dependent methyltransferase At5g38100
LOC102590997	2.59	9.59911e-59	basic form of pathogenesis-related protein 1-like
LOC102586235	2.59	3.44445e-09
LOC102580297	2.59	2.61631e-05	zeatin O-xylosyltransferase-like, transcript variant X10
LOC102598985	2.59	0.0207968	alpha-glucosidase YihQ-like
LOC102603786	2.57	5.48843e-43	cytochrome P450 90B1
LOC102605957	2.57	2.99121e-13	calcium-binding protein KIC-like
LOC102598045	2.57	2.01868e-09	cytokinin riboside 5'-monophosphate phosphoribohydrolase LOG1-like
LOC102589441	2.56	6.46971e-47	basic form of pathogenesis-related protein 1-like
LOC102590159	2.56	7.85891e-20	lysine histidine transporter-like 8
LOC102581996	2.56	9.59092e-05	formate dehydrogenase, mitochondrial-like, transcript variant X11
LOC102581954	2.56	0.000854687	histidine decarboxylase-like
LOC107061527	2.56	0.00431379	ethylene-responsive transcription factor 1B-like
LOC102587059	2.55	6.11771e-32	protein STRICTOSIDINE SYNTHASE-LIKE 10-like
LOC102586033	2.55	6.1703e-08
LOC107062936	2.55	0.00952465	uncharacterized protein LOC107062936
LOC102580397	2.54	1.85888e-48	epidermis-specific secreted glycoprotein EP1-like
LOC102600687	2.54	1.18751e-35	probable glutathione S-transferase
LOC102585525	2.53	6.55809e-43	ethylene-responsive transcription factor 5-like
LOC102585485	2.53	6.65634e-39	ankyrin repeat-containing protein At5g02620-like
LOC102604905	2.53	3.54819e-06	E3 ubiquitin-protein ligase ATL6-like
LOC102606133	2.53	3.91488e-05
LOC102584522	2.53	0.000415689
LOC102603158	2.53	0.0227679	probable LRR receptor-like serine/threonine-protein kinase At3g47570
LOC102581965	2.52	3.55507e-27	potassium channel AKT1-like
LOC102598951	2.52	7.73636e-20	probable xyloglucan endotransglucosylase/hydrolase protein 15-like precursor
LOC102599777	2.52	8.43934e-05
LOC107061671	2.51	3.11394e-22	protein LITTLE ZIPPER 2-like, transcript variant X2
LOC102597686	2.5	4.44957e-15	late embryogenesis abundant protein-like
LOC102597089	2.5	3.2512e-10	uncharacterized protein LOC102597089
LOC102589442	2.5	1.05247e-08	uncharacterized LOC102589442, transcript variant X2
LOC107062451	2.49	1.61748e-07	uncharacterized protein LOC107062451
LOC107059978	2.48	7.27153e-32	uncharacterized LOC107059978
LOC102600356	2.48	2.99299e-09	probable glutathione S-transferase
LOC102589300	2.47	1.1427e-27	alanine--glyoxylate aminotransferase 2 homolog 2, mitochondrial
LOC102578318	2.47	3.99575e-11
LOC102580416	2.47	1.23445e-05	leucine-rich repeat receptor-like tyrosine-protein kinase PXC3
LOC102586314	2.46	1.62124e-39	LOW QUALITY PROTEIN: senescence-associated carboxylesterase 101-like
LOC102589957	2.46	6.53889e-20	zinc finger protein ZAT10-like
LOC102592064	2.46	1.81156e-09	uncharacterized protein LOC102592064
LOC102589114	2.45	9.44876e-25	ubiquinol oxidase 2, mitochondrial-like
LOC102585713	2.45	1.38911e-08	uncharacterized LOC102585713, transcript variant X1
LOC102583383	2.45	2.16624e-08	glycerophosphodiester phosphodiesterase protein kinase domain-containing GDPDL2-like
LOC102585649	2.44	3.06589e-20	uncharacterized protein LOC102585649
LOC102587139	2.44	2.32203e-05	uncharacterized LOC102587139, transcript variant X4
LOC102599112	2.42	2.90146e-06
LOC102603148	2.42	0.0393156	zinc finger protein ZAT11-like
LOC102587289	2.42	0.044419	probable WRKY transcription factor 30
LOC102584343	2.41	1.56908e-24	probable serine/threonine-protein kinase At1g18390, transcript variant X2
LOC107058370	2.41	5.3898e-13	probable calcium-binding protein CML30
LOC102594264	2.41	1.19303e-07	protein DA1-related 5-like
LOC102599450	2.4	4.71502e-37	chitotriosidase-1-like
LOC102597406	2.4	0.00684231	uncharacterized LOC102597406, transcript variant X15
LOC107062888	2.4	0.0156665	non-specific lipid-transfer protein 1-like
LOC102592933	2.39	1.02561e-48	ethylene-responsive transcription factor 1B-like
LOC102584780	2.39	1.89729e-44	osmotin-like protein OSML13
LOC102588093	2.39	2.12331e-25	probable WRKY transcription factor 26
LOC102603643	2.39	1.83918e-11	ras-related protein RABH1e
LOC102599261	2.38	1.84638e-08	7-deoxyloganetin glucosyltransferase-like
EXLA1	2.37	4.34541e-30	expansin-like protein precursor
LOC102587395	2.37	4.81931e-27	copper transport protein CCH-like
LOC102583445	2.37	1.01542e-20	2-alkenal reductase (NADP(+)-dependent)-like
LOC102604492	2.37	1.08716e-05	agamous-like MADS-box protein AGL65
LOC102581363	2.37	0.0253976	secoisolariciresinol dehydrogenase-like
LOC102593729	2.36	0.0396604	ubiquitin-like-specific protease 1D, transcript variant X1
LOC102580051	2.35	3.19873e-26	tyramine N-feruloyltransferase 4/11-like
LOC102585312	2.35	1.96752e-21	glycerophosphodiester phosphodiesterase GDPD1, chloroplastic-like
LOC102600748	2.35	8.83442e-09	non-specific lipid-transfer protein-like protein At2g13820
LOC102582789	2.35	0.0383855
LOC102602724	2.34	1.42833e-20
LOC102581108	2.34	9.12567e-07
LOC102600894	2.34	0.00512471	uncharacterized protein LOC102600894
LOC102581544	2.33	5.24545e-14
LOC102587345	2.33	2.05222e-13
LOC102602980	2.33	0.0413128	uncharacterized protein LOC102602980
LOC102590725	2.32	3.28701e-18	probable carboxylesterase 6
LOC102588837	2.31	3.68486e-21	probable WRKY transcription factor 15
LOC102593913	2.3	1.74882e-05
LOC102597729	2.29	3.97863e-51	3-oxoacyl-[acyl-carrier-protein] reductase FabG-like
LOC102593571	2.29	1.37774e-29
LOC102581635	2.29	5.77318e-12	G-type lectin S-receptor-like serine/threonine-protein kinase CES101
LOC102604406	2.29	3.74763e-06	uncharacterized protein LOC102604406
LOC102580949	2.29	0.000210901	calmodulin-binding protein 60 B-like
LOC102589271	2.29	0.0472785	uncharacterized protein LOC102589271
LOC102579746	2.28	2.47917e-05	purple acid phosphatase 15
LOC102586931	2.27	0.000462997	flavonol synthase/flavanone 3-hydroxylase-like
LOC107059736	2.27	0.0388036	TMV resistance protein N-like, transcript variant X2
LOC102592131	2.26	0.000591921
LOC102603129	2.25	8.67062e-31	stem-specific protein TSJT1-like
LOC102579840	2.25	1.0252e-07	histidine decarboxylase-like, transcript variant X1
LOC102589987	2.25	0.000809417	uncharacterized protein LOC102589987
LOC102605761	2.24	6.82072e-20	WRKY transcription factor 6-like
LOC102604375	2.24	4.0772e-11	probable LRR receptor-like serine/threonine-protein kinase At1g74360
LOC102588725	2.24	2.09823e-07
LOC102581292	2.24	0.00272614	histidine decarboxylase-like
LOC107060945	2.24	0.0115104	fatty acyl-CoA reductase 3-like
LOC102589703	2.24	0.0336824	aquaporin TIP1-1
LOC102604318	2.23	8.18076e-22	L-lactate dehydrogenase B
LOC102597644	2.23	1.29227e-05	uncharacterized LOC102597644
LOC102599123	2.23	0.00690597	MLO-like protein 6
LOC102589648	2.22	9.52373e-39	uncharacterized LOC102589648, transcript variant X3
LOC102595692	2.22	1.24476e-26	metacaspase-1-like
LOC102580954	2.22	7.45466e-10	glycerophosphodiester phosphodiesterase protein kinase domain-containing GDPDL2-like
LOC102604975	2.22	0.00113271	probable WRKY transcription factor 53, transcript variant X1
LOC102590475	2.22	0.0027344	putative ABC transporter C family member 15
LOC107059210	2.22	0.023549
LOC102585357	2.21	8.43608e-21	phenylalanine ammonia-lyase-like
LOC102591923	2.21	1.18477e-10	IQ domain-containing protein IQM1
LOC102603944	2.21	1.98924e-05	cysteine-rich repeat secretory protein 38-like
LOC102599621	2.21	0.00410796	monothiol glutaredoxin-S1-like
LOC102583390	2.21	0.0292321	monothiol glutaredoxin-S2-like
LOC102581722	2.2	1.93388e-25
LOC102584093	2.2	0.000532548	replication protein A 70 kDa DNA-binding subunit B-like
LOC102579793	2.19	8.9881e-31	cucumber peeling cupredoxin-like
LOC102602552	2.19	0.00360293	beta-D-glucosyl crocetin beta-1,6-glucosyltransferase-like
LOC102594906	2.19	0.00577636
LOC102580603	2.19	0.00591297	uncharacterized protein LOC102580603
LOC102579251	2.19	0.0172696	cytochrome P450 704C1-like, transcript variant X1
LOC102599424	2.19	0.0304726	uncharacterized LOC102599424
LOC102604599	2.18	0.0193522	luminal-binding protein 5
LOC102597085	2.17	3.9549e-24	probable glutathione S-transferase
LOC102582722	2.17	1.76862e-23
LOC102577652	2.17	1.70829e-11	ferritin-3, chloroplastic, transcript variant X2
LOC102583325	2.16	0.000109564	thioredoxin-like 1-1, chloroplastic
LOC102595032	2.15	2.13369e-28	putative receptor-like protein kinase At1g72540
LOC102582168	2.15	2.02107e-26	L-ascorbate oxidase-like
LOC102593499	2.15	2.13528e-10	uncharacterized protein LOC102593499
LOC102601972	2.15	2.12869e-05	uncharacterized LOC102601972
LOC102594448	2.15	0.00488781
LOC102604040	2.14	1.86173e-32
LOC102604226	2.14	6.87362e-27	protein YLS3-like
LOC102582555	2.14	3.05409e-10	AT-hook motif nuclear-localized protein 17
LOC107061761	2.14	0.0118334
LOC102585539	2.13	1.40524e-19	AAA-ATPase At3g50940-like
LOC102592415	2.13	3.44147e-16	uncharacterized protein LOC102592415
LOC102603764	2.13	3.24918e-11	G-type lectin S-receptor-like serine/threonine-protein kinase At4g27290
LOC102597540	2.13	0.0290586	TMV resistance protein N-like
LOC102593390	2.12	2.67876e-22	heptahelical transmembrane protein 1-like
LOC102597750	2.12	7.22404e-13	RING-H2 finger protein ATL54-like
LOC102604934	2.12	0.000974675	G-type lectin S-receptor-like serine/threonine-protein kinase At4g27290
LOC102589525	2.12	0.019992	receptor-like protein 12
LOC102594670	2.12	0.0200699	xyloglucan endotransglucosylase/hydrolase 2-like
LOC102598075	2.11	6.31234e-62	protein EDS1-like
LOC102577760	2.11	1.85528e-34	NtPRp27-like protein precursor
LOC102578768	2.11	0.000185325
LOC102597626	2.11	0.00132095	DNA repair protein XRCC2 homolog, transcript variant X11
LOC102578973	2.11	0.00191534	probable glutathione S-transferase
LOC102585813	2.1	3.69145e-09	probable polyol transporter 6
LOC102604976	2.1	2.3546e-05	F-box/kelch-repeat protein At3g23880
LOC102601716	2.09	1.1536e-17	secoisolariciresinol dehydrogenase-like
LOC102594104	2.09	3.03896e-12	probable aminotransferase TAT2
LOC102605098	2.09	9.67256e-05	arogenate dehydrogenase 1, chloroplastic-like
LOC102582532	2.09	0.000186438	triacylglycerol lipase SDP1-like
LOC102606461	2.09	0.00767538	glutamate receptor 2.9-like
LOC102586743	2.08	8.23088e-16	probable receptor-like protein kinase At1g67000
LOC102594518	2.08	2.57464e-14	U-box domain-containing protein 7
LOC107063042	2.08	0.00293922	uncharacterized LOC107063042
LOC102594338	2.08	0.0173825	xyloglucan endotransglucosylase/hydrolase 2-like
LOC102597735	2.07	5.43388e-18	protein DEK-like, transcript variant X1
LOC102594720	2.07	1.63669e-10	wall-associated receptor kinase 2-like
LOC102605450	2.07	2.4444e-07
LOC102603685	2.07	0.00113063	uncharacterized protein LOC102603685
LOC102581752	2.06	2.74935e-14	putative late blight resistance protein homolog R1B-23
LOC102604435	2.06	0.000514657	probable leucine-rich repeat receptor-like protein kinase At1g35710
LOC102590422	2.05	2.46378e-13	trans-resveratrol di-O-methyltransferase-like
LOC102584636	2.05	9.22449e-13
PDR4	2.05	1.04096e-05	pleiotropic drug resistance protein 1-like, transcript variant X1
LOC102602513	2.04	7.07175e-13	uncharacterized protein LOC102602513
LOC102586568	2.04	1.9199e-05	bZIP transcription factor 17-like, transcript variant X2
LOC102605417	2.03	2.17169e-27	uncharacterized protein LOC102605417
LOC102582727	2.03	6.51534e-18	cytochrome P450 94A1-like
LOC102606049	2.03	0.00135044	fidgetin-like protein 1
LOC102585863	2.03	0.00250223	auxin-responsive protein SAUR71-like
LOC102605139	2.02	5.35373e-17	uncharacterized protein LOC102605139
LOC102601539	2.02	5.76419e-16	RING-H2 finger protein ATL22-like
LOC102587685	2.02	1.23291e-10	nuclear transcription factor Y subunit C-9-like, transcript variant X2
LOC102602051	2.02	0.00370254	probable glutathione S-transferase
LOC102585618	2.02	0.00537311	uncharacterized LOC102585618
LOC107062261	2.02	0.00666746	ethylene-responsive transcription factor ERF098-like
LOC107058067	2.02	0.02017	uncharacterized LOC107058067
LOC102592495	2.01	4.80649e-10	IQ domain-containing protein IQM4-like
LOC102580777	2.01	5.30666e-08	2-oxoisovalerate dehydrogenase subunit alpha 1, mitochondrial-like, transcript variant X1
LOC102579342	2.01	7.4693e-05	uncharacterized LOC102579342
LOC102592804	2.01	0.0113579	uncharacterized LOC102592804, transcript variant X1
NAC2	2	1.00037e-34	NAC transcription factor 29-like
LOC102587888	2	4.37399e-16	phenylalanine ammonia-lyase-like
LOC102589685	2	5.00872e-12	uncharacterized acetyltransferase At3g50280-like
LOC102587279	2	5.95661e-07	probable receptor-like protein kinase At1g67000
LOC102581165	2	9.763e-05	sphingosine kinase 2-like, transcript variant X2
LOC102586890	2	0.00642189	glyoxysomal fatty acid beta-oxidation multifunctional protein MFP-a
LOC102578365	2	0.0379422	uncharacterized LOC102578365
LOC102598013	-2	2.60068e-30	methanol O-anthraniloyltransferase-like
LOC102579986	-2	5.43962e-05	dirigent protein 19
LOC102596574	-2.01	5.27348e-41	acetylornithine deacetylase-like
LOC102602479	-2.01	5.83254e-16	trans-resveratrol di-O-methyltransferase-like
LOC102599705	-2.01	0.0281445	non-specific lipid-transfer protein 4-like
LOC102603971	-2.01	0.0375797	histone H2AX-like
LOC102598102	-2.02	1.18946e-14	leucine-rich repeat extensin-like protein 3
LOC102587692	-2.02	0.00434173	uncharacterized protein LOC102587692
LOC102592016	-2.02	0.0121101	uncharacterized protein LOC102592016
LOC102602248	-2.03	1.30695e-23	putative germin-like protein 2-1
LOC102589306	-2.03	1.1126e-05	deoxyuridine 5'-triphosphate nucleotidohydrolase
LOC102600866	-2.03	0.00629758	uncharacterized protein LOC102600866
LOC102587419	-2.04	2.22417e-56	delta(7)-sterol-C5(6)-desaturase
LOC107062285	-2.04	7.4099e-25	uncharacterized protein LOC107062285
LOC102603358	-2.04	1.03391e-19	L-tryptophan--pyruvate aminotransferase 1-like
LOC102600588	-2.05	1.9382e-11	transcription factor PCL1-like, transcript variant X1
LOC102585343	-2.05	1.36054e-08	uncharacterized LOC102585343, transcript variant X1
LOC102597954	-2.06	1.53397e-29	heme-binding protein 2
LOC102586585	-2.06	1.76184e-28	fatty acid desaturase 4, chloroplastic-like
LOC102578623	-2.06	1.47511e-24
LOC102591235	-2.06	1.03141e-15	boron transporter 1
LOC102606007	-2.06	9.11737e-11	subtilisin-like protease SBT1.7
LOC102589761	-2.06	0.00649361	E3 ubiquitin-protein ligase RING1-like
LOC102590802	-2.07	1.23447e-16	high affinity nitrate transporter 2.7
LOC102590571	-2.07	0.00423465	probable leucine-rich repeat receptor-like protein kinase At5g49770
LOC102591858	-2.08	1.99357e-23
LOC102593895	-2.08	6.98881e-14
LOC102594249	-2.09	1.37019e-44	cysteine protease inhibitor 1-like
LOC102590892	-2.09	0.00419001	(-)-camphene/tricyclene synthase, chloroplastic-like
LOC107061779	-2.1	0.000933223	uncharacterized protein LOC107061779
LOC102583189	-2.11	2.2401e-21	protein IRX15-LIKE-like
LOC102588731	-2.11	1.78075e-11	protein NRT1/ PTR FAMILY 7.3-like
LOC107061330	-2.11	0.0122161	probable disease resistance protein At1g61310, transcript variant X1
LOC107061531	-2.11	0.0464766	nuclear transcription factor Y subunit B-6
LOC102593756	-2.12	1.82957e-28	phytoene synthase 1, chloroplastic
LOC102596035	-2.12	1.95861e-05	glucomannan 4-beta-mannosyltransferase 9-like
LOC102605926	-2.12	0.00618224	F-box/kelch-repeat protein At3g23880
LOC102597431	-2.12	0.0146833	uncharacterized protein LOC102597431
LOC102581167	-2.13	2.04485e-33	pathogenesis-related protein PR-1-like
LOC102604326	-2.13	0.000336243	COBRA-like protein 4
LOC102589018	-2.14	1.82305e-25	probable 2-oxoglutarate-dependent dioxygenase AOP1.2
LOC102578932	-2.14	1.06964e-11	endoglucanase 6
LOC102583591	-2.16	2.0371e-29	endo-1,4-beta-xylanase A-like, transcript variant X1
LOC102580610	-2.16	1.96259e-22
LOC102605789	-2.17	5.59993e-40	protein NRT1/ PTR FAMILY 6.2-like
LOC102602639	-2.18	4.63207e-45	cytochrome P450 CYP72A219-like
LOC102586644	-2.19	0.00499469	probable pectate lyase P18
LOC102583472	-2.2	0.00290947
LOC102593329	-2.2	0.00437285	probable polygalacturonase non-catalytic subunit JP650
LOC102588526	-2.21	2.90841e-25	transcription factor HY5
LOC102592693	-2.21	7.23726e-24	zeatin O-glucosyltransferase-like
LOC102606046	-2.21	0.000681377
LOC102601795	-2.21	0.0297259	dirigent protein 22-like
LOC102593559	-2.22	2.0068e-51	premnaspirodiene oxygenase-like
LOC102586395	-2.22	1.25244e-36	histone H1
LOC102593789	-2.22	7.80672e-10	vegetative cell wall protein gp1-like
LOC102592341	-2.22	1.6648e-06	uncharacterized protein LOC102592341
LOC102597005	-2.23	4.421e-06	uncharacterized LOC102597005, transcript variant X2
LOC102580160	-2.23	2.50173e-05	2-oxoglutarate-dependent dioxygenase DAO-like
LOC102601616	-2.24	1.84999e-34	protein LHY, transcript variant X1
LOC102581900	-2.24	4.62151e-06	probable galacturonosyltransferase-like 1
LOC107062757	-2.24	3.5494e-05	uncharacterized protein LOC107062757
LOC102592829	-2.24	0.00598723	serine carboxypeptidase-like 12, transcript variant X2
LOC102583476	-2.25	0.0136449	F-box/kelch-repeat protein At3g23880-like
LOC102589865	-2.27	7.71396e-36	chlorophyll a-b binding protein 1B, chloroplastic-like
LOC102590349	-2.27	0.0405586	cold and drought-regulated protein CORA-like
LOC102596572	-2.27	0.0474396
LOC102580279	-2.28	5.33585e-31	purine permease 3-like
LOC102579214	-2.28	2.36088e-24	UDP-glycosyltransferase 89A2-like
LOC102585045	-2.29	2.53579e-36	kirola-like
LOC102579952	-2.29	4.30186e-18	uncharacterized LOC102579952, transcript variant X1
LOC107058552	-2.29	6.03434e-06	uncharacterized protein LOC107058552
LOC102603761	-2.3	1.00591e-24	flavonol synthase/flavanone 3-hydroxylase
LOC102606273	-2.31	3.05005e-09	extensin-1-like, transcript variant X1
LOC102600511	-2.31	0.0329756	extracellular ribonuclease LE
LOC102587816	-2.32	5.71778e-42	aquaporin PIP2-1-like
LOC102597545	-2.33	1.76517e-34	chymotrypsin inhibitor I, A, B and C subunits-like
LOC102589694	-2.33	3.12242e-05	uncharacterized LOC102589694
LOC102597042	-2.33	0.0263958	multicystatin-like
LOC102580089	-2.34	6.01951e-41	protein NRT1/ PTR FAMILY 6.4-like
LOC102586398	-2.34	2.28868e-06	myb-related protein Myb4-like
LOC102599111	-2.36	1.91885e-35	HIPL1 protein-like, transcript variant X1
AP1	-2.36	0.000158396	MADS-box protein CMB1
LOC102600038	-2.36	0.00469926	disease resistance protein At4g27190-like
LOC102595948	-2.36	0.00996483	uncharacterized protein LOC102595948
LOC102591185	-2.36	0.0215579	serine carboxypeptidase-like
LOC102581522	-2.39	4.78344e-13	histone H3.2
LOC102597215	-2.4	0.0490616	germacrene C synthase-like
LOC102584625	-2.41	4.4673e-08	histone H3.2-like
LOC107062606	-2.41	1.6793e-06	putative cell wall protein
LOC102592044	-2.41	0.0189257	histidine decarboxylase-like
LOC102586126	-2.42	1.59276e-61	phospholipase A1-IIgamma-like
LOC102594160	-2.42	3.06516e-61	beta-amyrin 28-oxidase-like
LOC102581374	-2.42	6.92197e-51	aquaporin PIP1-1
LOC102584831	-2.42	6.59045e-05	uncharacterized protein LOC102584831
LOC102603405	-2.42	0.00507861	uncharacterized protein LOC102603405
LOC102605593	-2.42	0.0284343	patatin-2-Kuras 4-like
LOC102598817	-2.43	1.54009e-41	inositol-3-phosphate synthase
LOC102585477	-2.43	9.51521e-12	polygalacturonase inhibitor-like
LOC102593655	-2.44	6.08844e-11	two-component response regulator-like APRR1
LOC102604560	-2.44	1.6648e-06	beta-fructofuranosidase, insoluble isoenzyme 1-like precursor
LOC102594147	-2.45	0.0280683	polcalcin Nic t 1
LOC102580616	-2.46	0.000995649	proline-rich receptor-like protein kinase PERK1, transcript variant X1
LOC102593458	-2.46	0.0313943	induced stolen tip protein TUB8-like, transcript variant X1
LOC102590067	-2.47	2.24665e-07	auxin-induced protein 15A-like
LOC102595887	-2.48	3.75249e-60	leucine aminopeptidase, chloroplastic
LOC102594703	-2.48	5.88016e-34	cytochrome P450 76A2
LOC102586515	-2.48	7.36125e-05	GDSL esterase/lipase At5g14450-like
LOC102581109	-2.49	0.0259808	phosphate transporter PHO1
LOC102601982	-2.5	1.08889e-08
LOC102585131	-2.5	9.25013e-07	protein NUCLEAR FUSION DEFECTIVE 4-like
LOC102600823	-2.51	2.55897e-20	IAA-amino acid hydrolase ILR1-like 6
LOC102603914	-2.51	0.0404432	xylem cysteine proteinase 1-like
LOC102590971	-2.52	1.21191e-25	cytochrome P450 71A3-like, transcript variant X2
LOC107061805	-2.52	0.0229048	uncharacterized LOC107061805
LOC102594474	-2.52	0.0370937	stearoyl-[acyl-carrier-protein] 9-desaturase 6, chloroplastic-like
LOC102596868	-2.53	2.29125e-07
LOC102579194	-2.54	5.24869e-23	protein FLOWERING LOCUS T-like
LOC102582574	-2.54	1.31406e-09	polyneuridine-aldehyde esterase-like
LOC107062161	-2.54	5.75631e-05	zeatin O-xylosyltransferase-like
LOC102602802	-2.55	1.02607e-60	cytochrome P450 71A3-like
LOC102593623	-2.55	3.41367e-18	beta-amyrin 28-oxidase-like, transcript variant X1
LOC102591298	-2.56	3.93584e-06	uncharacterized protein LOC102591298
LOC107060651	-2.56	0.00272281	BURP domain-containing protein 16-like, transcript variant X2
LOC102605361	-2.57	6.3433e-29	secoisolariciresinol dehydrogenase-like
LOC102588681	-2.57	3.19873e-26	putative gamma-glutamylcyclotransferase At3g02910
LOC102580557	-2.57	5.24067e-15	dnaJ homolog subfamily B member 7-like
LOC107060575	-2.57	5.35331e-15	anthocyanidin 3-O-glucosyltransferase 5-like
LOC102590420	-2.58	6.47843e-33	dehydrodolichyl diphosphate synthase 2-like
LOC102598796	-2.58	1.69692e-25	(-)-germacrene D synthase-like
LOC107060850	-2.59	1.32356e-17	zeatin O-glucosyltransferase-like
LOC102579271	-2.61	0.0491718	DUF21 domain-containing protein At5g52790
LOC102585831	-2.62	0.000612512
LOC102605056	-2.63	2.802e-14	uncharacterized protein LOC102605056
LOC102595365	-2.63	8.38874e-12	cytochrome P450 76A2-like
LOC102586510	-2.63	0.00234399	sucrose synthase-like
LOC102605027	-2.64	2.06255e-18
LOC102596882	-2.64	0.0177251	glycine-rich protein 2-like
LOC102584863	-2.64	0.0405751	14 kDa proline-rich protein DC2.15-like
LOC102582857	-2.65	2.10058e-11	BTB/POZ and TAZ domain-containing protein 1-like
LOC102583692	-2.65	8.93437e-07	extensin-1
LOC102585498	-2.65	0.00190788	cytochrome P450 94B3-like
LOC107060735	-2.68	0.0233656	uncharacterized LOC107060735
LOC102602308	-2.69	1.50179e-109	hyoscyamine 6-dioxygenase
LOC107062160	-2.69	2.27581e-18	zeatin O-glucosyltransferase-like
LOC102580817	-2.69	1.55322e-11	xylem cysteine proteinase 1
LOC107062162	-2.69	3.30707e-07	zeatin O-xylosyltransferase-like
LOC107061416	-2.7	1.32757e-22	vacuolar protein sorting-associated protein VTA1 homolog
LOC102585228	-2.7	0.00935458	acylsugar acyltransferase 3-like
LOC102606141	-2.72	3.24538e-62	methylsterol monooxygenase 1-1-like
LOC102598433	-2.72	0.00162244	geraniol 8-hydroxylase-like
LOC102581470	-2.74	3.19024e-57	cytokinin riboside 5'-monophosphate phosphoribohydrolase LOG3-like
LOC102587127	-2.75	0.012763	peroxidase 66
LOC102589163	-2.76	0.0179797	protein IRX15-LIKE-like
LOC102585373	-2.78	3.39421e-62
LOC102585941	-2.78	9.62484e-57	zeatin O-glucosyltransferase-like, transcript variant X2
LOC102597820	-2.78	0.00251775	cytochrome P450 CYP72A219-like
LOC102586481	-2.78	0.0135997	putative F-box/LRR-repeat protein At5g02930
LOC102595587	-2.79	4.66609e-07	protein ESKIMO 1-like
LOC102603234	-2.8	2.15299e-06	cytochrome P450 72A15-like
LOC102591414	-2.8	3.54122e-05	mannan endo-1,4-beta-mannosidase 6
LOC107060907	-2.82	3.76754e-28	zeatin O-glucosyltransferase-like
LOC102585091	-2.82	8.17996e-05	uncharacterized LOC102585091, transcript variant X1
LOC107061968	-2.82	0.00187145	uncharacterized LOC107061968
LOC102580474	-2.82	0.00517865	acyl-CoA--sterol O-acyltransferase 1-like
LOC102603215	-2.83	1.77919e-42	protein NRT1/ PTR FAMILY 6.3-like
LOC102587282	-2.83	0.00277292	3'-N-debenzoyl-2'-deoxytaxol N-benzoyltransferase, transcript variant X1
LOC102578173	-2.83	0.0218415	FAD-dependent urate hydroxylase-like
LOC102603890	-2.83	0.0407554	hsp70-Hsp90 organizing protein 3-like
LOC102585706	-2.84	1.42886e-51	aquaporin PIP2-1-like, transcript variant X2
LOC102584560	-2.84	0.00350181	laccase-11-like, transcript variant X1
LOC102602978	-2.85	9.37521e-05	UDP-arabinopyranose mutase 1
LOC102596894	-2.86	5.62422e-59	proteinase inhibitor 1-like
LOC102593157	-2.88	2.5486e-94	kunitz-type serine protease inhibitor DrTI-like
LOC102580382	-2.89	0.00220765	cellulose synthase-like protein E1, transcript variant X1
LOC102581855	-2.89	0.00371822	histone H3.2
LOC102602143	-2.89	0.00441919	trans-resveratrol di-O-methyltransferase-like
LOC102577703	-2.9	2.36848e-10	uncharacterized protein LOC102577703
LOC102586248	-2.9	0.00576756	protein RSI-1
LOC102601814	-2.91	1.18665e-13
LOC102597612	-2.91	1.30634e-05	origin of replication complex subunit 4
LOC102599454	-2.92	2.35057e-33
LOC107061947	-2.92	9.48569e-27	uncharacterized LOC107061947
LOC102585042	-2.92	0.00115326	histone H3.2-like
LOC102604256	-2.93	3.4254e-79	aspartic protease inhibitor 8
LOC102600646	-2.94	7.18669e-05	uncharacterized protein DDB_G0279979
LOC107059240	-2.96	4.13258e-09
LOC102594217	-2.97	0.0235218	uncharacterized LOC102594217
LOC102581982	-2.97	0.0282191	PHD finger protein MALE MEIOCYTE DEATH 1-like
LOC102604077	-2.98	4.52243e-38	thioredoxin-like 1-1, chloroplastic, transcript variant X1
LOC102597329	-2.98	1.45689e-09	probable 2-oxoglutarate-dependent dioxygenase AOP1.2
LOC107059126	-2.98	0.000325097	21 kDa protein-like
LOC102601479	-2.99	3.15723e-44	anthocyanidin 3-O-glucosyltransferase 5-like
LOC107058900	-2.99	0.00362444	uncharacterized LOC107058900
LOC102581600	-3.01	2.04728e-17	heterogeneous nuclear ribonucleoprotein 1, transcript variant X2
LOC102597083	-3.02	1.0448e-18	ethylene-responsive transcription factor 1-like, transcript variant X2
LOC102589817	-3.04	4.5025e-83	methylsterol monooxygenase 2-2-like
LOC102588672	-3.04	1.53483e-81	uncharacterized protein LOC102588672
LOC102584221	-3.05	9.12567e-07	laccase-11-like
LOC102603568	-3.05	0.0477581	probable galacturonosyltransferase 12
LOC102599128	-3.08	5.83858e-16	beta-caryophyllene synthase-like
LOC102594869	-3.12	3.76511e-48	LOW QUALITY PROTEIN: serine carboxypeptidase 1-like
LOC102592920	-3.12	0.000213142	histone-lysine N-methyltransferase ATXR6
LOC102595617	-3.13	2.09468e-47	2-hydroxy-6-oxononadienedioate/2-hydroxy-6-oxononatrienedioate hydrolase
LOC102586472	-3.13	2.68572e-26	caffeoyl-CoA O-methyltransferase 6
LOC102603172	-3.13	0.046641	uncharacterized protein LOC102603172
LOC102579490	-3.19	7.14157e-07	probable magnesium transporter NIPA2
LOC102605677	-3.2	0.00452728	peroxidase 21-like
LOC102587688	-3.22	0.0315753	transcription factor RADIALIS
LOC102584461	-3.23	0.00350236	uncharacterized protein LOC102584461
LOC102583982	-3.24	2.06163e-22	14 kDa proline-rich protein DC2.15-like
LOC102601303	-3.25	1.19587e-59	cellulose synthase-like protein G1
LOC102586176	-3.26	0.00129469	uncharacterized protein LOC102586176
LOC102584296	-3.28	8.19069e-82	delta(24)-sterol reductase-like, transcript variant X1
LOC107059031	-3.32	0.0211728	non-specific lipid-transfer protein 2-like
LOC102603051	-3.35	0.0229372	uncharacterized LOC102603051
LOC102580758	-3.39	3.31075e-26	copper methylamine oxidase-like
LOC107058793	-3.4	2.56947e-16	uncharacterized LOC107058793
LOC102601037	-3.42	4.72577e-14	L-ascorbate oxidase homolog
LOC102586123	-3.43	1.41683e-14	cytochrome P450 71A1-like
LOC107059030	-3.44	0.000897987
LOC102602689	-3.46	1.07046e-23	trans-resveratrol di-O-methyltransferase-like
LOC102599322	-3.49	5.42214e-14	replication protein A 70 kDa DNA-binding subunit B-like, transcript variant X14
LOC102604150	-3.49	0.0109046	disease resistance response protein 206-like
LOC102602387	-3.5	7.81099e-93	photosystem II 5 kDa protein, chloroplastic-like
LOC107063308	-3.52	0.0498953	uncharacterized protein LOC107063308
LOC102601028	-3.55	0.000691453	uncharacterized LOC102601028
LOC102596571	-3.57	0.00923362	cell number regulator 1-like
LOC107062069	-3.58	0.0376997	zinc finger BED domain-containing protein RICESLEEPER 2-like
LOC102580477	-3.61	2.37541e-69	kaempferol 3-O-beta-D-galactosyltransferase-like
LOC102590642	-3.61	9.43938e-51	uncharacterized LOC102590642
LOC102583862	-3.61	0.0491672	UDP-glucuronate:xylan alpha-glucuronosyltransferase 1, transcript variant X1
LOC102599277	-3.63	1.06185e-26	very-long-chain enoyl-CoA reductase-like
LOC102584588	-3.63	0.000488867	bidirectional sugar transporter SWEET16-like
LOC102604161	-3.64	0.000558039	glutathione S-transferase L1-like
LOC102579033	-3.64	0.0347983	zingipain-2-like
LOC102594469	-3.66	0.000242771	flavonoid 3'-monooxygenase-like
LOC102592970	-3.68	2.82306e-83	endochitinase 4-like
LOC102585638	-3.76	8.85363e-47	serine carboxypeptidase-like 11
LOC102585800	-3.76	2.65905e-09	putative auxin efflux carrier component 8
LOC102589219	-3.83	0.0189797	7-deoxyloganetic acid glucosyltransferase-like
LOC102605799	-3.84	0.0193451	thaumatin-like protein
LOC102577928	-3.85	8.78953e-113	rhamnose:beta-solanine/beta-chaconine rhamnosyltransferase
LOC102586810	-3.89	8.41528e-09	LRR receptor-like serine/threonine-protein kinase EFR
LOC102603623	-3.98	0.00141501	kirola-like
LOC107058372	-3.98	0.0119474	chitin-binding lectin 1-like, transcript variant X1
LOC102582579	-4	4.72657e-105	uncharacterized protein LOC102582579
LOC107061873	-4.01	1.42459e-11	UDP-glycosyltransferase 79B8-like
LOC102601311	-4.03	0.0490007
LOC102577909	-4.04	7.17536e-19	cysteine protease inhibitor 8-like
LOC102581812	-4.05	1.77172e-132	purine permease 1-like
CYCD3.3	-4.15	0.000116277	D-type cyclin family 3 subgroup 3
LOC102589707	-4.15	0.0481794	acidic endochitinase-like
LOC102592186	-4.17	8.98386e-16	uncharacterized LOC102592186, transcript variant X2
LOC102585107	-4.2	2.02114e-25	uncharacterized protein LOC102585107
LOC102591297	-4.27	7.28868e-45	3-oxoacyl-[acyl-carrier-protein] reductase FabG-like
LOC107061001	-4.29	6.56245e-17	protein RADIALIS-like 1
LOC102598714	-4.31	0.0239513	amino acid permease 3-like
LOC107059312	-4.33	2.61357e-24	uncharacterized LOC107059312
LOC102594356	-4.39	5.53769e-28	serine carboxypeptidase-like 13
LOC102598182	-4.39	0.0199837	transcription factor ABORTED MICROSPORES, transcript variant X3
LOC102605841	-4.4	2.34878e-08	probable flavin-containing monooxygenase 1
LOC107062322	-4.46	0.00245469	uncharacterized protein LOC107062322
LOC102601238	-4.48	6.75957e-37	uncharacterized LOC102601238
LOC102605469	-4.48	0.0153927	uncharacterized LOC102605469
LOC107063221	-4.5	1.53633e-22	zeatin O-glucosyltransferase-like
LOC102600040	-4.63	0.00125014	probable disease resistance protein At1g61310, transcript variant X1
LOC102578210	-4.63	0.0361497	uncharacterized LOC102578210, transcript variant X4
LOC107060918	-4.64	0.0410563	uncharacterized LOC107060918, transcript variant X2
LOC107062457	-4.65	0.0335441	uncharacterized LOC107062457
LOC102594207	-4.65	0.0343088	uncharacterized LOC102594207, transcript variant X2
LOC102597564	-4.66	0.0349119	bifunctional pinoresinol-lariciresinol reductase 2-like
LOC102603718	-4.67	0.0410119	uclacyanin-3-like
LOC102582542	-4.69	0.000993201	replication protein A 70 kDa DNA-binding subunit B-like
LOC102589337	-4.72	0.000801759	probable 2-oxoglutarate-dependent dioxygenase AOP1
LOC102584864	-4.77	0.0237673	uncharacterized LOC102584864, transcript variant X1
LOC102597049	-4.77	0.0256002	aluminum-activated malate transporter 9-like
LOC102594375	-4.78	0.000593981	cytochrome P450 76A2-like
LOC102602528	-4.78	0.0247807	LOW QUALITY PROTEIN: linoleate 9S-lipoxygenase 6-like
LOC102596811	-4.81	0.00554036	disease resistance protein At4g27190-like
LOC102580360	-4.82	0.00569374	LOW QUALITY PROTEIN: deacetylvindoline O-acetyltransferase-like
LOC102601556	-4.86	1.50946e-68	boron transporter 4
LOC102604954	-4.87	1.84588e-17	premnaspirodiene oxygenase-like, transcript variant X2
LOC102600387	-4.87	0.0224501	uncharacterized LOC102600387, transcript variant X2
LOC107060548	-4.89	0.0175905	uncharacterized LOC107060548
LOC102602735	-4.98	0.00410796	patatin-like protein 3
LOC107061000	-4.98	0.0137138	auxin-responsive protein SAUR68-like
LOC102584537	-4.99	0.0124143	uncharacterized protein LOC102584537
LOC102592490	-4.99	0.0146772	stearoyl-[acyl-carrier-protein] 9-desaturase 1, chloroplastic-like
LOC102595246	-5	0.0125029	cysteine protease inhibitor 8-like
LOC107060149	-5	0.012571	uncharacterized protein LOC107060149
LOC102581150	-5.06	0.0143733	laccase-17-like
LOC102592608	-5.07	0.00262418	uncharacterized LOC102592608, transcript variant X4
LOC102603447	-5.07	0.0117805	protein MIZU-KUSSEI 1
LOC102588455	-5.09	0.00963431	uncharacterized LOC102588455, transcript variant X1
LOC102605797	-5.14	8.8465e-24	putative UPF0481 protein At3g02645
LOC102595912	-5.17	0.00728616	uncharacterized protein LOC102595912
LOC107059652	-5.19	0.00706986	uncharacterized LOC107059652
LOC102596004	-5.2	1.30989e-12	uncharacterized protein LOC102596004
LOC102594949	-5.26	0.0050896	3-oxoacyl-[acyl-carrier-protein] reductase FabG-like
LOC102599164	-5.27	0.00495753	WEB family protein At3g51220
LOC102598066	-5.28	0.00501766	uncharacterized LOC102598066
LOC102592775	-5.31	0.000937725	uncharacterized protein LOC102592775
LOC102578201	-5.35	0.000823248	uncharacterized protein LOC102578201
LOC102604051	-5.38	1.43766e-09	uncharacterized LOC102604051
LOC107061933	-5.38	0.000840872	uncharacterized protein LOC107061933
LOC107058766	-5.4	0.000796941	uncharacterized LOC107058766
LOC102601936	-5.42	8.09479e-10	deoxyhypusine synthase-like
LOC102580448	-5.42	1.43213e-07	apoptosis-enhancing nuclease
LOC102605516	-5.42	0.00302193	uncharacterized acetyltransferase At3g50280-like
LOC102600908	-5.43	0.00284386	uncharacterized LOC102600908, transcript variant X2
LOC107058700	-5.45	0.0033724	uncharacterized LOC107058700
LOC102604276	-5.57	2.46786e-10	premnaspirodiene oxygenase-like
LOC107060547	-5.58	0.00155849	uncharacterized LOC107060547
LOC102602695	-5.58	0.00190184	50S ribosomal protein 5 alpha, chloroplastic
LOC107059916	-5.58	0.00221866	uncharacterized LOC107059916
LOC107059122	-5.64	0.00119244	acetyl-CoA-benzylalcohol acetyltransferase-like
LOC102588239	-5.64	0.00156558	uncharacterized LOC102588239, transcript variant X2
LOC102599299	-5.66	2.77711e-183	acid phosphatase 1-like, transcript variant X3
LOC102578767	-5.77	0.000927554
LOC107058800	-5.82	0.000551125	uncharacterized protein LOC107058800
LOC107060266	-5.84	0.000574816	uncharacterized protein LOC107060266
LOC102598777	-5.89	9.2546e-05
LOC102590484	-5.93	0.000352746	cytochrome P450 98A2-like
LOC107063206	-5.98	0.000285632	F-box/kelch-repeat protein At3g23880-like
LOC107057942	-6.1	0.00017353
LOC107062080	-6.14	3.64653e-05
LOC107057927	-6.18	2.21126e-05	putative uncharacterized protein YER190C-A
LOC102601419	-6.27	7.6179e-05	F-box protein CPR30-like
LOC102596248	-6.29	1.69198e-07	cysteine protease inhibitor 1-like
LOC102600300	-6.35	4.46717e-05	uncharacterized protein LOC102600300
LOC107058413	-6.36	4.91545e-05	uncharacterized LOC107058413, transcript variant X1
LOC102598286	-6.4	3.66468e-05	zinc finger CCCH domain-containing protein 4-like
LOC102593171	-6.41	5.057e-172	myricetin O-methyltransferase-like
LOC102601061	-6.41	7.04674e-06	uncharacterized LOC102601061
LOC102578526	-6.54	1.8248e-05	laccase-11-like
LOC102593662	-6.54	2.0341e-05	2-isopropylmalate synthase A-like, transcript variant X1
LOC102604576	-6.55	1.69378e-05	cytochrome P450 94A2-like
LOC102606194	-6.73	4.67425e-36	uncharacterized acetyltransferase At3g50280-like
LOC102598333	-7.06	1.16148e-06	uncharacterized protein LOC102598333
LOC102601252	-7.28	1.82506e-10	trans-resveratrol di-O-methyltransferase-like
LOC107060242	-7.28	3.27532e-07	uncharacterized LOC107060242, transcript variant X2
LOC107059029	-7.38	1.89358e-07	uncharacterized LOC107059029
LOC102578236	-7.5	3.94234e-08
LOC107057698	-7.5	7.15049e-08	trans-resveratrol di-O-methyltransferase-like
LOC102599813	-7.51	7.19758e-08	2-isopropylmalate synthase A-like
LOC102588561	-7.83	1.00738e-08
LOC102606330	-8.06	7.3535e-25
LOC102596193	-8.13	5.7584e-10	uncharacterized protein LOC102596193
LOC102594853	-8.2	3.89611e-43	Werner Syndrome-like exonuclease
LOC102603653	-8.21	8.76489e-10	WD repeat-containing protein 48-like, transcript variant X2
LOC102579908	-8.39	4.8549e-10	uncharacterized protein LOC102579908
LOC102605914	-8.96	7.09347e-12	putative UPF0481 protein At3g02645
LOC107058371	-10	4.61136e-15	chitin-binding lectin 1-like

## Sheet: A vs. F
Supplementary Table S1. All significant DEGs (at p<0.05;2.0 ≤Log2FC≥-2.0) recognized after comparison A' vs. F'
Gene	log2 FC	p-value	Product name
LOC102605504	7.07	1.02892e-06	probable trans-2-enoyl-CoA reductase, mitochondrial
LOC107061996	6.72	3.74954e-06	zeatin O-glucosyltransferase-like
LOC102585933	6.4	8.75636e-19	flavonol synthase/flavanone 3-hydroxylase-like
LOC102584318	6.38	2.01934e-05	uncharacterized LOC102584318, transcript variant X3
LOC102597028	6.31	4.70934e-05	uncharacterized protein LOC102597028
LOC107057684	6.18	8.44554e-05	G-type lectin S-receptor-like serine/threonine-protein kinase At4g27290
LOC102582531	6.08	3.75606e-19	replication protein A 70 kDa DNA-binding subunit B-like, transcript variant X11
LOC102579990	6.06	0.000102907	uncharacterized protein LOC102579990
LOC102591096	5.97	5.00123e-05	probable S-adenosylmethionine-dependent methyltransferase At5g38100
LOC102584503	5.9	1.22674e-12	small heat shock protein, chloroplastic
LOC102601889	5.89	0.000234371	uncharacterized protein LOC102601889
LOC107060793	5.78	0.000400268	uncharacterized protein LOC107060793
LOC102592965	5.77	9.92876e-05
LOC102582315	5.76	0.000418068	polygalacturonase-like
LOC107058421	5.49	1.10931e-05	transcription factor JUNGBRUNNEN 1-like
LOC102578536	5.47	9.77805e-25	tyrosine aminotransferase-like
LOC107060857	5.46	0.00219471	uncharacterized LOC107060857
LOC102591647	5.41	3.93634e-10
LOC102601567	5.39	1.06951e-14	uncharacterized LOC102601567, transcript variant X2
LOC107058573	5.36	0.00209969	poly [ADP-ribose] polymerase 2-like
LOC102589828	5.35	2.37863e-05	feruloyl CoA ortho-hydroxylase 2-like
LOC102599040	5.33	2.98533e-05	(-)-alpha-terpineol synthase-like
LOC107059180	5.32	3.40117e-14
LOC102585709	5.3	0.00252192	kirola-like
LOC102597126	5.29	0.000674861	nudix hydrolase 2-like
LOC102598268	5.29	0.000700366	7-deoxyloganetin glucosyltransferase-like
LOC102603261	5.23	0.00325363	eukaryotic translation initiation factor 6-2-like
LOC102599912	5.21	0.0043884	putative germin-like protein 9-2
LOC102578733	5.16	3.18323e-13	putative leucine-rich repeat receptor-like protein kinase At2g19210
LOC102602456	5.11	0.00132043	G-type lectin S-receptor-like serine/threonine-protein kinase At4g27290, transcript variant X1
LOC102599041	5.11	0.00490508	probable LRR receptor-like serine/threonine-protein kinase At1g67720
LOC102603240	5.05	3.42403e-16	uncharacterized protein LOC102603240
LOC102588734	5.02	1.07916e-61	cold and drought-regulated protein CORA-like
LOC107059115	4.94	4.6471e-22
LOC107061998	4.87	4.35546e-20	zeatin O-glucosyltransferase-like
LOC102582216	4.84	6.35189e-75	cytochrome P450 82C4-like
LOC102599162	4.81	0.00386723	putative germin-like protein 2-1
LOC102583094	4.69	8.08548e-09	probable WRKY transcription factor 75-like
LOC102584843	4.66	2.03596e-08	homeobox protein knotted-1-like LET12, transcript variant X1
LOC102594716	4.65	1.07356e-17	glutamate receptor 3.6-like, transcript variant X1
LOC102600778	4.61	4.02311e-92	cucumber peeling cupredoxin-like
LOC102588710	4.58	7.70406e-13	non-specific lipid-transfer protein 2-like
LOC102591102	4.51	1.64558e-06
LOC102595150	4.45	5.62512e-05	probable LRR receptor-like serine/threonine-protein kinase At3g47570
LOC102585047	4.44	1.43725e-13
LOC102592990	4.4	0.00199367
LOC102585377	4.35	0.000170936
LOC102587157	4.34	1.32812e-05	putative calcium-transporting ATPase 13, plasma membrane-type
LOC102588469	4.33	2.02641e-25	photosystem II 5 kDa protein, chloroplastic-like
LOC102590260	4.32	2.0663e-09
LOC102596721	4.29	0.00333686
LOC102585711	4.28	4.62474e-22
LOC102589888	4.28	4.70683e-18
LOC102598834	4.28	2.83548e-08	ankyrin repeat-containing protein At5g02620-like, transcript variant X1
LOC102585082	4.24	7.62581e-14	nudix hydrolase 2-like
LOC102581973	4.23	0.00399912	cytochrome P450 CYP72A219-like, transcript variant X1
LOC107059661	4.22	0.00354364	MLP-like protein 28
LOC102585384	4.21	5.87106e-05	cytochrome P450 CYP72A219-like, transcript variant X1
LOC102595750	4.15	8.48433e-47	protein ECERIFERUM 1-like
LOC102599070	4.11	0.000419345	serine protease inhibitor 5-like
LOC107059337	4.08	7.01208e-07	probable inactive leucine-rich repeat receptor-like protein kinase At1g66830
LOC102598260	4.06	0.000666992	serine/threonine-protein phosphatase 7 long form homolog, transcript variant X2
LOC107060911	4.04	2.18962e-07	pectinesterase
LOC102596000	4.02	8.98889e-06	cysteine-rich receptor-like protein kinase 2
LOC102604358	4.01	0.000767431	protein NRT1/ PTR FAMILY 8.1-like, transcript variant X1
LOC102579374	3.98	0.00183244	probable fructokinase-7
LOC102602225	3.96	3.0042e-07
LOC107059116	3.96	2.0111e-06
LOC102581316	3.92	0.00108518	uncharacterized protein LOC102581316
LOC102584073	3.91	3.09256e-06	lanC-like protein GCL2
LOC102588416	3.9	4.53397e-42	17.4 kDa class I heat shock protein-like
LOC102587289	3.88	2.34249e-06	probable WRKY transcription factor 30
LOC107061716	3.88	0.000166779	uncharacterized LOC107061716, transcript variant X4
LOC102582282	3.83	1.00597e-33	peroxidase P7-like
LOC102591128	3.82	4.89088e-24	F-box/FBD/LRR-repeat protein At1g13570-like, transcript variant X2
LOC102586357	3.78	3.27353e-08	hippocampus abundant transcript-like protein 1
LOC107058375	3.77	1.72208e-29	LRR receptor-like serine/threonine-protein kinase FLS2
LOC102597933	3.76	0.00216088	uncharacterized LOC102597933, transcript variant X6
LOC102599160	3.74	7.54829e-32	ankyrin repeat-containing protein At5g02620-like
LOC107063453	3.73	0.000510997	uncharacterized LOC107063453
LOC102598949	3.71	4.299e-17	transcription factor JUNGBRUNNEN 1-like, transcript variant X2
LOC102595366	3.7	2.02375e-35	glycine-rich protein HC1-like, transcript variant X1
LOC102592141	3.67	1.39138e-30	uncharacterized protein LOC102592141
LOC107058659	3.67	7.59988e-30
LOC107059182	3.66	2.27154e-09	receptor-like protein 12
LOC107060378	3.66	0.000895358	uncharacterized LOC107060378
LOC102603456	3.66	0.00356886	uncharacterized LOC102603456, transcript variant X2
LOC102583963	3.65	0.000740118	receptor-like protein 12
LOC102584042	3.63	0.00443249	L-type lectin-domain containing receptor kinase IV.1-like
LOC102578406	3.62	3.0556e-13	cytochrome P450 98A3-like, transcript variant X4
LOC102589570	3.61	1.6296e-09	inorganic phosphate transporter 1-4-like
LOC107062514	3.61	0.00118303	uncharacterized LOC107062514
LOC107057753	3.58	7.19726e-13	probable LRR receptor-like serine/threonine-protein kinase At4g08850
LOC102582392	3.57	0.00465499	cytochrome P450 81E8-like
LOC102580416	3.55	2.80014e-15	leucine-rich repeat receptor-like tyrosine-protein kinase PXC3
LOC102587593	3.55	3.50879e-14	probable LRR receptor-like serine/threonine-protein kinase At4g08850
LOC102596548	3.55	1.24728e-08	beta-D-glucosyl crocetin beta-1,6-glucosyltransferase-like
LOC102578545	3.54	7.33462e-05	glucan endo-1,3-beta-glucosidase 8-like
LOC102606303	3.52	3.93963e-14	transcription factor MYB48-like, transcript variant X2
LOC107061997	3.52	6.17034e-13	zeatin O-xylosyltransferase-like
LOC107060696	3.51	0.000324438	glycine-rich RNA-binding protein 8-like
LOC107060688	3.5	3.40546e-06	uncharacterized LOC107060688
LOC102601626	3.49	7.50737e-28	putative late blight resistance protein homolog R1B-17
LOC102604100	3.49	6.31792e-13	beta-fructofuranosidase, insoluble isoenzyme CWINV3-like
LOC102596031	3.48	0.00152535	uncharacterized protein At1g28695-like
LOC102600455	3.45	2.54281e-42	cucumber peeling cupredoxin-like
LOC102581474	3.45	0.00223259	uncharacterized protein LOC102581474
LOC102589363	3.44	3.0465e-07	non-specific lipid-transfer protein 2-like
LOC102598411	3.41	5.5291e-15	uncharacterized LOC102598411
LOC102581163	3.41	3.46728e-05	uncharacterized LOC102581163, transcript variant X10
LOC102580870	3.41	7.51425e-05	miraculin
LOC102596073	3.4	2.41428e-83	protein HYPER-SENSITIVITY-RELATED 4-like
LOC102605803	3.38	8.86354e-09	uncharacterized protein LOC102605803
LOC102592480	3.35	2.68571e-14	kunitz-type trypsin inhibitor alpha chain-like
LOC102595425	3.33	3.64863e-08	protein ECERIFERUM 1-like
LOC102589552	3.31	2.46421e-17
LOC102587686	3.31	7.32856e-05	uncharacterized protein LOC102587686
LOC102595731	3.3	5.7514e-47	AAA-ATPase At3g50940-like, transcript variant X1
LOC102584383	3.3	0.000412718	uncharacterized LOC102584383, transcript variant X2
LOC102592705	3.3	0.000563693	uncharacterized LOC102592705, transcript variant X1
LOC107060763	3.29	0.0022641	uncharacterized LOC107060763
LOC102599819	3.28	0.000432018	ferredoxin-like
LOC102596066	3.28	0.0011856	cullin-1-like
LOC102579461	3.28	0.00322019	probable pectate lyase P59
LOC102586775	3.27	1.93807e-20	bZIP transcription factor 27-like
LOC102588301	3.26	2.64478e-27	acidic 27 kDa endochitinase
LOC102592988	3.26	5.74893e-07	uncharacterized protein LOC102592988
LOC102589643	3.26	0.000455938	uncharacterized LOC102589643, transcript variant X3
LOC102583921	3.23	2.66605e-14	suberization-associated anionic peroxidase 2-like
LOC102592041	3.22	0.00242746	nuclear transcription factor Y subunit B-1-like, transcript variant X3
LOC102605080	3.21	3.00341e-18	uncharacterized protein LOC102605080
LOC102585590	3.18	0.000340627	uncharacterized protein LOC102585590
LOC107060827	3.16	0.00208577	aluminum-activated malate transporter 8-like
LOC107060358	3.15	0.00109006	uncharacterized protein LOC107060358
LOC102583996	3.13	1.14511e-17	proteinase inhibitor PSI-1.2-like
LOC102604976	3.11	9.567e-13	F-box/kelch-repeat protein At3g23880
LOC102598742	3.11	9.1339e-08	endoglucanase 12
LOC107061407	3.1	0.000688474	ATP-dependent RNA helicase glh-2-like
LOC102601615	3.08	1.93709e-05	uncharacterized LOC102601615, transcript variant X1
LOC102600125	3.08	8.15924e-05	125 kDa kinesin-related protein-like, transcript variant X1
LOC102594559	3.08	0.00107933	citrate synthase 3, peroxisomal-like
LOC107059427	3.06	4.60888e-10	uncharacterized LOC107059427
LOC102592131	3.05	1.11935e-07
LOC102598812	3.05	0.000640866
LOC107060483	3.05	0.00173007	pre-mRNA polyadenylation factor FIP1-like
LOC102595473	3.04	1.04668e-55	glucan endo-1,3-beta-glucosidase, acidic isoform GI9-like precursor
LOC102602226	3.04	6.93603e-29	peroxidase P7-like
LOC102597429	3.03	6.94564e-09	calmodulin-5/6/7/8-like
LOC102593257	3.03	0.000753661	uncharacterized LOC102593257, transcript variant X2
LOC102602059	3.02	4.58902e-20	probable WRKY transcription factor 71
LOC102599261	3.01	1.03971e-14	7-deoxyloganetin glucosyltransferase-like
LOC102594118	3.01	0.00178674
LOC107059945	2.99	0.00260938	uncharacterized LOC107059945
LOC102586823	2.97	1.28659e-14
LOC102603641	2.96	6.95163e-06	uncharacterized protein LOC102603641
LOC107058937	2.95	1.43977e-08	uncharacterized LOC107058937
LOC107061489	2.94	3.8064e-07	uncharacterized LOC107061489
LOC102594095	2.93	1.75955e-17	pleiotropic drug resistance protein 2-like
LOC102589773	2.9	3.67267e-16	uncharacterized LOC102589773, transcript variant X3
LOC107060836	2.87	8.7202e-08	heavy metal-associated isoprenylated plant protein 26-like
LOC102601531	2.87	0.00107933	paired amphipathic helix protein Sin3-like 2
LOC102605525	2.83	0.00277901	sugar transport protein 10
LOC102588218	2.82	7.91756e-14	auxin response factor 17
LOC102598478	2.81	4.1101e-54	(-)-alpha-terpineol synthase-like, transcript variant X2
LOC102593379	2.8	4.02864e-09	probable WRKY transcription factor 71
LOC107063042	2.8	1.17806e-05	uncharacterized LOC107063042
LOC102594448	2.79	1.48226e-05
LOC102598255	2.78	1.79674e-08	salicylic acid-binding protein 2
LOC102592804	2.78	3.3405e-06	uncharacterized LOC102592804, transcript variant X1
LOC102585053	2.77	1.09733e-14	cytochrome P450 CYP72A219-like
LOC102582180	2.77	6.79185e-08	uncharacterized LOC102582180, transcript variant X2
LOC102605908	2.77	0.004748	probable myosin-binding protein 5, transcript variant X5
LOC102603488	2.76	0.00121242	zinc finger protein ZAT12-like
LOC107062153	2.75	1.93297e-05	F-box protein At5g07610-like
LOC102597886	2.75	3.15621e-05	U-box domain-containing protein 35-like
LOC102592871	2.74	6.54213e-30	transcription factor bHLH66
LOC102580003	2.73	8.99073e-19	uncharacterized LOC102580003, transcript variant X1
LOC107063354	2.73	0.00461426	uncharacterized LOC107063354
LOC102582918	2.71	2.74236e-09	pathogenesis-related protein STH-2-like
LOC102606071	2.71	9.40684e-08	ethylene-responsive transcription factor RAP2-7-like, transcript variant X1
LOC102584006	2.7	0.00486077	growth-regulating factor 3-like
LOC107057880	2.69	1.43298e-09	uncharacterized LOC107057880
LOC102603051	2.68	2.31259e-07	uncharacterized LOC102603051
LOC102604435	2.67	2.38631e-07	probable leucine-rich repeat receptor-like protein kinase At1g35710
LOC102581240	2.67	0.00164376	probable polygalacturonase
LOC102599123	2.66	0.000281786	MLO-like protein 6
LOC102583983	2.65	1.00512e-07	receptor-like protein 12
LOC102590241	2.65	1.81912e-06	secoisolariciresinol dehydrogenase-like
LOC102578811	2.64	9.69105e-43	NAC domain-containing protein 92
LOC102592686	2.64	3.36326e-05	E3 ubiquitin-protein ligase ATL41-like
LOC102591741	2.63	3.76754e-09	pectinesterase-like
LOC102598499	2.63	0.00445954	L-ascorbate oxidase homolog
LOC102578704	2.62	1.87336e-46	ammonium transporter 1 member 2
LOC107061533	2.62	3.60908e-10	F-box protein CPR30-like, transcript variant X1
LOC107061317	2.61	2.04269e-08
LOC102603333	2.6	9.55587e-72	cytochrome P450 71D11-like
LOC102583784	2.6	1.47296e-68	osmotin-like protein OSML13
LOC102579251	2.6	0.00296298	cytochrome P450 704C1-like, transcript variant X1
LOC102593254	2.6	0.00333834	uncharacterized LOC102593254
LOC102584737	2.59	5.62841e-06
LOC102588958	2.57	5.13086e-75	protein STRICTOSIDINE SYNTHASE-LIKE 6-like
LOC102583484	2.57	6.25143e-10	vetispiradiene synthase 3-like
LOC102579462	2.55	0.000103396	pectate lyase-like
LOC102584522	2.54	0.000410618
LOC102589184	2.53	0.00248564	G-type lectin S-receptor-like serine/threonine-protein kinase At1g11410
LOC107060522	2.51	3.25117e-14	LRR receptor-like serine/threonine-protein kinase EFR
LOC102581523	2.51	3.0646e-05	uncharacterized LOC102581523
LOC102605013	2.51	0.00389146	probable acyl-activating enzyme 1, peroxisomal
LOC102591523	2.5	5.74528e-48	NAC transcription factor 29-like, transcript variant X2
LOC107061779	2.48	9.55625e-17	uncharacterized protein LOC107061779
LOC102598092	2.47	3.58803e-24	uncharacterized protein LOC102598092
LOC102585813	2.46	3.55215e-13	probable polyol transporter 6
LOC102601659	2.46	0.00442717	floral homeotic protein DEFICIENS-like
LOC102585713	2.45	5.62869e-09	uncharacterized LOC102585713, transcript variant X1
LOC102585649	2.44	7.22848e-31	uncharacterized protein LOC102585649
LOC102580437	2.44	0.000818659	uncharacterized protein LOC102580437
LOC107060506	2.44	0.00391005	RNA-binding protein 12-like
LOC102578478	2.43	3.09716e-24	uncharacterized protein LOC102578478
LOC102582183	2.43	0.00489244	GDSL esterase/lipase At5g03980-like
LOC102604406	2.42	2.70915e-07	uncharacterized protein LOC102604406
LOC102603381	2.42	3.68556e-07	beta-galactosidase 13-like
LOC102587251	2.41	2.21745e-21	geranylgeranyl pyrophosphate synthase 7, chloroplastic-like
LOC107059012	2.41	0.000258248	uncharacterized LOC107059012
LOC102598492	2.4	5.78906e-06	8-hydroxygeraniol dehydrogenase-like
LOC102601782	2.39	1.42812e-11	peroxisomal (S)-2-hydroxy-acid oxidase GLO4-like, transcript variant X2
LOC102595911	2.39	2.819e-06	zeatin O-glucosyltransferase-like
LOC107058896	2.39	0.00100227	LRR receptor-like serine/threonine-protein kinase FLS2
LOC102586624	2.38	1.66314e-06	L-ascorbate oxidase homolog
LOC102592637	2.35	1.10443e-06	uncharacterized LOC102592637, transcript variant X1
LOC102603944	2.35	1.22903e-06	cysteine-rich repeat secretory protein 38-like
LOC102596133	2.35	0.000229257
LOC102591088	2.33	2.59227e-68	uncharacterized protein LOC102591088
LOC102595589	2.31	5.43306e-05
LOC107058067	2.31	0.000190804	uncharacterized LOC107058067
LOC102595275	2.3	6.63034e-38	potassium channel SKOR-like
LOC102591696	2.3	2.28281e-26	uncharacterized protein LOC102591696
LOC102591837	2.29	2.01087e-27	cytochrome P450 83B1-like
LOC102587685	2.29	1.96245e-15	nuclear transcription factor Y subunit C-9-like, transcript variant X2
LOC102586568	2.29	3.99036e-10	bZIP transcription factor 17-like, transcript variant X2
LOC102596641	2.29	1.39394e-09	glycerophosphodiester phosphodiesterase protein kinase domain-containing GDPDL2-like
LOC102583637	2.29	0.000646689	uncharacterized protein LOC102583637
LOC102598620	2.28	1.86961e-81	non-specific lipid-transfer protein 2-like
LOC102598237	2.28	5.61391e-25	60S ribosomal protein L38-like
LOC102592415	2.28	1.37518e-18	uncharacterized protein LOC102592415
LOC102589174	2.28	2.13772e-17	lysM domain receptor-like kinase 4
LOC102598254	2.28	3.25863e-14	DNA (cytosine-5)-methyltransferase DRM2-like, transcript variant X4
LOC102604452	2.28	0.000403225	mediator of RNA polymerase II transcription subunit 15a-like
LOC102579201	2.27	4.41301e-05	probable LRR receptor-like serine/threonine-protein kinase At3g47570
LOC102589037	2.27	0.000527159	uncharacterized LOC102589037, transcript variant X6
LOC107058773	2.26	2.53883e-06	probable receptor-like protein kinase At5g39030
LOC102593016	2.26	0.000205086	putative methylesterase 11, chloroplastic
LOC107062965	2.26	0.0014951	uncharacterized protein LOC107062965
LOC102587059	2.25	2.70502e-20	protein STRICTOSIDINE SYNTHASE-LIKE 10-like
LOC102598791	2.25	1.70048e-14	NAC domain-containing protein 90-like
LOC107061672	2.25	2.20495e-09	uncharacterized protein LOC107061672
LOC102587200	2.24	1.35768e-29	probable glutathione S-transferase
LOC102581806	2.24	3.63964e-12	delta(12) oleic acid desaturase FAD2-like
LOC102601455	2.24	0.000205198	ATPase 8, plasma membrane-type-like
LOC102593011	2.24	0.00275894	beta-glucosidase BoGH3B-like
LOC102596436	2.23	1.78607e-07	uncharacterized LOC102596436
LOC102587642	2.23	1.18004e-05	nuclear transcription factor Y subunit A-10-like, transcript variant X2
LOC102604934	2.23	0.000726366	G-type lectin S-receptor-like serine/threonine-protein kinase At4g27290
LOC102601325	2.22	1.74531e-08	purple acid phosphatase 5-like
PDR4	2.22	5.44958e-07	pleiotropic drug resistance protein 1-like, transcript variant X1
LOC102581413	2.22	1.42438e-06	syntaxin-132-like, transcript variant X2
LOC102586615	2.22	9.36645e-06	cysteine-rich repeat secretory protein 38-like
LOC107062007	2.22	0.00139301	uncharacterized LOC107062007
LOC102596055	2.22	0.0020993	uncharacterized LOC102596055, transcript variant X13
LOC102585236	2.21	4.56959e-19	plant intracellular Ras-group-related LRR protein 6-like
LOC102594943	2.21	8.87933e-06	uncharacterized protein LOC102594943
LOC102603810	2.21	0.00420363	LOB domain-containing protein 1-like
LOC102605914	2.2	1.80465e-26	putative UPF0481 protein At3g02645
LOC102602120	2.2	5.95015e-07	G-type lectin S-receptor-like serine/threonine-protein kinase At4g27290
LOC102592077	2.2	0.000774052	pectinesterase-like
LOC102585485	2.19	1.16605e-28	ankyrin repeat-containing protein At5g02620-like
LOC102584161	2.19	4.43309e-19	scopoletin glucosyltransferase-like
LOC102590644	2.19	1.24377e-08	probable E3 ubiquitin-protein ligase ARI2
LOC107059057	2.19	0.000973603	receptor-like protein 12
LOC102587803	2.19	0.00200943	uncharacterized LOC102587803, transcript variant X1
LOC107059978	2.18	3.82354e-25	uncharacterized LOC107059978
LOC102589208	2.18	6.07586e-25	glucan endo-1,3-beta-glucosidase A
LOC102605761	2.18	5.87051e-19	WRKY transcription factor 6-like
LOC102583448	2.18	6.21996e-07	alpha-dioxygenase 1-like
LOC102605782	2.18	4.5613e-05
LOC102600162	2.17	0.000506928	probable LRR receptor-like serine/threonine-protein kinase At3g47570
LOC102582600	2.16	6.3223e-12	cation/calcium exchanger 1-like
LOC102580594	2.16	8.08705e-06	polyvinylalcohol dehydrogenase-like
LOC102586474	2.15	2.19061e-47	cytochrome P450 82C4-like
LOC107058417	2.15	2.33993e-09	uncharacterized protein LOC107058417
LOC102585651	2.15	0.000467152	disease resistance protein At4g27190-like
LOC102602717	2.14	2.93172e-16	O-acyltransferase WSD1-like
LOC102598214	2.14	4.09824e-07
LOC102587901	2.14	0.00268492	protein C2-DOMAIN ABA-RELATED 4-like, transcript variant X2
LOC102588636	2.13	3.60638e-15	cation/H(+) antiporter 18-like
LOC102600538	2.12	1.93136e-05	beta-amyrin synthase-like, transcript variant X2
LOC102589681	2.12	0.000804751	L-ascorbate oxidase homolog
LOC102585618	2.12	0.00289328	uncharacterized LOC102585618
LOC102579312	2.11	1.2032e-29	cytochrome P450 CYP72A219-like
LOC102597735	2.11	1.57163e-20	protein DEK-like, transcript variant X1
LOC102603785	2.1	5.86452e-07	cytochrome P450 CYP72A219-like
LOC102595905	2.09	2.39979e-07	beta-amyrin 28-oxidase-like
LOC102594264	2.09	1.8322e-05	protein DA1-related 5-like
LOC102603003	2.09	0.000773678	probable pectate lyase P56
LOC102583978	2.09	0.000996652	pectinesterase 4-like
LOC102595169	2.09	0.00444472	uncharacterized LOC102595169, transcript variant X2
LOC102603764	2.08	2.65574e-13	G-type lectin S-receptor-like serine/threonine-protein kinase At4g27290
LOC102605075	2.07	6.82448e-18	probable receptor-like protein kinase At5g39020
LOC107059804	2.07	1.36496e-11	uncharacterized LOC107059804
LOC102595485	2.07	5.4169e-05	uncharacterized LOC102595485
LOC102598809	2.07	0.00192981
LOC107063440	2.07	0.00408926	uncharacterized LOC107063440, transcript variant X2
LOC102587707	2.06	0.000315545	putative receptor-like protein kinase At3g47110
LOC102595395	2.05	0.00101071	uncharacterized LOC102595395
LOC102602182	2.04	8.5243e-19	anthocyanidin 3-O-glucosyltransferase 2-like
LOC102591998	2.04	0.00114005	uncharacterized LOC102591998, transcript variant X2
LOC102598125	2.04	0.00225595	receptor-like serine/threonine-protein kinase SD1-6
LOC102597709	2.03	2.32442e-30	GILT-like protein F37H8.5
LOC102584494	2.03	1.06232e-19	probable glutathione S-transferase
LOC102604879	2.03	8.25058e-06	protein PLANT CADMIUM RESISTANCE 8
LOC102589887	2.02	2.763e-13	protein MIZU-KUSSEI 1-like
LOC107061428	2.02	7.26404e-10	protein SRC2-like
LOC102603241	2.02	3.39323e-07	fatty acid amide hydrolase-like, transcript variant X2
LOC102598560	2.02	5.65524e-07	ankyrin repeat-containing protein At3g12360-like
LOC102587395	2.01	1.16248e-21	copper transport protein CCH-like
LOC102594393	2.01	2.05295e-15
LOC102584236	2.01	2.05027e-08	replication protein A 70 kDa DNA-binding subunit B-like, transcript variant X13
LOC102604135	2	9.04807e-06	UPF0481 protein At3g47200-like, transcript variant X2
LOC102596135	2	1.29755e-05	uncharacterized protein LOC102596135
LOC102579297	2	0.00481393	uncharacterized protein LOC102579297
LOC102582975	-2	3.86296e-23	flavonoid 3'-monooxygenase-like
LOC107058135	-2	1.4808e-13	leucine-rich repeat extensin-like protein 6
LOC102603422	-2	9.07157e-07	UDP-glycosyltransferase 74B1-like
LOC102585003	-2.02	7.39372e-24	uncharacterized protein LOC102585003
LOC102583189	-2.02	6.9638e-19	protein IRX15-LIKE-like
LOC102592683	-2.02	1.35973e-08	lysine-rich arabinogalactan protein 19
LOC102606046	-2.02	0.00162163
LOC102591001	-2.03	1.03971e-14	putative lysine-specific demethylase JMJD5
LOC102597485	-2.03	4.42198e-12	protein transport protein Sec61 subunit beta-like, transcript variant X1
LOC102579170	-2.03	4.24175e-10	cyclin-P3-1-like
LOC102587068	-2.03	5.26987e-07	cytochrome P450 94A2-like
LOC102601059	-2.03	1.46246e-06	caffeic acid 3-O-methyltransferase-like
CBF3	-2.03	2.68453e-05	AP2 domain CBF protein
LOC102586441	-2.03	0.000131631	deoxyuridine 5'-triphosphate nucleotidohydrolase-like
LOC102601395	-2.03	0.000743645	auxin-responsive protein SAUR21-like
LOC102585979	-2.04	2.43177e-25	serine carboxypeptidase-like 25
LOC102596243	-2.04	1.88482e-10	acetylornithine deacetylase-like
LOC102577626	-2.04	3.47431e-06	epoxide hydrolase
LOC102592414	-2.04	0.00254074	dof zinc finger protein DOF1.5
LOC102605174	-2.04	0.00354937	probable 6-phosphogluconolactonase 2
LOC102604051	-2.05	1.37367e-05	uncharacterized LOC102604051
LOC102600781	-2.06	2.38431e-16	gibberellin-regulated protein 6
LOC102583349	-2.06	8.42915e-11	phospholipase A2-alpha
LOC102598958	-2.06	2.5796e-06	protein SIEVE ELEMENT OCCLUSION B-like
LOC102592346	-2.06	0.000872063	probable receptor-like protein kinase At5g18500
LOC102584452	-2.07	7.26062e-45	fasciclin-like arabinogalactan protein 10
LOC102578486	-2.07	2.04557e-07	organic cation/carnitine transporter 4-like
LOC102584086	-2.07	0.000255862	probable trehalose-phosphate phosphatase 2
LOC102602116	-2.08	1.08874e-24	GDSL esterase/lipase APG-like
LOC102588171	-2.08	2.05953e-05	uncharacterized LOC102588171, transcript variant X2
LOC102596881	-2.09	0.00103802	calcium uniporter protein 4, mitochondrial
LOC102589532	-2.1	5.78507e-50	chlorophyll a-b binding protein 1C, chloroplastic-like
LOC102583019	-2.1	1.80593e-07	F-box/LRR-repeat protein 14-like
LOC102585477	-2.11	6.79854e-10	polygalacturonase inhibitor-like
LOC102601261	-2.11	9.30377e-07	NAC domain-containing protein 83-like
LOC102599080	-2.11	0.00163498	cysteine-rich repeat secretory protein 3-like
LOC102601766	-2.12	3.24895e-42	uncharacterized protein At4g06744-like
LOC102594079	-2.12	8.74178e-15	protein NRT1/ PTR FAMILY 1.2-like
LOC102595587	-2.12	3.81934e-05	protein ESKIMO 1-like
LOC102595554	-2.13	8.68172e-31	formin-like protein 2
LOC102594869	-2.13	2.70644e-28	LOW QUALITY PROTEIN: serine carboxypeptidase 1-like
LOC102595326	-2.13	1.25659e-27	premnaspirodiene oxygenase-like
LOC102592169	-2.14	6.73515e-66	protein NUCLEAR FUSION DEFECTIVE 4-like
LOC102598357	-2.14	4.19804e-33	uncharacterized protein LOC102598357
LOC107059357	-2.14	0.000114366	uncharacterized LOC107059357
LOC102593165	-2.15	1.15292e-37	L-ascorbate oxidase
LOC102589651	-2.15	1.04138e-10	uncharacterized LOC102589651, transcript variant X2
LOC102587414	-2.15	3.2132e-10	2-oxoisovalerate dehydrogenase subunit alpha 1, mitochondrial-like
LOC102581856	-2.16	3.96045e-40	protein NRT1/ PTR FAMILY 4.6-like, transcript variant X2
LOC102597329	-2.16	1.94476e-06	probable 2-oxoglutarate-dependent dioxygenase AOP1.2
LOC102589018	-2.17	2.36285e-28	probable 2-oxoglutarate-dependent dioxygenase AOP1.2
LOC102585752	-2.17	0.00199395	probable glycosyltransferase At5g03795
LOC102599928	-2.18	2.85057e-16	GDSL esterase/lipase At5g33370-like
LOC102583088	-2.18	3.5426e-13	beta-glucosidase BoGH3B-like
LOC102593915	-2.18	0.000601852	uncharacterized protein LOC102593915
LOC102595797	-2.18	0.0029135	dof zinc finger protein DOF3.5-like
CUC3	-2.18	0.00467369	CUP-SHAPED COTYLEDON3
LOC102605728	-2.19	6.82601e-22	cytochrome P450 77A2
LOC102583332	-2.2	9.28052e-29	LRR receptor-like serine/threonine-protein kinase RCH1 isoform X2
LOC102590012	-2.2	8.11859e-05	serine/threonine-protein kinase SAPK1-like, transcript variant X1
LOC102598912	-2.22	1.16121e-13	monothiol glutaredoxin-S10-like
LOC102584306	-2.22	0.000477747
LOC102590571	-2.22	0.00215463	probable leucine-rich repeat receptor-like protein kinase At5g49770
LOC102590776	-2.23	1.8071e-35	protein STRICTOSIDINE SYNTHASE-LIKE 10-like
LOC102595339	-2.23	6.88776e-33	8-hydroxygeraniol dehydrogenase-like
LOC102597254	-2.23	3.93877e-06	cellulose synthase A catalytic subunit 4 [UDP-forming], transcript variant X2
LOC102596109	-2.23	8.54507e-06
LOC102578335	-2.24	3.48474e-56	omega-hydroxypalmitate O-feruloyl transferase
LOC102600465	-2.24	4.81389e-18	E3 ubiquitin-protein ligase RMA1H1-like
LOC102597083	-2.24	2.12487e-12	ethylene-responsive transcription factor 1-like, transcript variant X2
LOC102605797	-2.24	3.60788e-11	putative UPF0481 protein At3g02645
LOC102593065	-2.24	6.24887e-09	uncharacterized protein LOC102593065
LOC102581812	-2.25	6.61203e-57	purine permease 1-like
LOC102593895	-2.25	3.04014e-15
LOC102599430	-2.25	4.65632e-12	probable LRR receptor-like serine/threonine-protein kinase At4g20940
LOC102600662	-2.25	0.000383695	bark storage protein A-like
LOC102590208	-2.26	1.30554e-22	glucomannan 4-beta-mannosyltransferase 2-like
LOC102581183	-2.26	2.02298e-12	cyclin-dependent kinase inhibitor 7
LOC102577499	-2.27	6.87561e-78	expansin-A11
LOC102600613	-2.27	0.00177749	bidirectional sugar transporter SWEET1
LOC102589511	-2.29	1.36023e-13	classical arabinogalactan protein 5
LOC102595279	-2.29	0.000143848	acid phosphatase 1
LOC102588428	-2.3	2.11527e-40	pectinesterase 3
LOC102594099	-2.3	8.60093e-09	classical arabinogalactan protein 9
LOC102594249	-2.31	1.32746e-79	cysteine protease inhibitor 1-like
LOC102580650	-2.31	2.7584e-59	protein NRT1/ PTR FAMILY 1.2-like, transcript variant X2
LOC102598900	-2.31	3.96773e-06	long-chain-alcohol oxidase FAO4A-like
LOC102586169	-2.31	1.46129e-05	cytochrome P450 94B3-like
LOC102601527	-2.31	1.59921e-05	endo-1,4-beta-xylanase A-like, transcript variant X2
LOC102606257	-2.31	0.000258452	protein YLS9-like
LOC102594652	-2.32	8.46098e-47	chlorophyll a-b binding protein 1C, chloroplastic-like
LOC102585745	-2.32	4.42201e-22	ATP-citrate synthase alpha chain protein 2-like
LOC102602358	-2.32	4.43539e-10	polygalacturonase non-catalytic subunit AroGP2-like
LOC102585100	-2.32	2.92413e-07	protein DETOXIFICATION 14-like
LOC107057889	-2.32	0.00013591	uncharacterized LOC107057889, transcript variant X1
LOC102603929	-2.32	0.000666168	probable xyloglucan endotransglucosylase/hydrolase 1
LOC102602978	-2.32	0.000675555	UDP-arabinopyranose mutase 1
LOC102583694	-2.32	0.000889996	uncharacterized protein LOC102583694
LOC102588902	-2.32	0.00307587	uncharacterized LOC102588902
LOC102586822	-2.34	4.47617e-10	TBC1 domain family member 5 homolog A-like
PEST2	-2.35	2.57851e-91	pectin methyl esterase
LOC102596574	-2.35	1.1232e-69	acetylornithine deacetylase-like
LOC102579714	-2.35	7.3036e-23	protein EXORDIUM-like
LOC102602789	-2.38	6.00173e-92	auxin-binding protein ABP19a-like
LOC102583444	-2.38	1.63761e-17	protein DETOXIFICATION 29-like, transcript variant X1
LOC102602689	-2.38	7.33964e-15	trans-resveratrol di-O-methyltransferase-like
MIR8047	-2.38	1.07607e-09	microRNA MIR8047
LOC102591221	-2.38	5.77068e-09	serine carboxypeptidase-like
LOC102583324	-2.38	1.25938e-05	dCTP pyrophosphatase 1-like
LOC102595721	-2.39	1.51667e-36	isoflavone reductase-like protein, transcript variant X3
LOC102591081	-2.39	3.09224e-19	uncharacterized protein LOC102591081
LOC102582752	-2.39	4.33807e-11	leucoanthocyanidin dioxygenase-like
LOC102598102	-2.41	2.25061e-20	leucine-rich repeat extensin-like protein 3
LOC102599127	-2.41	0.00255725	uncharacterized LOC102599127, transcript variant X2
LOC102588101	-2.42	7.88786e-28	L-ascorbate oxidase homolog
LOC102580035	-2.42	5.0625e-25	protein EXORDIUM-like
LOC102580995	-2.43	1.37136e-43	expansin-A10
LOC102581258	-2.43	4.54299e-06	glycine-rich cell wall structural protein 1.8-like
LOC102578329	-2.43	0.00120912	F-box protein At3g07870-like
LOC102601783	-2.44	1.14312e-70	GDSL esterase/lipase APG-like
LOC102586416	-2.44	2.71913e-14	aquaporin NIP2-1-like
LOC102596004	-2.44	3.17483e-08	uncharacterized protein LOC102596004
LOC102581224	-2.44	3.50661e-08	uncharacterized LOC102581224, transcript variant X2
LOC107061631	-2.44	0.00089438	8-hydroxygeraniol dehydrogenase-like
LOC102589512	-2.45	2.43948e-79	endoglucanase 6-like
LOC107060124	-2.45	1.39931e-10	fasciclin-like arabinogalactan protein 1
LOC102605226	-2.47	1.53779e-34	glucan endo-1,3-beta-glucosidase, basic isoform 1-like
LOC102593188	-2.47	1.89868e-12	protein NRT1/ PTR FAMILY 1.2
LOC102581076	-2.47	0.000412818	peroxidase 3-like
LOC102602074	-2.49	0.000485559	sugar transport protein 14-like
LOC107061529	-2.5	2.65079e-07	auxin-responsive protein SAUR21-like
LOC102581811	-2.5	9.26873e-07	sugar transporter ERD6-like 6
LOC102585672	-2.5	4.18679e-05	probable LRR receptor-like serine/threonine-protein kinase At1g63430
LOC102586444	-2.51	3.51807e-31	GDSL esterase/lipase At2g04570-like
LOC102593535	-2.51	4.15097e-09	agamous-like MADS-box protein AGL27, transcript variant X3
LOC102603548	-2.51	0.00018568	probable polyamine oxidase 5
LOC107060861	-2.54	1.29298e-08
LOC102585406	-2.56	1.54607e-23	uncharacterized protein LOC102585406
LOC102602663	-2.56	4.92382e-08	protein SIEVE ELEMENT OCCLUSION B-like
LOC102586971	-2.56	0.000221645	protein LIGHT-DEPENDENT SHORT HYPOCOTYLS 4
LOC102584450	-2.56	0.000393536	ethylene-responsive proteinase inhibitor 1-like
LOC102588878	-2.57	6.93773e-10	protein RADIALIS-like 4
LOC102598777	-2.57	0.00473709
LOC107062161	-2.6	5.28706e-05	zeatin O-xylosyltransferase-like
LOC102596363	-2.6	0.000113824	subtilisin-like protease SBT1.7, transcript variant X2
LOC102604339	-2.6	0.000843819	bifunctional epoxide hydrolase 2-like
LOC107060651	-2.6	0.00331355	BURP domain-containing protein 16-like, transcript variant X2
LOC102588708	-2.61	0.00327225	nuclear transcription factor Y subunit B-3-like
LOC102582574	-2.62	4.31946e-10	polyneuridine-aldehyde esterase-like
LOC102604838	-2.63	3.89263e-20	uncharacterized protein LOC102604838
LOC102585107	-2.63	2.73978e-16	uncharacterized protein LOC102585107
LOC102596868	-2.64	1.58516e-07
LOC102580573	-2.66	5.23118e-38	protein WALLS ARE THIN 1
LOC102585095	-2.68	5.62534e-87	protein ASPARTIC PROTEASE IN GUARD CELL 2-like
LOC107062263	-2.68	2.33733e-14	anther-specific proline-rich protein APG
LOC102585195	-2.68	2.57372e-14	proline-rich protein 4, transcript variant X1
LOC102577806	-2.69	5.83279e-94	beta-amylase PCT-BMYI
LOC102586358	-2.69	9.63464e-19
LOC102588329	-2.69	0.000828103	1-aminocyclopropane-1-carboxylate oxidase 5-like
LOC102588581	-2.7	5.91291e-18	basic 7S globulin-like
LOC107062160	-2.7	3.65215e-17	zeatin O-glucosyltransferase-like
LOC102601547	-2.7	1.81952e-10	ethylene-responsive transcription factor ERF025-like
LOC102595774	-2.7	2.53027e-09
LOC102584588	-2.7	0.00243027	bidirectional sugar transporter SWEET16-like
LOC102592574	-2.71	6.45835e-17	GDSL esterase/lipase At5g45910-like
LOC102579174	-2.71	0.000600959	galactose oxidase-like
LOC102596785	-2.72	2.4767e-12	uncharacterized protein LOC102596785
LOC107061416	-2.72	4.46242e-07	vacuolar protein sorting-associated protein VTA1 homolog
LOC102599813	-2.72	4.43204e-05	2-isopropylmalate synthase A-like
LOC102586312	-2.74	2.00589e-23	polygalacturonase At1g48100
LOC102602329	-2.74	0.000971147	protein SIEVE ELEMENT OCCLUSION B-like
LOC102591012	-2.75	2.15247e-10	gibberellin 2-beta-dioxygenase 8
LOC102581836	-2.76	8.25645e-33	chaperone protein DnaJ-like
LOC102602290	-2.77	5.50071e-17	acid phosphatase 1-like
LOC102580229	-2.77	9.79917e-10	ethylene-responsive transcription factor RAP2-6-like
LOC102606053	-2.77	1.18988e-07	anthranilate phosphoribosyltransferase, chloroplastic-like
LOC102605119	-2.8	0.00375274	endoglucanase 11
LOC102602308	-2.83	1.2835e-127	hyoscyamine 6-dioxygenase
LOC102586291	-2.83	2.26821e-05	uncharacterized protein LOC102586291
LOC102580198	-2.83	0.000802455
LOC102592216	-2.84	1.21721e-08	uncharacterized protein LOC102592216
LOC102605343	-2.85	1.73441e-37	endoglucanase 17
LOC102584221	-2.85	1.6469e-06	laccase-11-like
LOC102577497	-2.86	5.13897e-126	expansin-A8
LOC102593623	-2.86	1.04311e-19	beta-amyrin 28-oxidase-like, transcript variant X1
LOC102589817	-2.87	5.96356e-92	methylsterol monooxygenase 2-2-like
LOC102605552	-2.87	2.63639e-09	transcription factor PRE6-like
LOC102580972	-2.87	0.00175095	O-acyltransferase WSD1-like
LOC102584589	-2.88	0.000488024	feruloyl CoA ortho-hydroxylase 1
LOC107058116	-2.89	1.10203e-08	calcium-transporting ATPase 12, plasma membrane-type-like
LOC102594822	-2.91	6.49025e-14	leucine-rich repeat receptor-like protein kinase PXL1
LOC102593352	-2.91	0.000861259
LOC107062136	-2.92	3.9088e-18	flavonoid 3'-monooxygenase-like
LOC102578838	-2.93	8.38424e-24	probable pectate lyase 13, transcript variant X2
LOC107062162	-2.93	1.37753e-07	zeatin O-xylosyltransferase-like
LOC102605322	-2.94	3.9504e-12	primary amine oxidase-like
LOC102596198	-2.95	7.57271e-44	polygalacturonase inhibitor-like
LOC102579720	-2.96	4.67886e-20	3-ketoacyl-CoA synthase 6-like
LOC102581437	-2.98	5.69637e-23	probable leucine-rich repeat receptor-like protein kinase At5g63930
LOC102601037	-2.98	2.11768e-11	L-ascorbate oxidase homolog
LOC102585800	-2.98	9.30377e-07	putative auxin efflux carrier component 8
LOC102592303	-3	9.00394e-14	aspartic proteinase nepenthesin-2-like
LOC102585629	-3	0.000466818	gibberellin-regulated protein 6-like
LOC102585042	-3	0.00244532	histone H3.2-like
LOC102588353	-3	0.00274657	beta-glucosidase 18-like
LOC102605423	-3	0.00275335	cytochrome P450 71A1-like
LOC102599581	-3.02	1.78258e-28	expansin-B3-like
LOC102577928	-3.03	1.17845e-108	rhamnose:beta-solanine/beta-chaconine rhamnosyltransferase
LOC102603322	-3.03	4.26971e-07	glucuronoxylan 4-O-methyltransferase 3
LOC102585265	-3.04	1.56549e-14	uncharacterized protein LOC102585265
LOC102586515	-3.06	1.81805e-05	GDSL esterase/lipase At5g14450-like
LOC102606325	-3.07	2.19408e-62	GDSL esterase/lipase At5g33370-like
LOC102595617	-3.07	6.17067e-49	2-hydroxy-6-oxononadienedioate/2-hydroxy-6-oxononatrienedioate hydrolase
LOC102602977	-3.07	3.60821e-25	scopoletin glucosyltransferase-like
LOC102578555	-3.08	3.4864e-42	uncharacterized protein LOC102578555
LOC107059191	-3.08	2.46053e-12	S-norcoclaurine synthase 2-like
LOC102603812	-3.1	5.18763e-53	zinc finger protein CONSTANS-LIKE 14-like
LOC107058053	-3.1	8.08775e-05
LOC102606141	-3.11	7.06769e-98	methylsterol monooxygenase 1-1-like
LOC102579167	-3.11	2.76704e-80	aspartic proteinase nepenthesin-1
LOC102585403	-3.11	1.15776e-08	uncharacterized acetyltransferase At3g50280-like
LOC102579454	-3.13	7.53286e-73	subtilisin-like protease SBT1.7
LOC102586762	-3.14	2.24408e-17	lysosomal Pro-X carboxypeptidase-like
LOC102585588	-3.14	2.35969e-07
LOC102579986	-3.17	8.52818e-08	dirigent protein 19
LOC102598232	-3.18	4.62918e-108	probable pectate lyase 5
LOC102602011	-3.18	6.10391e-59	atrophin-1-like
LOC102587590	-3.18	7.20061e-21	21 kDa protein-like
LOC102604954	-3.18	6.04002e-14	premnaspirodiene oxygenase-like, transcript variant X2
LOC102596260	-3.2	7.12222e-127	protein GAST1
LOC107059284	-3.2	0.00144057	LRR receptor-like serine/threonine-protein kinase GSO2
LOC102584425	-3.24	3.20606e-93	probable isoaspartyl peptidase/L-asparaginase 2
LOC102603229	-3.24	1.50763e-24	protein HOTHEAD-like
LOC102606090	-3.24	3.20281e-07	LOW QUALITY PROTEIN: ethylene-responsive transcription factor ERF109-like
LOC102578526	-3.24	0.00212735	laccase-11-like
PPO	-3.26	3.60852e-52	catechol oxidase B, chloroplastic-like
LOC102587730	-3.27	2.20547e-55	DNA-damage-repair/toleration protein DRT100-like
LOC102600329	-3.28	2.31694e-103	non-symbiotic hemoglobin 2
LOC102585208	-3.28	5.35775e-06	transcriptional regulator SUPERMAN-like
LOC102586810	-3.29	1.96119e-07	LRR receptor-like serine/threonine-protein kinase EFR
LOC107059312	-3.31	3.62914e-21	uncharacterized LOC107059312
LOC102600541	-3.32	1.40938e-23	uncharacterized protein LOC102600541
LOC102593655	-3.32	8.48931e-14	two-component response regulator-like APRR1
LOC107061001	-3.33	1.14058e-14	protein RADIALIS-like 1
LOC102579898	-3.33	0.00193087	protein SRG1-like
LOC102603482	-3.34	6.95169e-85	chitin-binding lectin 1-like
LOC102605687	-3.35	3.93085e-84	probable pectate lyase 8
LOC102593290	-3.36	1.76283e-06	uncharacterized protein LOC102593290
LOC102586881	-3.36	9.03432e-06	cytochrome P450 734A1-like
LOC102582854	-3.37	2.17376e-09
LOC102603032	-3.4	1.08942e-40	LOW QUALITY PROTEIN: polygalacturonase non-catalytic subunit AroGP3-like
LOC102593909	-3.41	0.00309392
LOC102605888	-3.44	1.7059e-84	chlorophyll a-b binding protein 3C, chloroplastic-like
LOC102590252	-3.44	7.69707e-10	uncharacterized protein LOC102590252
LOC102594016	-3.45	4.5796e-08	probable methyltransferase At1g27930
LOC102590315	-3.45	4.49794e-05	uncharacterized protein LOC102590315
LOC102585680	-3.46	6.15713e-17	uncharacterized protein LOC102585680
LOC107058248	-3.46	0.00239242	uncharacterized LOC107058248, transcript variant X6
LOC102593157	-3.49	1.32719e-159	kunitz-type serine protease inhibitor DrTI-like
LOC102601008	-3.49	5.69646e-129	5'-methylthioadenosine/S-adenosylhomocysteine nucleosidase-like
LOC102601303	-3.5	2.29102e-193	cellulose synthase-like protein G1
LOC102583982	-3.5	1.37026e-23	14 kDa proline-rich protein DC2.15-like
LOC102580981	-3.51	5.17e-12	heavy metal-associated isoprenylated plant protein 26-like
LOC102591778	-3.51	6.31337e-08	EPIDERMAL PATTERNING FACTOR-like protein 2
LOC102585498	-3.53	0.000451847	cytochrome P450 94B3-like
LOC102604576	-3.53	0.00243022	cytochrome P450 94A2-like
LOC102601683	-3.55	8.94846e-05	uncharacterized LOC102601683, transcript variant X1
LOC102593662	-3.55	0.00172324	2-isopropylmalate synthase A-like, transcript variant X1
LOC107063221	-3.56	2.59271e-20	zeatin O-glucosyltransferase-like
LOC102595948	-3.56	0.00146254	uncharacterized protein LOC102595948
LOC102598060	-3.58	8.19911e-19	probable carboxylesterase 120
LOC102580817	-3.58	1.2196e-16	xylem cysteine proteinase 1
LOC102578494	-3.58	5.9668e-09	somatic embryogenesis receptor kinase 2
LOC102604256	-3.59	2.48475e-141	aspartic protease inhibitor 8
LOC102578932	-3.59	3.68559e-28	endoglucanase 6
LOC102589547	-3.61	1.06638e-05	uncharacterized protein LOC102589547
LOC102592742	-3.66	0.000798913	dirigent protein 24-like
LOC102596524	-3.67	0.000827458	patatin-like protein 3
LOC102605271	-3.68	1.2625e-12	ribonuclease 3-like
LOC102591414	-3.68	1.22808e-06	mannan endo-1,4-beta-mannosidase 6
LOC102593329	-3.68	2.73294e-05	probable polygalacturonase non-catalytic subunit JP650
LOC102584296	-3.69	1.4871e-191	delta(24)-sterol reductase-like, transcript variant X1
LOC102580758	-3.7	1.31653e-27	copper methylamine oxidase-like
LOC102592341	-3.74	1.93145e-10	uncharacterized protein LOC102592341
LOC107059097	-3.78	1.33493e-10	protein FAF-like, chloroplastic
LOC107059206	-3.79	8.03398e-07	uncharacterized protein LOC107059206
LOC102593526	-3.81	8.89872e-55	aquaporin TIP2-1
LOC107060850	-3.82	5.6986e-31	zeatin O-glucosyltransferase-like
LOC102595330	-3.83	3.34692e-09	nascent polypeptide-associated complex subunit alpha, muscle-specific form-like
LOC102593204	-3.83	4.37528e-05	fasciclin-like arabinogalactan protein 12
LOC102596035	-3.85	2.26055e-09	glucomannan 4-beta-mannosyltransferase 9-like
LOC102593691	-3.89	1.97654e-08	probable methyltransferase At1g27930
LOC107059240	-3.92	2.75088e-12
LOC102604990	-3.95	2.48863e-76	chlorophyll a-b binding protein 3C, chloroplastic-like
LOC102603667	-3.96	0.000229776	auxin-induced protein 15A-like
LOC102603970	-3.97	1.92834e-21	probable pectate lyase 8
LOC102601936	-3.97	1.0692e-09	deoxyhypusine synthase-like
LOC102602143	-4	0.00126645	trans-resveratrol di-O-methyltransferase-like
LOC102602394	-4.02	9.88184e-142	probable pectate lyase 18
LOC102601607	-4.06	0.00107385	bifunctional purple acid phosphatase 26-like
LOC102603088	-4.08	0.000879654	UDP-glycosyltransferase 74B1-like
LOC102590157	-4.09	0.000695472	mitotic spindle checkpoint protein MAD2
LOC107059184	-4.13	4.04572e-27	chitin-binding lectin 1
LOC102593789	-4.14	2.79705e-20	vegetative cell wall protein gp1-like
LOC102603432	-4.2	1.86264e-175	protein GAST1-like
LOC102583027	-4.31	0.000398148	interactor of constitutive active ROPs 2, chloroplastic, transcript variant X2
LOC102586709	-4.32	6.34006e-07
LOC102596604	-4.37	3.73842e-25	glucomannan 4-beta-mannosyltransferase 9-like
LOC102603670	-4.4	0.00284614	long-chain-alcohol oxidase FAO4A-like
LOC102587047	-4.42	0.000138682	bidirectional sugar transporter SWEET12-like
LOC102591342	-4.47	3.74381e-81	uncharacterized LOC102591342
LOC102585831	-4.5	5.91401e-05
LOC102579562	-4.51	0.00152301	probable cinnamyl alcohol dehydrogenase 6
LOC102585988	-4.52	3.13509e-06	secoisolariciresinol dehydrogenase-like
LOC102601238	-4.55	1.3984e-38	uncharacterized LOC102601238
LOC102601252	-4.58	5.37751e-18	trans-resveratrol di-O-methyltransferase-like
LOC102596248	-4.59	2.51595e-09	cysteine protease inhibitor 1-like
LOC102598311	-4.68	3.01153e-18	expansin-B3
LOC102584560	-4.89	0.000742833	laccase-11-like, transcript variant X1
LOC102581529	-4.93	2.02249e-16	21 kDa protein-like
LOC102599705	-4.93	0.000359584	non-specific lipid-transfer protein 4-like
LOC102600588	-5	2.307e-22	transcription factor PCL1-like, transcript variant X1
LOC102599853	-5.01	0.00248564	uncharacterized protein LOC102599853
LOC102593458	-5.06	0.00216088	induced stolen tip protein TUB8-like, transcript variant X1
LOC107057927	-5.17	8.29262e-05	putative uncharacterized protein YER190C-A
LOC102595717	-5.2	0.00141443	GDSL esterase/lipase At5g45960-like
LOC107063308	-5.23	0.00466642	uncharacterized protein LOC107063308
LOC102583662	-5.3	0.00402598	putative E3 ubiquitin-protein ligase RF298
LOC102585484	-5.37	0.00296547	protein DETOXIFICATION 32-like
LOC102603568	-5.37	0.00314382	probable galacturonosyltransferase 12
LOC102579033	-5.38	0.00270105	zingipain-2-like
LOC102599339	-5.46	0.00228425	auxin-responsive protein SAUR68-like
LOC107059916	-5.46	0.00287421	uncharacterized LOC107059916
LOC102596791	-5.49	5.5732e-119	uncharacterized protein LOC102596791
LOC107059190	-5.52	0.000343074	S-norcoclaurine synthase-like
LOC102588239	-5.52	0.00201362	uncharacterized LOC102588239, transcript variant X2
LOC107057698	-5.53	1.22048e-05	trans-resveratrol di-O-methyltransferase-like
LOC102589219	-5.57	0.00134651	7-deoxyloganetic acid glucosyltransferase-like
LOC102584831	-5.62	7.51238e-06	uncharacterized protein LOC102584831
LOC102594611	-5.7	0.000991077	uncharacterized protein LOC102594611
LOC102593282	-5.74	0.000150512	cytochrome P450 71D7-like
LOC107062248	-5.77	0.000119739	uncharacterized LOC107062248
LOC102590484	-5.81	0.000483174	cytochrome P450 98A2-like
LOC102592608	-5.9	0.000359032	uncharacterized LOC102592608, transcript variant X4
LOC102604508	-5.92	0.000315802	protein NRT1/ PTR FAMILY 2.7-like
LOC102582015	-5.96	1.0062e-87	GDSL esterase/lipase At5g33370-like
LOC102585329	-5.96	0.000374245	uncharacterized membrane protein At1g06890
LOC107057942	-5.97	0.000246151
LOC107062606	-6	9.4926e-10	putative cell wall protein
LOC107061805	-6.06	0.000196687	uncharacterized LOC107061805
LOC102592775	-6.15	9.71098e-05	uncharacterized protein LOC102592775
LOC102580477	-6.16	5.6992e-72	kaempferol 3-O-beta-D-galactosyltransferase-like
LOC102582972	-6.17	1.23998e-13	dimethylallylcistransferase, chloroplastic-like
LOC102595577	-6.22	1.79738e-05	cation/H(+) antiporter 18-like
LOC107058413	-6.24	7.29905e-05	uncharacterized LOC107058413, transcript variant X1
LOC102577909	-6.38	1.28689e-14	cysteine protease inhibitor 8-like
LOC102584808	-7.05	9.08065e-10	intracellular ribonuclease LX-like
LOC107060242	-7.15	5.68846e-07	uncharacterized LOC107060242, transcript variant X2
LOC102588561	-7.7	1.87026e-08
LOC102603573	-7.84	1.11952e-08	uncharacterized LOC102603573, transcript variant X5
LOC102578543	-8.42	3.98978e-14	salicylate carboxymethyltransferase-like
LOC102606330	-9.83	9.53892e-15
LOC102602896	-9.85	1.48456e-14	cytochrome P450 72A15-like
