# Supplementary material for: Glycoalkaloid Composition and Flavonoid Content as Driving Forces of Phytotoxicity in Diploid Potato
Source: Int J Mol Sci. 2023 Jan 14;24(2):1657. doi: 10.3390/ijms24021657 (PMC9863746; doi:10.3390/ijms24021657)
Supplement: Supplementary file 1 [file ijms-24-01657-s001.zip › Supplementary Table S2.xlsx]

## Sheet: Title page
		Glycoalkaloid composition and flavonoid content as driving forces of phytotoxicity in diploid potato
		Katarzyna Szajko1, Paulina Smyda-Dajmund1, Jarosław Ciekot2, Waldemar Marczewski1, Dorota Sołtys-Kalina1*
		1Plant Breeding and Acclimatization Institute – National Research Institute, Młochów Research Centre, Platanowa 19 st, 05-831 Młochów, Poland
		2Ludwik Hirszfeld Institute of Immunology and Experimental Therapy, Laboratory of Biomedical Chemistry, Rudolfa Weigla 12 st, 53-114 Wrocław, Poland
		*Corresponding author: d.soltys@ihar.edu.pl
		Keywords: allelopathy, flavonol synthase, glycoalkaloids, leptine II, solamargine, solasonine

## Sheet: A vs B
Supplementary Table S2. The significant GO terms after comparison A' vs. B'
	GO.ID	Term	Rank in Fisher classic	p Fisher classic	GO up-regulated genes	GO down-regulated genes	Locus of up-regulated genes	Locus of down-regulated genes
BP	GO:0015979	photosynthesis	1	1.3e-19	5	124	LOC102577828 | LOC102582859 | LOC102588469 | LOC102589957 | LOC102589980	FES | LOC102577434 | LOC102577450 | LOC102577458 | LOC102577592 | LOC102577730 | LOC102578242 | LOC102578347 | LOC102579187 | LOC102579876 | LOC102580747 | LOC102580772 | LOC102580973 | LOC102581428 | LOC102582039 | LOC102582873 | LOC102583209 | LOC102583431 | LOC102583463 | LOC102583646 | LOC102583949 | LOC102584316 | LOC102584581 | LOC102584787 | LOC102585281 | LOC102585358 | LOC102585592 | LOC…
	GO:0055114	oxidation-reduction process	2	3.3e-14	170	316	ACO1 | CKX4 | LDH-2 | LOC102577429 | LOC102577467 | LOC102577541 | LOC102577781 | LOC102577831 | LOC102577899 | LOC102578203 | LOC102578500 | LOC102578720 | LOC102579251 | LOC102579252 | LOC102579312 | LOC102579426 | LOC102579540 | LOC102579638 | LOC102579683 | LOC102579793 | LOC102579798 | LOC102579802 | LOC102579860 | LOC102579886 | LOC102579951 | LOC102580245 | LOC102580578 | LOC102581392 | LO…	ACO2 | APX | CKX5 | CP100 | FES | GAPDH | LOC102577434 | LOC102577453 | LOC102577479 | LOC102577663 | LOC102577668 | LOC102577720 | LOC102577750 | LOC102577783 | LOC102577923 | LOC102578173 | LOC102578331 | LOC102578359 | LOC102578364 | LOC102578526 | LOC102578747 | LOC102578855 | LOC102578981 | LOC102579027 | LOC102579082 | LOC102579112 | LOC102579136 | LOC102579143 | LOC102579187 | LOC102579200…
	GO:0019748	secondary metabolic process	3	6.0e-13	54	74	LOC102577831 | LOC102578380 | LOC102578973 | LOC102579426 | LOC102579438 | LOC102581073 | LOC102582107 | LOC102582219 | LOC102585026 | LOC102585357 | LOC102585416 | LOC102585585 | LOC102585755 | LOC102586090 | LOC102586332 | LOC102586375 | LOC102586420 | LOC102586657 | LOC102586757 | LOC102587375 | LOC102587888 | LOC102588068 | LOC102588093 | LOC102588381 | LOC102588409 | LOC102590098 | LOC102590…	LOC102577453 | LOC102577811 | LOC102578335 | LOC102578359 | LOC102578526 | LOC102578747 | LOC102578765 | LOC102578946 | LOC102579747 | LOC102579925 | LOC102580092 | LOC102580211 | LOC102580623 | LOC102581150 | LOC102582618 | LOC102582804 | LOC102582975 | LOC102583676 | LOC102584221 | LOC102584296 | LOC102584560 | LOC102584603 | LOC102584649 | LOC102584670 | LOC102584871 | LOC102585194 | LOC102585…
	GO:0009768	photosynthesis, light harvesting in photosystem I	4	5.8e-11	0	27		LOC102578242 | LOC102583646 | LOC102583949 | LOC102584316 | LOC102584787 | LOC102586172 | LOC102586284 | LOC102586581 | LOC102586836 | LOC102587257 | LOC102589532 | LOC102589781 | LOC102589865 | LOC102590384 | LOC102593779 | LOC102594074 | LOC102594096 | LOC102594652 | LOC102594790 | LOC102596765 | LOC102597090 | LOC102598575 | LOC102601093 | LOC102602224 | LOC102603980 | LOC102604320 | LOC107058…
	GO:0044550	secondary metabolite biosynthetic process	5	1.3e-10	37	48	LOC102577831 | LOC102578380 | LOC102579426 | LOC102579438 | LOC102585026 | LOC102585357 | LOC102585585 | LOC102586332 | LOC102586375 | LOC102586657 | LOC102586757 | LOC102587375 | LOC102587888 | LOC102588093 | LOC102588381 | LOC102588409 | LOC102590098 | LOC102591317 | LOC102591385 | LOC102591601 | LOC102591837 | LOC102592492 | LOC102592814 | LOC102593672 | LOC102594691 | LOC102595891 | LOC102596…	LOC102577453 | LOC102578335 | LOC102578359 | LOC102578747 | LOC102578946 | LOC102579747 | LOC102579925 | LOC102580092 | LOC102580211 | LOC102580623 | LOC102581150 | LOC102582618 | LOC102582804 | LOC102582975 | LOC102583676 | LOC102584649 | LOC102584871 | LOC102585194 | LOC102585209 | LOC102585692 | LOC102586472 | LOC102586474 | LOC102587104 | LOC102587282 | LOC102588955 | LOC102590484 | LOC102590…
	GO:0009765	photosynthesis, light harvesting	6	3.6e-10	0	34		LOC102578242 | LOC102580747 | LOC102583646 | LOC102583949 | LOC102584316 | LOC102584787 | LOC102586172 | LOC102586241 | LOC102586284 | LOC102586581 | LOC102586836 | LOC102587257 | LOC102588194 | LOC102589532 | LOC102589781 | LOC102589865 | LOC102590384 | LOC102590605 | LOC102591161 | LOC102593779 | LOC102594074 | LOC102594096 | LOC102594652 | LOC102594790 | LOC102596765 | LOC102596966 | LOC102597…
	GO:0005975	carbohydrate metabolic process	7	5.0e-10	151	227	LDH-2 | LOC102577712 | LOC102577835 | LOC102578340 | LOC102578488 | LOC102578859 | LOC102579422 | LOC102579951 | LOC102580297 | LOC102580604 | LOC102581128 | LOC102581197 | LOC102581411 | LOC102581540 | LOC102581550 | LOC102581554 | LOC102581676 | LOC102581884 | LOC102581967 | LOC102581970 | LOC102582159 | LOC102582278 | LOC102582317 | LOC102582532 | LOC102582742 | LOC102582871 | LOC102582872 | L…	DE2 | GAPDH | GBSS | GMP | HXKRP1 | LOC102577434 | LOC102577450 | LOC102577529 | LOC102577532 | LOC102577587 | LOC102577590 | LOC102577663 | LOC102577667 | LOC102577690 | LOC102577738 | LOC102577806 | LOC102577923 | LOC102578178 | LOC102578193 | LOC102578331 | LOC102578335 | LOC102578463 | LOC102578810 | LOC102578838 | LOC102578898 | LOC102578932 | LOC102579084 | LOC102579100 | LOC102579818 | LOC…
	GO:0009698	phenylpropanoid metabolic process	8	4.4e-09	26	36	LOC102577831 | LOC102578380 | LOC102581073 | LOC102582219 | LOC102585026 | LOC102585357 | LOC102586332 | LOC102586375 | LOC102586657 | LOC102586757 | LOC102587888 | LOC102588409 | LOC102590098 | LOC102591385 | LOC102591601 | LOC102592492 | LOC102593672 | LOC102594691 | LOC102596343 | LOC102596891 | LOC102599520 | LOC102599897 | LOC102600264 | LOC102602348 | LOC102602499 | LOC107057661	LOC102577453 | LOC102578335 | LOC102578526 | LOC102578747 | LOC102578946 | LOC102579925 | LOC102580092 | LOC102580211 | LOC102581150 | LOC102582618 | LOC102584221 | LOC102584296 | LOC102584560 | LOC102584603 | LOC102584649 | LOC102584871 | LOC102585209 | LOC102586472 | LOC102587104 | LOC102587282 | LOC102588955 | LOC102589212 | LOC102590484 | LOC102590869 | LOC102590870 | LOC102595685 | LOC102597…
	GO:0009699	phenylpropanoid biosynthetic process	9	1.5e-08	22	29	LOC102577831 | LOC102578380 | LOC102585026 | LOC102585357 | LOC102586332 | LOC102586375 | LOC102586657 | LOC102586757 | LOC102587888 | LOC102588409 | LOC102590098 | LOC102591385 | LOC102591601 | LOC102592492 | LOC102593672 | LOC102594691 | LOC102596343 | LOC102596891 | LOC102599897 | LOC102602348 | LOC102602499 | LOC107057661	LOC102577453 | LOC102578335 | LOC102578747 | LOC102578946 | LOC102579925 | LOC102580092 | LOC102580211 | LOC102581150 | LOC102582618 | LOC102584649 | LOC102584871 | LOC102585209 | LOC102586472 | LOC102587104 | LOC102587282 | LOC102588955 | LOC102590484 | LOC102590869 | LOC102590870 | LOC102595685 | LOC102597564 | LOC102597781 | LOC102601059 | LOC102601955 | LOC102602150 | LOC102602154 | LOC102602…
	GO:0009416	response to light stimulus	10	8.7e-08	90	135	LOC102577828 | LOC102578393 | LOC102578750 | LOC102578848 | LOC102578992 | LOC102579438 | LOC102579540 | LOC102579751 | LOC102580316 | LOC102580660 | LOC102580777 | LOC102580926 | LOC102581432 | LOC102581895 | LOC102582294 | LOC102582531 | LOC102582859 | LOC102583395 | LOC102583500 | LOC102583924 | LOC102584009 | LOC102584033 | LOC102584093 | LOC102584343 | LOC102584503 | LOC102584555 | LOC102584…	CO | FTSZ1 | LOC102577730 | LOC102577822 | LOC102577884 | LOC102577925 | LOC102578242 | LOC102578286 | LOC102578359 | LOC102579084 | LOC102579194 | LOC102579380 | LOC102579720 | LOC102580623 | LOC102580747 | LOC102580785 | LOC102581245 | LOC102581525 | LOC102581792 | LOC102582003 | LOC102582399 | LOC102582424 | LOC102582542 | LOC102582832 | LOC102583639 | LOC102583646 | LOC102583661 | LOC10258394…
	GO:0019684	photosynthesis, light reaction	11	1.5e-07	1	54	LOC102589980	LOC102577434 | LOC102577458 | LOC102577592 | LOC102578242 | LOC102580747 | LOC102582039 | LOC102583209 | LOC102583646 | LOC102583949 | LOC102584316 | LOC102584581 | LOC102584787 | LOC102586172 | LOC102586241 | LOC102586284 | LOC102586581 | LOC102586740 | LOC102586836 | LOC102586954 | LOC102587257 | LOC102588194 | LOC102589532 | LOC102589781 | LOC102589865 | LOC102590010 | LOC102590174 | LOC102590…
	GO:0018298	protein-chromophore linkage	12	1.8e-07	1	41	LOC102580316	LOC102577925 | LOC102578242 | LOC102583269 | LOC102583646 | LOC102583949 | LOC102584316 | LOC102584787 | LOC102586172 | LOC102586241 | LOC102586284 | LOC102586581 | LOC102586818 | LOC102586836 | LOC102587257 | LOC102589532 | LOC102589781 | LOC102589865 | LOC102590384 | LOC102590605 | LOC102591394 | LOC102592644 | LOC102593553 | LOC102593779 | LOC102594074 | LOC102594096 | LOC102594594 | LOC102594…
	GO:0044281	small molecule metabolic process	13	2.1e-07	224	358	BCAT1 | LDH-2 | LOC102577467 | LOC102577541 | LOC102577576 | LOC102577623 | LOC102577781 | LOC102577899 | LOC102578340 | LOC102578488 | LOC102578500 | LOC102578536 | LOC102578711 | LOC102578750 | LOC102578859 | LOC102579422 | LOC102579426 | LOC102579438 | LOC102579540 | LOC102579611 | LOC102579789 | LOC102579798 | LOC102579802 | LOC102579840 | LOC102579860 | LOC102579951 | LOC102579954 | LOC10258…	atpF | CBL | DXS1 | GAPDH | GMP | HXKRP1 | LOC102577434 | LOC102577479 | LOC102577529 | LOC102577587 | LOC102577590 | LOC102577663 | LOC102577667 | LOC102577684 | LOC102577690 | LOC102577726 | LOC102577738 | LOC102577783 | LOC102577811 | LOC102577822 | LOC102577840 | LOC102577923 | LOC102578173 | LOC102578297 | LOC102578331 | LOC102578359 | LOC102578513 | LOC102578636 | LOC102578765 | LOC10257880…
	GO:0006082	organic acid metabolic process	14	4.0e-07	162	227	BCAT1 | LDH-2 | LOC102577541 | LOC102577576 | LOC102577781 | LOC102578340 | LOC102578488 | LOC102578500 | LOC102578536 | LOC102578711 | LOC102578750 | LOC102579422 | LOC102579426 | LOC102579438 | LOC102579540 | LOC102579789 | LOC102579798 | LOC102579802 | LOC102579840 | LOC102579860 | LOC102579951 | LOC102579954 | LOC102580245 | LOC102580299 | LOC102580376 | LOC102580455 | LOC102581128 | LOC10258…	CBL | GAPDH | GMP | HXKRP1 | LOC102577479 | LOC102577529 | LOC102577663 | LOC102577667 | LOC102577690 | LOC102577738 | LOC102577783 | LOC102577811 | LOC102577822 | LOC102577840 | LOC102577923 | LOC102578173 | LOC102578331 | LOC102578359 | LOC102578513 | LOC102578765 | LOC102578808 | LOC102578855 | LOC102578903 | LOC102579008 | LOC102579112 | LOC102579239 | LOC102579417 | LOC102579641 | LOC1025796…
	GO:0043436	oxoacid metabolic process	15	8.1e-07	159	225	BCAT1 | LDH-2 | LOC102577541 | LOC102577576 | LOC102577781 | LOC102578340 | LOC102578488 | LOC102578500 | LOC102578536 | LOC102578711 | LOC102578750 | LOC102579422 | LOC102579426 | LOC102579438 | LOC102579540 | LOC102579789 | LOC102579798 | LOC102579802 | LOC102579840 | LOC102579860 | LOC102579951 | LOC102579954 | LOC102580245 | LOC102580299 | LOC102580376 | LOC102580455 | LOC102581128 | LOC10258…	CBL | GAPDH | GMP | HXKRP1 | LOC102577479 | LOC102577529 | LOC102577663 | LOC102577667 | LOC102577690 | LOC102577738 | LOC102577783 | LOC102577811 | LOC102577822 | LOC102577840 | LOC102577923 | LOC102578331 | LOC102578359 | LOC102578513 | LOC102578765 | LOC102578808 | LOC102578855 | LOC102579008 | LOC102579112 | LOC102579239 | LOC102579417 | LOC102579641 | LOC102579662 | LOC102579720 | LOC1025797…
	GO:0006629	lipid metabolic process	16	2.0e-06	161	213	LOC102577467 | LOC102577541 | LOC102577831 | LOC102577899 | LOC102578380 | LOC102578741 | LOC102579422 | LOC102579438 | LOC102579540 | LOC102579789 | LOC102579860 | LOC102579888 | LOC102580245 | LOC102580665 | LOC102580753 | LOC102580776 | LOC102580777 | LOC102581165 | LOC102581721 | LOC102581806 | LOC102581884 | LOC102582278 | LOC102582532 | LOC102582558 | LOC102582871 | LOC102582872 | LOC102583…	CP100 | DXS1 | LOC102577453 | LOC102577479 | LOC102577513 | LOC102577590 | LOC102577783 | LOC102577811 | LOC102577822 | LOC102577923 | LOC102578208 | LOC102578790 | LOC102579008 | LOC102579027 | LOC102579136 | LOC102579239 | LOC102579671 | LOC102579720 | LOC102579763 | LOC102579993 | LOC102580176 | LOC102580211 | LOC102580330 | LOC102580356 | LOC102580474 | LOC102580697 | LOC102580754 | LOC102580…
	GO:0006952	defense response	17	2.3e-06	341	148	ADR1 | LOC102577831 | LOC102577835 | LOC102577893 | LOC102578200 | LOC102578223 | LOC102578633 | LOC102578750 | LOC102578856 | LOC102578970 | LOC102579047 | LOC102579089 | LOC102579223 | LOC102579249 | LOC102579383 | LOC102579426 | LOC102579429 | LOC102579433 | LOC102579438 | LOC102579484 | LOC102579560 | LOC102579866 | LOC102580041 | LOC102580049 | LOC102580067 | LOC102580116 | LOC102580123 | LO…	EI1 | GAPDH | GMP | HRBP1 | LOC102577479 | LOC102577822 | LOC102578170 | LOC102578359 | LOC102578701 | LOC102578810 | LOC102578838 | LOC102578898 | LOC102578956 | LOC102579100 | LOC102579174 | LOC102579253 | LOC102580219 | LOC102580398 | LOC102580534 | LOC102580573 | LOC102580623 | LOC102580738 | LOC102580746 | LOC102580826 | LOC102580947 | LOC102580979 | LOC102581167 | LOC102581299 | LOC10258155…
	GO:0009607	response to biotic stimulus	18	2.7e-06	213	111	ADR1 | LOC102577801 | LOC102577893 | LOC102578162 | LOC102578569 | LOC102578633 | LOC102578750 | LOC102578856 | LOC102578970 | LOC102579249 | LOC102579252 | LOC102579401 | LOC102579426 | LOC102579433 | LOC102579438 | LOC102579484 | LOC102579560 | LOC102580041 | LOC102580049 | LOC102580181 | LOC102580205 | LOC102580283 | LOC102580299 | LOC102580885 | LOC102580890 | LOC102580899 | LOC102581074 | LO…	GAPDH | GMP | HRBP1 | LOC102577730 | LOC102577822 | LOC102578170 | LOC102578359 | LOC102578364 | LOC102578808 | LOC102578838 | LOC102579174 | LOC102580534 | LOC102580623 | LOC102580746 | LOC102580826 | LOC102580947 | LOC102580979 | LOC102581167 | LOC102581299 | LOC102581856 | LOC102582227 | LOC102582937 | LOC102583123 | LOC102584195 | LOC102584686 | LOC102584709 | LOC102584863 | LOC102584871 | LO…
	GO:0015698	inorganic anion transport	19	3.0e-06	11	37	LOC102581157 | LOC102582059 | LOC102586376 | LOC102586662 | LOC102589251 | LOC102591600 | LOC102593437 | LOC102597510 | LOC102599989 | LOC102604782 | PT1	LOC102578704 | LOC102578709 | LOC102578887 | LOC102579133 | LOC102579455 | LOC102579781 | LOC102579882 | LOC102580098 | LOC102580650 | LOC102581453 | LOC102582511 | LOC102583059 | LOC102583824 | LOC102586416 | LOC102587794 | LOC102588731 | LOC102590802 | LOC102592091 | LOC102592755 | LOC102593036 | LOC102593093 | LOC102594079 | LOC102595468 | LOC102596643 | LOC102598101 | LOC102599294 | LOC102599…
	GO:0006694	steroid biosynthetic process	20	3.3e-06	22	45	LOC102577541 | LOC102577831 | LOC102577899 | LOC102581721 | LOC102581884 | LOC102582871 | LOC102582872 | LOC102584775 | LOC102586375 | LOC102590098 | LOC102591385 | LOC102592280 | LOC102593672 | LOC102598106 | LOC102603120 | LOC102603315 | LOC102603786 | LOC102603888 | LOC102604803 | LOC102605030 | STUGE45 | STUGE51	CP100 | LOC102577453 | LOC102577923 | LOC102579136 | LOC102580211 | LOC102580754 | LOC102581159 | LOC102582256 | LOC102584202 | LOC102584296 | LOC102584871 | LOC102587168 | LOC102587281 | LOC102587419 | LOC102588250 | LOC102589223 | LOC102589336 | LOC102589817 | LOC102590941 | LOC102593756 | LOC102595277 | LOC102595721 | LOC102596062 | LOC102596717 | LOC102598251 | LOC102598930 | LOC102599277 | L…
	GO:0009314	response to radiation	21	3.7e-06	94	135	LOC102577828 | LOC102578393 | LOC102578397 | LOC102578750 | LOC102578848 | LOC102578992 | LOC102579438 | LOC102579540 | LOC102579751 | LOC102580316 | LOC102580628 | LOC102580660 | LOC102580777 | LOC102580926 | LOC102581377 | LOC102581432 | LOC102581895 | LOC102582294 | LOC102582531 | LOC102582859 | LOC102583395 | LOC102583500 | LOC102583924 | LOC102584009 | LOC102584033 | LOC102584093 | LOC102584…	CO | FTSZ1 | LOC102577730 | LOC102577822 | LOC102577884 | LOC102577925 | LOC102578242 | LOC102578286 | LOC102578359 | LOC102579084 | LOC102579194 | LOC102579380 | LOC102579720 | LOC102580623 | LOC102580747 | LOC102580785 | LOC102581245 | LOC102581525 | LOC102581792 | LOC102582003 | LOC102582399 | LOC102582424 | LOC102582542 | LOC102582832 | LOC102583639 | LOC102583646 | LOC102583661 | LOC10258394…
	GO:0006091	generation of precursor metabolites and energy	22	3.7e-06	13	100	LOC102577781 | LOC102578340 | LOC102579422 | LOC102579951 | LOC102581128 | LOC102581970 | LOC102589980 | LOC102590756 | LOC102592694 | LOC102595659 | LOC102600320 | LOC102601127 | LOC102602244	GAPDH | HXKRP1 | LOC102577434 | LOC102577458 | LOC102577529 | LOC102577592 | LOC102577663 | LOC102577667 | LOC102577690 | LOC102577738 | LOC102578242 | LOC102578331 | LOC102580747 | LOC102582039 | LOC102582750 | LOC102583008 | LOC102583209 | LOC102583463 | LOC102583646 | LOC102583949 | LOC102584316 | LOC102584581 | LOC102584787 | LOC102585856 | LOC102586172 | LOC102586241 | LOC102586271 | LOC1025…
	GO:0044283	small molecule biosynthetic process	23	4.2e-06	90	164	BCAT1 | LOC102577541 | LOC102577576 | LOC102577899 | LOC102578340 | LOC102579422 | LOC102579438 | LOC102579540 | LOC102579611 | LOC102579789 | LOC102579802 | LOC102579954 | LOC102580299 | LOC102580455 | LOC102581550 | LOC102581554 | LOC102581721 | LOC102581806 | LOC102581884 | LOC102582558 | LOC102582871 | LOC102582872 | LOC102583395 | LOC102583777 | LOC102584033 | LOC102584775 | LOC102584818 | L…	CBL | DXS1 | GAPDH | GMP | LOC102577434 | LOC102577479 | LOC102577529 | LOC102577587 | LOC102577590 | LOC102577667 | LOC102577738 | LOC102577783 | LOC102577811 | LOC102577822 | LOC102577840 | LOC102577923 | LOC102578359 | LOC102578513 | LOC102578636 | LOC102579008 | LOC102579112 | LOC102579136 | LOC102579239 | LOC102579641 | LOC102579662 | LOC102579720 | LOC102579763 | LOC102580176 | LOC102580346…
	GO:0006820	anion transport	24	5.1e-06	37	78	LOC102579786 | LOC102580239 | LOC102580245 | LOC102581157 | LOC102581888 | LOC102582059 | LOC102582213 | LOC102582859 | LOC102583168 | LOC102583349 | LOC102584802 | LOC102585841 | LOC102586376 | LOC102586662 | LOC102589251 | LOC102590159 | LOC102591600 | LOC102593025 | LOC102593437 | LOC102593867 | LOC102595081 | LOC102596218 | LOC102596930 | LOC102597510 | LOC102598366 | LOC102598780 | LOC102599…	LOC102577730 | LOC102578453 | LOC102578704 | LOC102578709 | LOC102578808 | LOC102578887 | LOC102579133 | LOC102579455 | LOC102579529 | LOC102579662 | LOC102579781 | LOC102579882 | LOC102580098 | LOC102580122 | LOC102580650 | LOC102581453 | LOC102581856 | LOC102582511 | LOC102582530 | LOC102583059 | LOC102583824 | LOC102584729 | LOC102586416 | LOC102587794 | LOC102588269 | LOC102588304 | LOC102588…
	GO:0009808	lignin metabolic process	25	5.4e-06	8	26	LOC102577831 | LOC102578380 | LOC102586332 | LOC102586375 | LOC102586657 | LOC102590098 | LOC102591385 | LOC102593672	LOC102577453 | LOC102578526 | LOC102578747 | LOC102578946 | LOC102579925 | LOC102580092 | LOC102580211 | LOC102581150 | LOC102584221 | LOC102584296 | LOC102584560 | LOC102584649 | LOC102584871 | LOC102585209 | LOC102586472 | LOC102587282 | LOC102590484 | LOC102590869 | LOC102590870 | LOC102595685 | LOC102601059 | LOC102601955 | LOC102602150 | LOC102602154 | LOC102602480 | LOC102602494
	GO:0006811	ion transport	26	9.8e-06	84	154	LOC102577492 | LOC102577652 | LOC102579252 | LOC102579401 | LOC102579786 | LOC102580123 | LOC102580239 | LOC102580245 | LOC102580280 | LOC102580906 | LOC102581157 | LOC102581599 | LOC102581888 | LOC102581965 | LOC102582059 | LOC102582213 | LOC102582600 | LOC102582859 | LOC102583090 | LOC102583168 | LOC102583349 | LOC102583901 | LOC102584518 | LOC102584691 | LOC102584802 | LOC102585841 | LOC102586…	atpF | LOC102577730 | LOC102578180 | LOC102578293 | LOC102578364 | LOC102578453 | LOC102578704 | LOC102578709 | LOC102578808 | LOC102578887 | LOC102579133 | LOC102579455 | LOC102579479 | LOC102579490 | LOC102579529 | LOC102579662 | LOC102579781 | LOC102579882 | LOC102580098 | LOC102580122 | LOC102580357 | LOC102580561 | LOC102580650 | LOC102580981 | LOC102581374 | LOC102581453 | LOC102581501 | LO…
	GO:0008610	lipid biosynthetic process	27	1.0e-05	95	149	LOC102577467 | LOC102577541 | LOC102577831 | LOC102577899 | LOC102579422 | LOC102579540 | LOC102579789 | LOC102580665 | LOC102580777 | LOC102581721 | LOC102581806 | LOC102581884 | LOC102582278 | LOC102582558 | LOC102582871 | LOC102582872 | LOC102583395 | LOC102583592 | LOC102583777 | LOC102583793 | LOC102583924 | LOC102584033 | LOC102584775 | LOC102584818 | LOC102584848 | LOC102585460 | LOC102585…	CP100 | DXS1 | LOC102577453 | LOC102577479 | LOC102577513 | LOC102577590 | LOC102577783 | LOC102577811 | LOC102577822 | LOC102577923 | LOC102578208 | LOC102579008 | LOC102579027 | LOC102579136 | LOC102579239 | LOC102579720 | LOC102579763 | LOC102580176 | LOC102580211 | LOC102580697 | LOC102580754 | LOC102580873 | LOC102580973 | LOC102581159 | LOC102581469 | LOC102581792 | LOC102581796 | LOC102581…
	GO:0009809	lignin biosynthetic process	28	1.0e-05	8	22	LOC102577831 | LOC102578380 | LOC102586332 | LOC102586375 | LOC102586657 | LOC102590098 | LOC102591385 | LOC102593672	LOC102577453 | LOC102578747 | LOC102578946 | LOC102579925 | LOC102580092 | LOC102580211 | LOC102581150 | LOC102584649 | LOC102584871 | LOC102585209 | LOC102586472 | LOC102587282 | LOC102590484 | LOC102590869 | LOC102590870 | LOC102595685 | LOC102601059 | LOC102601955 | LOC102602150 | LOC102602154 | LOC102602480 | LOC102602494
	GO:0032787	monocarboxylic acid metabolic process	29	1.1e-05	86	106	LOC102577541 | LOC102577576 | LOC102578340 | LOC102578488 | LOC102578750 | LOC102579422 | LOC102579438 | LOC102579540 | LOC102579789 | LOC102579798 | LOC102579860 | LOC102579951 | LOC102579954 | LOC102580245 | LOC102581128 | LOC102581806 | LOC102581970 | LOC102582558 | LOC102582871 | LOC102582872 | LOC102583777 | LOC102584033 | LOC102584477 | LOC102584818 | LOC102584848 | LOC102585026 | LOC102585…	GAPDH | HXKRP1 | LOC102577479 | LOC102577529 | LOC102577667 | LOC102577690 | LOC102577738 | LOC102577783 | LOC102577811 | LOC102577822 | LOC102578331 | LOC102578359 | LOC102578513 | LOC102579008 | LOC102579239 | LOC102579417 | LOC102579720 | LOC102579763 | LOC102579993 | LOC102580623 | LOC102581846 | LOC102582618 | LOC102583050 | LOC102583463 | LOC102584670 | LOC102584904 | LOC102585498 | LOC1025…
	GO:0006570	tyrosine metabolic process	30	1.5e-05	6	5	LOC102578536 | LOC102579798 | LOC102579802 | LOC102587993 | LOC102594104 | LOC102605098	LOC102584109 | LOC102584172 | LOC102590152 | LOC102598851 | LOC102606206
	GO:0009074	aromatic amino acid family catabolic process	31	1.7e-05	9	8	LOC102578536 | LOC102579798 | LOC102585026 | LOC102585357 | LOC102587888 | LOC102594104 | LOC102596343 | LOC102596891 | LOC107057661	LOC102579417 | LOC102582618 | LOC102584109 | LOC102584172 | LOC102590152 | LOC102597781 | LOC102598851 | LOC102606206
	GO:0019253	reductive pentose-phosphate cycle	32	1.8e-05	0	18		LOC102577434 | LOC102577450 | LOC102583431 | LOC102583463 | LOC102587206 | LOC102588370 | LOC102588569 | LOC102590424 | LOC102591470 | LOC102594969 | LOC102600488 | LOC102600888 | LOC102601229 | LOC102605252 | LOC102605730 | LOC102606161 | RBCS-C | TK
	GO:0019685	photosynthesis, dark reaction	33	1.8e-05	0	18		LOC102577434 | LOC102577450 | LOC102583431 | LOC102583463 | LOC102587206 | LOC102588370 | LOC102588569 | LOC102590424 | LOC102591470 | LOC102594969 | LOC102600488 | LOC102600888 | LOC102601229 | LOC102605252 | LOC102605730 | LOC102606161 | RBCS-C | TK
	GO:0010411	xyloglucan metabolic process	34	1.8e-05	12	14	LOC102588287 | LOC102594338 | LOC102594670 | LOC102596982 | LOC102597332 | LOC102598420 | LOC102598758 | LOC102598951 | LOC102601287 | LOC102602258 | LOC102603337 | LOC107057655	LOC102577587 | LOC102580643 | LOC102580717 | LOC102580938 | LOC102583005 | LOC102586643 | LOC102592757 | LOC102593938 | LOC102595580 | LOC102599489 | LOC102599785 | LOC102602599 | LOC102603929 | MAL2
	GO:1901617	organic hydroxy compound biosynthetic process	35	1.9e-05	22	54	LOC102577541 | LOC102577899 | LOC102579438 | LOC102579540 | LOC102579611 | LOC102579789 | LOC102581554 | LOC102581721 | LOC102582558 | LOC102583777 | LOC102584775 | LOC102585109 | LOC102585509 | LOC102594104 | LOC102597155 | LOC102598106 | LOC102601018 | LOC102603315 | LOC102603786 | LOC102604313 | LOC102604803 | LOC102605030	LOC102577590 | LOC102577783 | LOC102577811 | LOC102579136 | LOC102580176 | LOC102581159 | LOC102581469 | LOC102581796 | LOC102582389 | LOC102582983 | LOC102584296 | LOC102584670 | LOC102587419 | LOC102588250 | LOC102588309 | LOC102589223 | LOC102589336 | LOC102589817 | LOC102590002 | LOC102590152 | LOC102590941 | LOC102591394 | LOC102591811 | LOC102592281 | LOC102592644 | LOC102592709 | LOC102593…
	GO:0034754	cellular hormone metabolic process	36	2.4e-05	14	25	CKX4 | LOC102580297 | LOC102581540 | LOC102583768 | LOC102587175 | LOC102587493 | LOC102590920 | LOC102591837 | LOC102592408 | LOC102595336 | LOC102598045 | LOC102598607 | LOC102604056 | LOC102604803	CKX5 | LOC102578359 | LOC102579012 | LOC102580623 | LOC102581470 | LOC102584678 | LOC102584904 | LOC102585941 | LOC102590811 | LOC102592693 | LOC102593183 | LOC102597227 | LOC102597415 | LOC102597760 | LOC102598076 | LOC102600759 | LOC102602154 | LOC107059381 | LOC107060850 | LOC107060907 | LOC107061086 | LOC107062160 | LOC107062161 | LOC107062162 | LOC107063221
	GO:0042440	pigment metabolic process	37	2.4e-05	18	61	LOC102581540 | LOC102582558 | LOC102583768 | LOC102584485 | LOC102585610 | LOC102587175 | LOC102587251 | LOC102587294 | LOC102587493 | LOC102587673 | LOC102589012 | LOC102590920 | LOC102601446 | LOC102604380 | LOC102605095 | LOC102605997 | LOC102606145 | LOC107058421	LOC102578636 | LOC102580238 | LOC102580697 | LOC102580772 | LOC102580973 | LOC102581417 | LOC102581448 | LOC102582135 | LOC102583310 | LOC102585390 | LOC102585941 | LOC102587729 | LOC102587834 | LOC102589223 | LOC102589336 | LOC102591173 | LOC102591274 | LOC102591394 | LOC102591731 | LOC102591779 | LOC102592644 | LOC102592693 | LOC102592765 | LOC102593756 | LOC102594293 | LOC102594460 | LOC102594…
	GO:0019752	carboxylic acid metabolic process	38	2.5e-05	148	199	BCAT1 | LDH-2 | LOC102577541 | LOC102577576 | LOC102577781 | LOC102578340 | LOC102578488 | LOC102578500 | LOC102578536 | LOC102578711 | LOC102578750 | LOC102579422 | LOC102579438 | LOC102579540 | LOC102579789 | LOC102579798 | LOC102579802 | LOC102579840 | LOC102579860 | LOC102579951 | LOC102579954 | LOC102580245 | LOC102580299 | LOC102580376 | LOC102580455 | LOC102581128 | LOC102581292 | LOC10258…	CBL | GAPDH | GMP | HXKRP1 | LOC102577479 | LOC102577529 | LOC102577663 | LOC102577667 | LOC102577690 | LOC102577738 | LOC102577783 | LOC102577811 | LOC102577822 | LOC102577840 | LOC102577923 | LOC102578331 | LOC102578359 | LOC102578513 | LOC102579008 | LOC102579112 | LOC102579239 | LOC102579417 | LOC102579641 | LOC102579662 | LOC102579720 | LOC102579763 | LOC102579993 | LOC102580346 | LOC1025804…
	GO:0046148	pigment biosynthetic process	39	2.6e-05	14	53	LOC102581540 | LOC102582558 | LOC102583768 | LOC102585610 | LOC102587175 | LOC102587251 | LOC102587493 | LOC102589012 | LOC102590920 | LOC102601446 | LOC102604380 | LOC102605095 | LOC102605997 | LOC107058421	LOC102578636 | LOC102580238 | LOC102580697 | LOC102580973 | LOC102581417 | LOC102581448 | LOC102582135 | LOC102585390 | LOC102585941 | LOC102587729 | LOC102587834 | LOC102589223 | LOC102589336 | LOC102591173 | LOC102591274 | LOC102591394 | LOC102591731 | LOC102592644 | LOC102592693 | LOC102592765 | LOC102593756 | LOC102594293 | LOC102594460 | LOC102595971 | LOC102596427 | LOC102596523 | LOC102597…
	GO:0016052	carbohydrate catabolic process	40	3.1e-05	26	69	LOC102577835 | LOC102578340 | LOC102579422 | LOC102580604 | LOC102581128 | LOC102581550 | LOC102581676 | LOC102582317 | LOC102583127 | LOC102583709 | LOC102588166 | LOC102588301 | LOC102588428 | LOC102588661 | LOC102589670 | LOC102590141 | LOC102590756 | LOC102590998 | LOC102592694 | LOC102596982 | LOC102599450 | LOC102600320 | LOC102602244 | LOC107059944 | LOC107060053 | PEST2	DE2 | GAPDH | HXKRP1 | LOC102577529 | LOC102577667 | LOC102577690 | LOC102577738 | LOC102577806 | LOC102578838 | LOC102578932 | LOC102580398 | LOC102580651 | LOC102583463 | LOC102583537 | LOC102583591 | LOC102584563 | LOC102584686 | LOC102584887 | LOC102585483 | LOC102585856 | LOC102586644 | LOC102586811 | LOC102587260 | LOC102587467 | LOC102587962 | LOC102588169 | LOC102588295 | LOC102588566 | L…
	GO:0009611	response to wounding	41	3.3e-05	41	39	LOC102577828 | LOC102578750 | LOC102580049 | LOC102580885 | LOC102580899 | LOC102582294 | LOC102583127 | LOC102583296 | LOC102585333 | LOC102585421 | LOC102585585 | LOC102585728 | LOC102586408 | LOC102587708 | LOC102587754 | LOC102588958 | LOC102589957 | LOC102590361 | LOC102590949 | LOC102591678 | LOC102592261 | LOC102592910 | LOC102593900 | LOC102594691 | LOC102594716 | LOC102595164 | LOC102596…	LOC102577555 | LOC102577822 | LOC102578956 | LOC102582416 | LOC102584969 | LOC102585498 | LOC102586069 | LOC102586169 | LOC102588373 | LOC102588391 | LOC102594656 | LOC102595128 | LOC102595619 | LOC102596894 | LOC102597499 | LOC102597545 | LOC102597649 | LOC102598158 | LOC102598488 | LOC102598544 | LOC102598871 | LOC102599193 | LOC102599441 | LOC102599493 | LOC102599664 | LOC102600465 | LOC102601…
	GO:0006559	L-phenylalanine catabolic process	42	3.9e-05	8	6	LOC102578536 | LOC102579798 | LOC102585026 | LOC102585357 | LOC102587888 | LOC102596343 | LOC102596891 | LOC107057661	LOC102582618 | LOC102584109 | LOC102584172 | LOC102597781 | LOC102598851 | LOC102606206
	GO:1902222	erythrose 4-phosphate/phosphoenolpyruvate family amino acid catabolic process	43	3.9e-05	8	6	LOC102578536 | LOC102579798 | LOC102585026 | LOC102585357 | LOC102587888 | LOC102596343 | LOC102596891 | LOC107057661	LOC102582618 | LOC102584109 | LOC102584172 | LOC102597781 | LOC102598851 | LOC102606206
	GO:0044036	cell wall macromolecule metabolic process	44	4.0e-05	25	38	LOC102577835 | LOC102581676 | LOC102583127 | LOC102587657 | LOC102588287 | LOC102588301 | LOC102589670 | LOC102590998 | LOC102591601 | LOC102593374 | LOC102593903 | LOC102594338 | LOC102594670 | LOC102594984 | LOC102596982 | LOC102597332 | LOC102598420 | LOC102598758 | LOC102598951 | LOC102601287 | LOC102602258 | LOC102602384 | LOC102603337 | LOC102605574 | LOC107057655	LOC102577587 | LOC102578178 | LOC102578335 | LOC102580398 | LOC102580643 | LOC102580717 | LOC102580938 | LOC102583005 | LOC102583189 | LOC102583591 | LOC102583862 | LOC102586643 | LOC102588608 | LOC102588957 | LOC102589117 | LOC102589163 | LOC102590805 | LOC102591414 | LOC102592757 | LOC102592832 | LOC102592970 | LOC102593707 | LOC102593938 | LOC102595303 | LOC102595580 | LOC102595587 | LOC102596…
	GO:0008299	isoprenoid biosynthetic process	45	4.2e-05	30	54	LOC102577467 | LOC102577899 | LOC102579540 | LOC102579789 | LOC102580777 | LOC102582558 | LOC102583395 | LOC102583793 | LOC102584775 | LOC102586090 | LOC102587251 | LOC102588068 | LOC102588399 | LOC102589012 | LOC102591695 | LOC102592492 | LOC102592548 | LOC102592578 | LOC102593928 | LOC102594515 | LOC102594945 | LOC102598445 | LOC102598478 | LOC102599040 | LOC102599872 | LOC102599897 | LOC102602…	DXS1 | LOC102577783 | LOC102577811 | LOC102579027 | LOC102580176 | LOC102580697 | LOC102580873 | LOC102580973 | LOC102581159 | LOC102581469 | LOC102581792 | LOC102581796 | LOC102582135 | LOC102582389 | LOC102582924 | LOC102584670 | LOC102584697 | LOC102589219 | LOC102589336 | LOC102590892 | LOC102591173 | LOC102591274 | LOC102591394 | LOC102592281 | LOC102592644 | LOC102593014 | LOC102593554 | LO…
	GO:0010410	hemicellulose metabolic process	46	4.4e-05	17	23	LOC102581676 | LOC102587657 | LOC102588287 | LOC102589670 | LOC102594338 | LOC102594670 | LOC102594984 | LOC102596982 | LOC102597332 | LOC102598420 | LOC102598758 | LOC102598951 | LOC102601287 | LOC102602258 | LOC102602384 | LOC102603337 | LOC107057655	LOC102577587 | LOC102580643 | LOC102580717 | LOC102580938 | LOC102583005 | LOC102583189 | LOC102583591 | LOC102583862 | LOC102586643 | LOC102589163 | LOC102592757 | LOC102593707 | LOC102593938 | LOC102595580 | LOC102595587 | LOC102599489 | LOC102599785 | LOC102601527 | LOC102602599 | LOC102603322 | LOC102603568 | LOC102603929 | MAL2
	GO:1901606	alpha-amino acid catabolic process	47	4.9e-05	15	20	LOC102578536 | LOC102579798 | LOC102585026 | LOC102585357 | LOC102587888 | LOC102588395 | LOC102588726 | LOC102588923 | LOC102589744 | LOC102591453 | LOC102594104 | LOC102596343 | LOC102596891 | LOC102601418 | LOC107057661	LOC102577840 | LOC102579417 | LOC102582618 | LOC102584109 | LOC102584172 | LOC102586190 | LOC102589539 | LOC102590152 | LOC102592544 | LOC102596487 | LOC102597781 | LOC102597977 | LOC102598788 | LOC102598851 | LOC102601213 | LOC102601997 | LOC102602939 | LOC102604382 | LOC102605022 | LOC102606206
	GO:0050896	response to stimulus	48	5.5e-05	891	691	ADR1 | CBF3 | LOC102577431 | LOC102577461 | LOC102577512 | LOC102577539 | LOC102577603 | LOC102577643 | LOC102577666 | LOC102577801 | LOC102577828 | LOC102577831 | LOC102577835 | LOC102577893 | LOC102577903 | LOC102577916 | LOC102577924 | LOC102578162 | LOC102578200 | LOC102578223 | LOC102578380 | LOC102578393 | LOC102578397 | LOC102578498 | LOC102578502 | LOC102578514 | LOC102578569 | LOC1025786…	AP1 | APX | CO | EI1 | FTSZ1 | GAPDH | GMP | HRBP1 | IAA2 | LOC102577434 | LOC102577453 | LOC102577479 | LOC102577555 | LOC102577556 | LOC102577587 | LOC102577626 | LOC102577667 | LOC102577668 | LOC102577720 | LOC102577730 | LOC102577738 | LOC102577750 | LOC102577806 | LOC102577811 | LOC102577813 | LOC102577822 | LOC102577884 | LOC102577925 | LOC102578170 | LOC102578204 | LOC102578210 | LOC102578…
	GO:0010200	response to chitin	49	5.8e-05	42	6	LOC102577828 | LOC102577893 | LOC102578856 | LOC102579789 | LOC102580001 | LOC102580885 | LOC102580890 | LOC102581335 | LOC102581745 | LOC102582592 | LOC102582841 | LOC102582897 | LOC102583428 | LOC102585585 | LOC102586292 | LOC102586775 | LOC102586959 | LOC102588093 | LOC102588802 | LOC102588863 | LOC102589957 | LOC102590917 | LOC102590949 | LOC102591248 | LOC102593434 | LOC102593932 | LOC102595…	LOC102580785 | LOC102587805 | LOC102597649 | LOC102601372 | LOC102603918 | LOC107063120
	GO:0009617	response to bacterium	50	6.5e-05	118	48	ADR1 | LOC102577893 | LOC102578162 | LOC102578750 | LOC102578856 | LOC102579252 | LOC102579433 | LOC102579438 | LOC102579560 | LOC102580041 | LOC102580049 | LOC102580181 | LOC102580299 | LOC102580885 | LOC102580890 | LOC102581074 | LOC102581195 | LOC102581335 | LOC102581617 | LOC102581745 | LOC102582592 | LOC102582766 | LOC102582871 | LOC102582872 | LOC102583127 | LOC102583706 | LOC102583777 | LO…	GAPDH | GMP | HRBP1 | LOC102577822 | LOC102578170 | LOC102578359 | LOC102578364 | LOC102580623 | LOC102580746 | LOC102580947 | LOC102581299 | LOC102582227 | LOC102583123 | LOC102584686 | LOC102584709 | LOC102584871 | LOC102585483 | LOC102586582 | LOC102587323 | LOC102587385 | LOC102588545 | LOC102588569 | LOC102590811 | LOC102591244 | LOC102593014 | LOC102593183 | LOC102596035 | LOC102596542 | LO…
	GO:0015977	carbon fixation	51	8.1e-05	0	19		LOC102577434 | LOC102577450 | LOC102583431 | LOC102583463 | LOC102587206 | LOC102588370 | LOC102588569 | LOC102590424 | LOC102591470 | LOC102594969 | LOC102599595 | LOC102600488 | LOC102600888 | LOC102601229 | LOC102605252 | LOC102605730 | LOC102606161 | RBCS-C | TK
	GO:0010114	response to red light	52	8.2e-05	13	14	LOC102578393 | LOC102579540 | LOC102584555 | LOC102585610 | LOC102587072 | LOC102591818 | LOC102591837 | LOC102593062 | LOC102594341 | LOC102597420 | LOC102602017 | LOC102604056 | LOC102604886	LOC102577822 | LOC102577884 | LOC102578359 | LOC102580623 | LOC102583661 | LOC102583949 | LOC102584316 | LOC102585657 | LOC102586954 | LOC102590224 | LOC102590811 | LOC102593183 | LOC102602758 | LOC102603103
	GO:0008202	steroid metabolic process	53	8.2e-05	22	50	LOC102577541 | LOC102577831 | LOC102577899 | LOC102581721 | LOC102581884 | LOC102582871 | LOC102582872 | LOC102584775 | LOC102586375 | LOC102590098 | LOC102591385 | LOC102592280 | LOC102593672 | LOC102598106 | LOC102603120 | LOC102603315 | LOC102603786 | LOC102603888 | LOC102604803 | LOC102605030 | STUGE45 | STUGE51	CP100 | LOC102577453 | LOC102577479 | LOC102577923 | LOC102579136 | LOC102580211 | LOC102580474 | LOC102580754 | LOC102581159 | LOC102582256 | LOC102584202 | LOC102584296 | LOC102584871 | LOC102587168 | LOC102587281 | LOC102587419 | LOC102588250 | LOC102589003 | LOC102589223 | LOC102589336 | LOC102589817 | LOC102590941 | LOC102593756 | LOC102595277 | LOC102595721 | LOC102596062 | LOC102596717 | L…
	GO:0006558	L-phenylalanine metabolic process	54	0.00010	9	7	LOC102578536 | LOC102579798 | LOC102585026 | LOC102585357 | LOC102587888 | LOC102596343 | LOC102596891 | LOC102599370 | LOC107057661	LOC102579641 | LOC102582618 | LOC102584109 | LOC102584172 | LOC102597781 | LOC102598851 | LOC102606206
	GO:1902221	erythrose 4-phosphate/phosphoenolpyruvate family amino acid metabolic process	55	0.00010	9	7	LOC102578536 | LOC102579798 | LOC102585026 | LOC102585357 | LOC102587888 | LOC102596343 | LOC102596891 | LOC102599370 | LOC107057661	LOC102579641 | LOC102582618 | LOC102584109 | LOC102584172 | LOC102597781 | LOC102598851 | LOC102606206
	GO:1901615	organic hydroxy compound metabolic process	56	0.00011	45	70	LOC102577541 | LOC102577899 | LOC102578488 | LOC102579438 | LOC102579540 | LOC102579611 | LOC102579789 | LOC102579798 | LOC102581550 | LOC102581554 | LOC102581643 | LOC102581721 | LOC102582278 | LOC102582532 | LOC102582558 | LOC102583483 | LOC102583777 | LOC102584141 | LOC102584775 | LOC102585109 | LOC102585312 | LOC102585509 | LOC102585933 | LOC102586931 | LOC102587695 | LOC102588070 | LOC102589…	LOC102577479 | LOC102577590 | LOC102577783 | LOC102577811 | LOC102579136 | LOC102580176 | LOC102580474 | LOC102581159 | LOC102581445 | LOC102581469 | LOC102581509 | LOC102581796 | LOC102582389 | LOC102582983 | LOC102584296 | LOC102584612 | LOC102584670 | LOC102587419 | LOC102588250 | LOC102588309 | LOC102588687 | LOC102589003 | LOC102589223 | LOC102589336 | LOC102589817 | LOC102590002 | LOC102590…
	GO:0009063	cellular amino acid catabolic process	57	0.00011	15	20	LOC102578536 | LOC102579798 | LOC102585026 | LOC102585357 | LOC102587888 | LOC102588395 | LOC102588726 | LOC102588923 | LOC102589744 | LOC102591453 | LOC102594104 | LOC102596343 | LOC102596891 | LOC102601418 | LOC107057661	LOC102577840 | LOC102579417 | LOC102582618 | LOC102584109 | LOC102584172 | LOC102586190 | LOC102589539 | LOC102590152 | LOC102592544 | LOC102596487 | LOC102597781 | LOC102597977 | LOC102598788 | LOC102598851 | LOC102601213 | LOC102601997 | LOC102602939 | LOC102604382 | LOC102605022 | LOC102606206
	GO:0044262	cellular carbohydrate metabolic process	58	0.00013	54	81	LOC102577712 | LOC102578859 | LOC102579951 | LOC102581411 | LOC102581550 | LOC102581554 | LOC102581884 | LOC102581970 | LOC102582278 | LOC102582532 | LOC102583709 | LOC102585196 | LOC102585312 | LOC102586120 | LOC102586184 | LOC102586734 | LOC102587657 | LOC102587839 | LOC102588287 | LOC102588661 | LOC102588806 | LOC102591207 | LOC102591601 | LOC102594338 | LOC102594670 | LOC102594984 | LOC102595…	DE2 | GBSS | GMP | LOC102577434 | LOC102577587 | LOC102577590 | LOC102577806 | LOC102578178 | LOC102578331 | LOC102578335 | LOC102578932 | LOC102580360 | LOC102580382 | LOC102580503 | LOC102580643 | LOC102580651 | LOC102580717 | LOC102580938 | LOC102581055 | LOC102581151 | LOC102582227 | LOC102582750 | LOC102582804 | LOC102583005 | LOC102583115 | LOC102583176 | LOC102583189 | LOC102583862 | LOC10…
	GO:0015706	nitrate transport	59	0.00014	2	18	LOC102586376 | LOC102599989	LOC102579133 | LOC102579455 | LOC102579781 | LOC102580098 | LOC102580650 | LOC102581453 | LOC102583059 | LOC102587794 | LOC102588731 | LOC102590802 | LOC102592755 | LOC102593093 | LOC102594079 | LOC102595468 | LOC102596643 | LOC102603215 | LOC102604984 | LOC102606337
	GO:0072524	pyridine-containing compound metabolic process	60	0.00014	14	39	LOC102578340 | LOC102579422 | LOC102579611 | LOC102581128 | LOC102581814 | LOC102582159 | LOC102584270 | LOC102584378 | LOC102588699 | LOC102590756 | LOC102592694 | LOC102595038 | LOC102597505 | LOC102602244	GAPDH | HXKRP1 | LOC102577529 | LOC102577667 | LOC102577690 | LOC102577738 | LOC102583463 | LOC102585856 | LOC102587260 | LOC102587962 | LOC102588309 | LOC102588438 | LOC102588548 | LOC102588566 | LOC102588569 | LOC102588815 | LOC102590002 | LOC102592754 | LOC102593181 | LOC102593231 | LOC102594969 | LOC102595588 | LOC102595943 | LOC102596468 | LOC102597674 | LOC102598227 | LOC102599432 | LOC1026…
	GO:0009628	response to abiotic stimulus	61	0.00015	243	275	CBF3 | LOC102577512 | LOC102577603 | LOC102577643 | LOC102577828 | LOC102577916 | LOC102578393 | LOC102578397 | LOC102578514 | LOC102578750 | LOC102578848 | LOC102578992 | LOC102579047 | LOC102579159 | LOC102579438 | LOC102579484 | LOC102579540 | LOC102579751 | LOC102579789 | LOC102580049 | LOC102580205 | LOC102580212 | LOC102580316 | LOC102580628 | LOC102580660 | LOC102580777 | LOC102580899 | LO…	CO | FTSZ1 | GMP | LOC102577434 | LOC102577453 | LOC102577556 | LOC102577667 | LOC102577730 | LOC102577806 | LOC102577811 | LOC102577822 | LOC102577884 | LOC102577925 | LOC102578204 | LOC102578242 | LOC102578286 | LOC102578359 | LOC102578528 | LOC102578540 | LOC102578618 | LOC102579033 | LOC102579084 | LOC102579136 | LOC102579160 | LOC102579194 | LOC102579366 | LOC102579380 | LOC102579507 | LOC10…
	GO:0046165	alcohol biosynthetic process	62	0.00015	16	44	LOC102577541 | LOC102577899 | LOC102579540 | LOC102579789 | LOC102581554 | LOC102581721 | LOC102582558 | LOC102584775 | LOC102585509 | LOC102597155 | LOC102598106 | LOC102601018 | LOC102603315 | LOC102603786 | LOC102604803 | LOC102605030	LOC102577590 | LOC102577783 | LOC102577811 | LOC102579136 | LOC102580176 | LOC102581159 | LOC102581469 | LOC102581796 | LOC102582389 | LOC102582983 | LOC102584296 | LOC102584670 | LOC102587419 | LOC102588250 | LOC102589336 | LOC102589817 | LOC102590941 | LOC102591394 | LOC102591811 | LOC102592281 | LOC102592644 | LOC102593014 | LOC102593756 | LOC102594242 | LOC102595277 | LOC102595361 | LOC102595…
	GO:0001101	response to acid chemical	63	0.00016	208	131	LOC102577461 | LOC102577666 | LOC102577828 | LOC102577893 | LOC102578514 | LOC102578633 | LOC102578750 | LOC102578970 | LOC102579047 | LOC102579350 | LOC102579438 | LOC102579484 | LOC102579789 | LOC102579814 | LOC102580001 | LOC102580049 | LOC102580205 | LOC102580283 | LOC102580299 | LOC102580736 | LOC102580885 | LOC102580899 | LOC102581165 | LOC102581195 | LOC102581197 | LOC102581266 | LOC102581…	GMP | HRBP1 | LOC102577587 | LOC102577738 | LOC102577811 | LOC102577822 | LOC102577884 | LOC102578267 | LOC102578578 | LOC102578669 | LOC102578956 | LOC102579136 | LOC102579366 | LOC102579849 | LOC102580613 | LOC102580616 | LOC102580746 | LOC102580883 | LOC102581600 | LOC102581792 | LOC102582227 | LOC102582471 | LOC102582857 | LOC102583130 | LOC102583750 | LOC102583824 | LOC102584410 | LOC1025846…
	GO:0006778	porphyrin-containing compound metabolic process	64	0.00019	11	39	LOC102581540 | LOC102583768 | LOC102584485 | LOC102585610 | LOC102587175 | LOC102587294 | LOC102587493 | LOC102587673 | LOC102590920 | LOC102601446 | LOC102605997	LOC102578636 | LOC102580238 | LOC102580772 | LOC102580973 | LOC102581448 | LOC102583310 | LOC102585390 | LOC102585941 | LOC102587834 | LOC102591394 | LOC102591731 | LOC102591779 | LOC102592644 | LOC102592693 | LOC102592765 | LOC102594293 | LOC102594460 | LOC102594861 | LOC102596523 | LOC102596969 | LOC102597536 | LOC102597760 | LOC102597935 | LOC102598076 | LOC102598315 | LOC102598599 | LOC102600…
	GO:0019362	pyridine nucleotide metabolic process	65	0.00019	14	36	LOC102578340 | LOC102579422 | LOC102579611 | LOC102581128 | LOC102581814 | LOC102582159 | LOC102584270 | LOC102584378 | LOC102588699 | LOC102590756 | LOC102592694 | LOC102595038 | LOC102597505 | LOC102602244	GAPDH | HXKRP1 | LOC102577529 | LOC102577667 | LOC102577690 | LOC102577738 | LOC102583463 | LOC102585856 | LOC102587260 | LOC102587962 | LOC102588438 | LOC102588548 | LOC102588566 | LOC102588569 | LOC102588815 | LOC102592754 | LOC102593181 | LOC102593231 | LOC102594969 | LOC102595588 | LOC102595943 | LOC102596468 | LOC102597674 | LOC102598227 | LOC102599432 | LOC102601242 | LOC102603019 | LOC1026…
	GO:0009072	aromatic amino acid family metabolic process	66	0.00019	19	19	LOC102578536 | LOC102579798 | LOC102579802 | LOC102580455 | LOC102585026 | LOC102585357 | LOC102587888 | LOC102587993 | LOC102591837 | LOC102594104 | LOC102596343 | LOC102596891 | LOC102599197 | LOC102599370 | LOC102604056 | LOC102605098 | LOC102606101 | LOC107057661 | SHKA	LOC102578359 | LOC102579417 | LOC102579641 | LOC102580573 | LOC102580623 | LOC102582618 | LOC102584109 | LOC102584172 | LOC102587211 | LOC102588219 | LOC102590152 | LOC102590811 | LOC102593183 | LOC102595737 | LOC102597781 | LOC102598775 | LOC102598851 | LOC102605317 | LOC102606206
	GO:1901700	response to oxygen-containing compound	67	0.00020	271	167	LOC102577461 | LOC102577666 | LOC102577828 | LOC102577893 | LOC102578380 | LOC102578514 | LOC102578633 | LOC102578750 | LOC102578856 | LOC102578970 | LOC102579047 | LOC102579064 | LOC102579350 | LOC102579389 | LOC102579438 | LOC102579484 | LOC102579789 | LOC102579814 | LOC102580001 | LOC102580049 | LOC102580205 | LOC102580283 | LOC102580299 | LOC102580699 | LOC102580736 | LOC102580777 | LOC102580…	APX | GMP | HRBP1 | LOC102577587 | LOC102577720 | LOC102577730 | LOC102577738 | LOC102577750 | LOC102577811 | LOC102577822 | LOC102577884 | LOC102578267 | LOC102578578 | LOC102578669 | LOC102578956 | LOC102579136 | LOC102579366 | LOC102579602 | LOC102579849 | LOC102580035 | LOC102580613 | LOC102580616 | LOC102580746 | LOC102580785 | LOC102580883 | LOC102581600 | LOC102581792 | LOC102582227 | LOC1…
	GO:0046364	monosaccharide biosynthetic process	68	0.00021	9	18	LOC102578340 | LOC102581550 | LOC102581884 | LOC102582871 | LOC102582872 | LOC102595285 | LOC102603120 | LOC102603888 | LOC102604803	GAPDH | GMP | LOC102577434 | LOC102577529 | LOC102577587 | LOC102577667 | LOC102577738 | LOC102577923 | LOC102582256 | LOC102585856 | LOC102586137 | LOC102587260 | LOC102587962 | LOC102590424 | LOC102590805 | LOC102596542 | LOC102599558 | LOC102606020
	GO:0080029	cellular response to boron-containing substance levels	69	0.00022	4	3	LOC102582841 | LOC102589251 | LOC102605073 | LOC102605761	LOC102599870 | LOC102601556 | NIP
	GO:0010036	response to boron-containing substance	70	0.00022	4	3	LOC102582841 | LOC102589251 | LOC102605073 | LOC102605761	LOC102599870 | LOC102601556 | NIP
	GO:0051707	response to other organism	71	0.00022	188	94	ADR1 | LOC102577801 | LOC102577893 | LOC102578162 | LOC102578569 | LOC102578633 | LOC102578750 | LOC102578856 | LOC102578970 | LOC102579249 | LOC102579252 | LOC102579401 | LOC102579426 | LOC102579433 | LOC102579438 | LOC102579484 | LOC102579560 | LOC102580041 | LOC102580049 | LOC102580181 | LOC102580205 | LOC102580283 | LOC102580299 | LOC102580885 | LOC102580890 | LOC102580899 | LOC102581074 | LO…	GAPDH | GMP | HRBP1 | LOC102577730 | LOC102577822 | LOC102578170 | LOC102578359 | LOC102578364 | LOC102578808 | LOC102578838 | LOC102579174 | LOC102580534 | LOC102580623 | LOC102580746 | LOC102580947 | LOC102580979 | LOC102581299 | LOC102581856 | LOC102582227 | LOC102582937 | LOC102583123 | LOC102584195 | LOC102584686 | LOC102584709 | LOC102584863 | LOC102584871 | LOC102585483 | LOC102585498 | LO…
	GO:0006026	aminoglycan catabolic process	72	0.00022	8	8	LOC102577835 | LOC102580604 | LOC102583127 | LOC102583316 | LOC102588301 | LOC102590998 | LOC102599450 | LOC107059944	LOC102580398 | LOC102589117 | LOC102589707 | LOC102592970 | LOC102595303 | LOC102597960 | LOC102600109 | LOC102604364
	GO:0046496	nicotinamide nucleotide metabolic process	73	0.00022	13	36	LOC102578340 | LOC102579422 | LOC102579611 | LOC102581128 | LOC102581814 | LOC102582159 | LOC102584270 | LOC102584378 | LOC102590756 | LOC102592694 | LOC102595038 | LOC102597505 | LOC102602244	GAPDH | HXKRP1 | LOC102577529 | LOC102577667 | LOC102577690 | LOC102577738 | LOC102583463 | LOC102585856 | LOC102587260 | LOC102587962 | LOC102588438 | LOC102588548 | LOC102588566 | LOC102588569 | LOC102588815 | LOC102592754 | LOC102593181 | LOC102593231 | LOC102594969 | LOC102595588 | LOC102595943 | LOC102596468 | LOC102597674 | LOC102598227 | LOC102599432 | LOC102601242 | LOC102603019 | LOC1026…
	GO:0009690	cytokinin metabolic process	74	0.00023	11	18	CKX4 | LOC102580297 | LOC102581540 | LOC102583768 | LOC102587175 | LOC102587493 | LOC102590920 | LOC102592408 | LOC102595336 | LOC102598045 | LOC102598607	CKX5 | LOC102579012 | LOC102581470 | LOC102584678 | LOC102585941 | LOC102592693 | LOC102597227 | LOC102597760 | LOC102598076 | LOC102600759 | LOC107059381 | LOC107060850 | LOC107060907 | LOC107061086 | LOC107062160 | LOC107062161 | LOC107062162 | LOC107063221
	GO:0016114	terpenoid biosynthetic process	75	0.00023	21	45	LOC102579540 | LOC102579789 | LOC102580777 | LOC102582558 | LOC102583395 | LOC102583793 | LOC102586090 | LOC102587251 | LOC102588068 | LOC102589012 | LOC102591695 | LOC102592548 | LOC102592578 | LOC102593928 | LOC102594515 | LOC102594945 | LOC102598445 | LOC102598478 | LOC102599040 | LOC102599872 | LOC102605095	DXS1 | LOC102577783 | LOC102577811 | LOC102579027 | LOC102580176 | LOC102580697 | LOC102580873 | LOC102581792 | LOC102582135 | LOC102582389 | LOC102582924 | LOC102584670 | LOC102584697 | LOC102589219 | LOC102589336 | LOC102590892 | LOC102591173 | LOC102591274 | LOC102591394 | LOC102592281 | LOC102592644 | LOC102593014 | LOC102593554 | LOC102593756 | LOC102594705 | LOC102595142 | LOC102595474 | LO…
	GO:0042445	hormone metabolic process	76	0.00024	23	40	CKX4 | LOC102577541 | LOC102580245 | LOC102580297 | LOC102581540 | LOC102583768 | LOC102587175 | LOC102587493 | LOC102590920 | LOC102591837 | LOC102592408 | LOC102594178 | LOC102595336 | LOC102598045 | LOC102598106 | LOC102598607 | LOC102602093 | LOC102603315 | LOC102603786 | LOC102604056 | LOC102604803 | LOC102604886 | LOC102605030	CKX5 | LOC102578359 | LOC102579012 | LOC102580160 | LOC102580573 | LOC102580623 | LOC102581470 | LOC102584296 | LOC102584678 | LOC102584904 | LOC102585941 | LOC102590811 | LOC102590941 | LOC102592693 | LOC102593183 | LOC102593647 | LOC102593862 | LOC102597227 | LOC102597415 | LOC102597760 | LOC102598076 | LOC102598224 | LOC102599604 | LOC102600032 | LOC102600759 | LOC102600919 | LOC102602154 | LO…
	GO:0010337	regulation of salicylic acid metabolic process	77	0.00024	9	2	LOC102579438 | LOC102585109 | LOC102587695 | LOC102588070 | LOC102589592 | LOC102602691 | LOC102604159 | LOC102604313 | LOC107061384	LOC102595303 | LOC102597960
	GO:0006720	isoprenoid metabolic process	78	0.00025	31	56	LOC102577467 | LOC102577541 | LOC102577899 | LOC102579540 | LOC102579789 | LOC102580777 | LOC102582558 | LOC102583395 | LOC102583793 | LOC102584775 | LOC102586090 | LOC102587251 | LOC102588068 | LOC102588399 | LOC102589012 | LOC102591695 | LOC102592492 | LOC102592548 | LOC102592578 | LOC102593928 | LOC102594515 | LOC102594945 | LOC102598445 | LOC102598478 | LOC102599040 | LOC102599872 | LOC102599…	DXS1 | LOC102577783 | LOC102577811 | LOC102579027 | LOC102580176 | LOC102580697 | LOC102580873 | LOC102580973 | LOC102581159 | LOC102581469 | LOC102581792 | LOC102581796 | LOC102582135 | LOC102582389 | LOC102582924 | LOC102584670 | LOC102584697 | LOC102589219 | LOC102589336 | LOC102590892 | LOC102590941 | LOC102591173 | LOC102591274 | LOC102591394 | LOC102592281 | LOC102592644 | LOC102593014 | LO…
	GO:0010383	cell wall polysaccharide metabolic process	79	0.00026	19	26	LOC102581676 | LOC102587657 | LOC102588287 | LOC102589670 | LOC102591601 | LOC102594338 | LOC102594670 | LOC102594984 | LOC102596982 | LOC102597332 | LOC102598420 | LOC102598758 | LOC102598951 | LOC102601287 | LOC102602258 | LOC102602384 | LOC102603337 | LOC102605574 | LOC107057655	LOC102577587 | LOC102578335 | LOC102580643 | LOC102580717 | LOC102580938 | LOC102583005 | LOC102583189 | LOC102583591 | LOC102583862 | LOC102586643 | LOC102589163 | LOC102592757 | LOC102593707 | LOC102593938 | LOC102595580 | LOC102595587 | LOC102599489 | LOC102599785 | LOC102601527 | LOC102602542 | LOC102602599 | LOC102603322 | LOC102603568 | LOC102603929 | LOC102605422 | MAL2
	GO:0043207	response to external biotic stimulus	80	0.00026	188	95	ADR1 | LOC102577801 | LOC102577893 | LOC102578162 | LOC102578569 | LOC102578633 | LOC102578750 | LOC102578856 | LOC102578970 | LOC102579249 | LOC102579252 | LOC102579401 | LOC102579426 | LOC102579433 | LOC102579438 | LOC102579484 | LOC102579560 | LOC102580041 | LOC102580049 | LOC102580181 | LOC102580205 | LOC102580283 | LOC102580299 | LOC102580885 | LOC102580890 | LOC102580899 | LOC102581074 | LO…	GAPDH | GMP | HRBP1 | LOC102577730 | LOC102577822 | LOC102578170 | LOC102578359 | LOC102578364 | LOC102578808 | LOC102578838 | LOC102579174 | LOC102580534 | LOC102580623 | LOC102580746 | LOC102580947 | LOC102580979 | LOC102581299 | LOC102581856 | LOC102582227 | LOC102582937 | LOC102583123 | LOC102584195 | LOC102584686 | LOC102584709 | LOC102584863 | LOC102584871 | LOC102585483 | LOC102585498 | LO…
	GO:0033013	tetrapyrrole metabolic process	81	0.00027	11	40	LOC102581540 | LOC102583768 | LOC102584485 | LOC102585610 | LOC102587175 | LOC102587294 | LOC102587493 | LOC102587673 | LOC102590920 | LOC102601446 | LOC102605997	LOC102578636 | LOC102580238 | LOC102580772 | LOC102580973 | LOC102581448 | LOC102583310 | LOC102585390 | LOC102585941 | LOC102587834 | LOC102591394 | LOC102591731 | LOC102591779 | LOC102592644 | LOC102592693 | LOC102592765 | LOC102594293 | LOC102594460 | LOC102594861 | LOC102596523 | LOC102596969 | LOC102597536 | LOC102597760 | LOC102597935 | LOC102598076 | LOC102598315 | LOC102598599 | LOC102600…
	GO:0042742	defense response to bacterium	82	0.00028	97	41	ADR1 | LOC102577893 | LOC102578750 | LOC102578856 | LOC102579438 | LOC102579560 | LOC102580041 | LOC102580049 | LOC102580299 | LOC102580885 | LOC102581074 | LOC102581195 | LOC102581335 | LOC102581617 | LOC102581745 | LOC102582592 | LOC102582766 | LOC102582871 | LOC102582872 | LOC102583706 | LOC102583777 | LOC102584362 | LOC102584914 | LOC102585109 | LOC102585463 | LOC102585585 | LOC102585933 | LO…	GAPDH | GMP | HRBP1 | LOC102577822 | LOC102578170 | LOC102578359 | LOC102580623 | LOC102580746 | LOC102580947 | LOC102581299 | LOC102582227 | LOC102583123 | LOC102584709 | LOC102584871 | LOC102586582 | LOC102587323 | LOC102587385 | LOC102588545 | LOC102588569 | LOC102590811 | LOC102591244 | LOC102593014 | LOC102593183 | LOC102596542 | LOC102596778 | LOC102597254 | LOC102597443 | LOC102597499 | LO…
	GO:0016051	carbohydrate biosynthetic process	83	0.00034	30	85	LOC102578340 | LOC102581411 | LOC102581550 | LOC102581884 | LOC102582871 | LOC102582872 | LOC102585196 | LOC102585460 | LOC102586120 | LOC102586734 | LOC102587657 | LOC102591207 | LOC102591601 | LOC102594984 | LOC102595285 | LOC102596137 | LOC102597155 | LOC102597579 | LOC102597825 | LOC102601018 | LOC102601908 | LOC102602258 | LOC102602384 | LOC102603120 | LOC102603888 | LOC102604803 | LOC102604…	GAPDH | GBSS | GMP | LOC102577434 | LOC102577450 | LOC102577529 | LOC102577587 | LOC102577590 | LOC102577667 | LOC102577738 | LOC102577806 | LOC102577923 | LOC102578178 | LOC102578335 | LOC102578463 | LOC102580382 | LOC102580503 | LOC102580651 | LOC102580717 | LOC102581055 | LOC102581151 | LOC102581900 | LOC102582227 | LOC102582256 | LOC102582750 | LOC102582804 | LOC102583005 | LOC102583115 | LOC…
	GO:0006096	glycolytic process	84	0.00035	6	27	LOC102578340 | LOC102579422 | LOC102581128 | LOC102590756 | LOC102592694 | LOC102602244	GAPDH | HXKRP1 | LOC102577529 | LOC102577667 | LOC102577690 | LOC102577738 | LOC102583463 | LOC102585856 | LOC102587260 | LOC102587962 | LOC102588566 | LOC102588815 | LOC102592754 | LOC102593181 | LOC102595588 | LOC102595943 | LOC102596468 | LOC102597674 | LOC102601242 | LOC102604284 | LOC102605730 | LOC102605742 | LOC102606020 | LOC102606065 | LOC102606109 | PGAM | PK
	GO:0046031	ADP metabolic process	85	0.00035	6	27	LOC102578340 | LOC102579422 | LOC102581128 | LOC102590756 | LOC102592694 | LOC102602244	GAPDH | HXKRP1 | LOC102577529 | LOC102577667 | LOC102577690 | LOC102577738 | LOC102583463 | LOC102585856 | LOC102587260 | LOC102587962 | LOC102588566 | LOC102588815 | LOC102592754 | LOC102593181 | LOC102595588 | LOC102595943 | LOC102596468 | LOC102597674 | LOC102601242 | LOC102604284 | LOC102605730 | LOC102605742 | LOC102606020 | LOC102606065 | LOC102606109 | PGAM | PK
	GO:0006165	nucleoside diphosphate phosphorylation	86	0.00035	6	27	LOC102578340 | LOC102579422 | LOC102581128 | LOC102590756 | LOC102592694 | LOC102602244	GAPDH | HXKRP1 | LOC102577529 | LOC102577667 | LOC102577690 | LOC102577738 | LOC102583463 | LOC102585856 | LOC102587260 | LOC102587962 | LOC102588566 | LOC102588815 | LOC102592754 | LOC102593181 | LOC102595588 | LOC102595943 | LOC102596468 | LOC102597674 | LOC102601242 | LOC102604284 | LOC102605730 | LOC102605742 | LOC102606020 | LOC102606065 | LOC102606109 | PGAM | PK
	GO:0006757	ATP generation from ADP	87	0.00035	6	27	LOC102578340 | LOC102579422 | LOC102581128 | LOC102590756 | LOC102592694 | LOC102602244	GAPDH | HXKRP1 | LOC102577529 | LOC102577667 | LOC102577690 | LOC102577738 | LOC102583463 | LOC102585856 | LOC102587260 | LOC102587962 | LOC102588566 | LOC102588815 | LOC102592754 | LOC102593181 | LOC102595588 | LOC102595943 | LOC102596468 | LOC102597674 | LOC102601242 | LOC102604284 | LOC102605730 | LOC102605742 | LOC102606020 | LOC102606065 | LOC102606109 | PGAM | PK
	GO:0009185	ribonucleoside diphosphate metabolic process	88	0.00035	6	27	LOC102578340 | LOC102579422 | LOC102581128 | LOC102590756 | LOC102592694 | LOC102602244	GAPDH | HXKRP1 | LOC102577529 | LOC102577667 | LOC102577690 | LOC102577738 | LOC102583463 | LOC102585856 | LOC102587260 | LOC102587962 | LOC102588566 | LOC102588815 | LOC102592754 | LOC102593181 | LOC102595588 | LOC102595943 | LOC102596468 | LOC102597674 | LOC102601242 | LOC102604284 | LOC102605730 | LOC102605742 | LOC102606020 | LOC102606065 | LOC102606109 | PGAM | PK
	GO:0009179	purine ribonucleoside diphosphate metabolic process	89	0.00035	6	27	LOC102578340 | LOC102579422 | LOC102581128 | LOC102590756 | LOC102592694 | LOC102602244	GAPDH | HXKRP1 | LOC102577529 | LOC102577667 | LOC102577690 | LOC102577738 | LOC102583463 | LOC102585856 | LOC102587260 | LOC102587962 | LOC102588566 | LOC102588815 | LOC102592754 | LOC102593181 | LOC102595588 | LOC102595943 | LOC102596468 | LOC102597674 | LOC102601242 | LOC102604284 | LOC102605730 | LOC102605742 | LOC102606020 | LOC102606065 | LOC102606109 | PGAM | PK
	GO:0009135	purine nucleoside diphosphate metabolic process	90	0.00035	6	27	LOC102578340 | LOC102579422 | LOC102581128 | LOC102590756 | LOC102592694 | LOC102602244	GAPDH | HXKRP1 | LOC102577529 | LOC102577667 | LOC102577690 | LOC102577738 | LOC102583463 | LOC102585856 | LOC102587260 | LOC102587962 | LOC102588566 | LOC102588815 | LOC102592754 | LOC102593181 | LOC102595588 | LOC102595943 | LOC102596468 | LOC102597674 | LOC102601242 | LOC102604284 | LOC102605730 | LOC102605742 | LOC102606020 | LOC102606065 | LOC102606109 | PGAM | PK
	GO:1901605	alpha-amino acid metabolic process	91	0.00039	39	76	BCAT1 | LOC102577576 | LOC102578536 | LOC102579798 | LOC102579802 | LOC102580299 | LOC102581388 | LOC102585026 | LOC102585357 | LOC102585841 | LOC102586707 | LOC102587888 | LOC102587993 | LOC102588395 | LOC102588726 | LOC102588923 | LOC102589321 | LOC102589744 | LOC102590492 | LOC102591453 | LOC102591763 | LOC102591837 | LOC102592458 | LOC102594104 | LOC102594852 | LOC102595769 | LOC102596343 | L…	CBL | LOC102577811 | LOC102577840 | LOC102578359 | LOC102579112 | LOC102579417 | LOC102579641 | LOC102579662 | LOC102580346 | LOC102580488 | LOC102580573 | LOC102580623 | LOC102581296 | LOC102582618 | LOC102582792 | LOC102584109 | LOC102584172 | LOC102584472 | LOC102584670 | LOC102586190 | LOC102587128 | LOC102587211 | LOC102587729 | LOC102588117 | LOC102588438 | LOC102589347 | LOC102589539 | LOC…
	GO:0015994	chlorophyll metabolic process	92	0.00042	10	34	LOC102581540 | LOC102583768 | LOC102584485 | LOC102585610 | LOC102587175 | LOC102587294 | LOC102587493 | LOC102587673 | LOC102590920 | LOC102601446	LOC102580238 | LOC102580973 | LOC102581448 | LOC102583310 | LOC102585390 | LOC102585941 | LOC102587834 | LOC102591394 | LOC102591731 | LOC102591779 | LOC102592644 | LOC102592693 | LOC102592765 | LOC102594293 | LOC102594460 | LOC102594861 | LOC102596523 | LOC102596969 | LOC102597536 | LOC102597760 | LOC102597935 | LOC102598076 | LOC102598599 | LOC102600334 | LOC102602338 | LOC102602388 | LOC102605…
	GO:0006572	tyrosine catabolic process	93	0.00043	3	5	LOC102578536 | LOC102579798 | LOC102594104	LOC102584109 | LOC102584172 | LOC102590152 | LOC102598851 | LOC102606206
	GO:1901071	glucosamine-containing compound metabolic process	94	0.00045	7	9	LOC102577835 | LOC102580604 | LOC102583127 | LOC102588301 | LOC102590998 | LOC102599450 | LOC107059944	LOC102580398 | LOC102589117 | LOC102589707 | LOC102592970 | LOC102595303 | LOC102597960 | LOC102600109 | LOC102600498 | LOC102604364
	GO:0009132	nucleoside diphosphate metabolic process	95	0.00050	6	27	LOC102578340 | LOC102579422 | LOC102581128 | LOC102590756 | LOC102592694 | LOC102602244	GAPDH | HXKRP1 | LOC102577529 | LOC102577667 | LOC102577690 | LOC102577738 | LOC102583463 | LOC102585856 | LOC102587260 | LOC102587962 | LOC102588566 | LOC102588815 | LOC102592754 | LOC102593181 | LOC102595588 | LOC102595943 | LOC102596468 | LOC102597674 | LOC102601242 | LOC102604284 | LOC102605730 | LOC102605742 | LOC102606020 | LOC102606065 | LOC102606109 | PGAM | PK
	GO:0006032	chitin catabolic process	96	0.00050	7	8	LOC102577835 | LOC102580604 | LOC102583127 | LOC102588301 | LOC102590998 | LOC102599450 | LOC107059944	LOC102580398 | LOC102589117 | LOC102589707 | LOC102592970 | LOC102595303 | LOC102597960 | LOC102600109 | LOC102604364
	GO:0006030	chitin metabolic process	97	0.00050	7	8	LOC102577835 | LOC102580604 | LOC102583127 | LOC102588301 | LOC102590998 | LOC102599450 | LOC107059944	LOC102580398 | LOC102589117 | LOC102589707 | LOC102592970 | LOC102595303 | LOC102597960 | LOC102600109 | LOC102604364
	GO:1901072	glucosamine-containing compound catabolic process	98	0.00050	7	8	LOC102577835 | LOC102580604 | LOC102583127 | LOC102588301 | LOC102590998 | LOC102599450 | LOC107059944	LOC102580398 | LOC102589117 | LOC102589707 | LOC102592970 | LOC102595303 | LOC102597960 | LOC102600109 | LOC102604364
	GO:0046348	amino sugar catabolic process	99	0.00050	7	8	LOC102577835 | LOC102580604 | LOC102583127 | LOC102588301 | LOC102590998 | LOC102599450 | LOC107059944	LOC102580398 | LOC102589117 | LOC102589707 | LOC102592970 | LOC102595303 | LOC102597960 | LOC102600109 | LOC102604364
	GO:0006090	pyruvate metabolic process	100	0.00052	9	29	LOC102578340 | LOC102579422 | LOC102581128 | LOC102588399 | LOC102590756 | LOC102592694 | LOC102599296 | LOC102602244 | LOC102605695	GAPDH | HXKRP1 | LOC102577529 | LOC102577667 | LOC102577690 | LOC102577738 | LOC102583463 | LOC102585856 | LOC102587260 | LOC102587962 | LOC102588566 | LOC102588815 | LOC102592754 | LOC102593181 | LOC102593774 | LOC102595588 | LOC102595943 | LOC102596468 | LOC102596520 | LOC102597674 | LOC102601242 | LOC102604284 | LOC102605730 | LOC102605742 | LOC102606020 | LOC102606065 | LOC102606109 | PGAM | …
	GO:0046939	nucleotide phosphorylation	101	0.00070	6	27	LOC102578340 | LOC102579422 | LOC102581128 | LOC102590756 | LOC102592694 | LOC102602244	GAPDH | HXKRP1 | LOC102577529 | LOC102577667 | LOC102577690 | LOC102577738 | LOC102583463 | LOC102585856 | LOC102587260 | LOC102587962 | LOC102588566 | LOC102588815 | LOC102592754 | LOC102593181 | LOC102595588 | LOC102595943 | LOC102596468 | LOC102597674 | LOC102601242 | LOC102604284 | LOC102605730 | LOC102605742 | LOC102606020 | LOC102606065 | LOC102606109 | PGAM | PK
	GO:0042221	response to chemical	102	0.00072	409	326	LOC102577461 | LOC102577666 | LOC102577801 | LOC102577828 | LOC102577893 | LOC102577924 | LOC102578380 | LOC102578498 | LOC102578514 | LOC102578633 | LOC102578750 | LOC102578762 | LOC102578856 | LOC102578891 | LOC102578970 | LOC102578973 | LOC102579047 | LOC102579064 | LOC102579093 | LOC102579118 | LOC102579249 | LOC102579350 | LOC102579389 | LOC102579422 | LOC102579433 | LOC102579438 | LOC102579…	APX | GAPDH | GMP | HRBP1 | IAA2 | LOC102577434 | LOC102577587 | LOC102577626 | LOC102577667 | LOC102577720 | LOC102577730 | LOC102577738 | LOC102577750 | LOC102577811 | LOC102577813 | LOC102577822 | LOC102577884 | LOC102578210 | LOC102578267 | LOC102578347 | LOC102578578 | LOC102578669 | LOC102578956 | LOC102579084 | LOC102579136 | LOC102579204 | LOC102579366 | LOC102579405 | LOC102579602 | LOC1…
	GO:0033014	tetrapyrrole biosynthetic process	103	0.00073	8	33	LOC102581540 | LOC102583768 | LOC102585610 | LOC102587175 | LOC102587493 | LOC102590920 | LOC102601446 | LOC102605997	LOC102578636 | LOC102580238 | LOC102580973 | LOC102581448 | LOC102585390 | LOC102585941 | LOC102587834 | LOC102591394 | LOC102591731 | LOC102592644 | LOC102592693 | LOC102592765 | LOC102594293 | LOC102594460 | LOC102596523 | LOC102597536 | LOC102597760 | LOC102598076 | LOC102598315 | LOC102598599 | LOC102600014 | LOC102600334 | LOC102602338 | LOC102604045 | LOC102605026 | LOC102605088 | LOC102605…
	GO:0051186	cofactor metabolic process	104	0.00074	35	114	LOC102577467 | LOC102577781 | LOC102577899 | LOC102578340 | LOC102579422 | LOC102579611 | LOC102579954 | LOC102581128 | LOC102581540 | LOC102581814 | LOC102582159 | LOC102583768 | LOC102584270 | LOC102584378 | LOC102584485 | LOC102584775 | LOC102584818 | LOC102585610 | LOC102586177 | LOC102587175 | LOC102587294 | LOC102587493 | LOC102587673 | LOC102588699 | LOC102588717 | LOC102590756 | LOC102590…	GAPDH | HXKRP1 | LOC102577529 | LOC102577667 | LOC102577690 | LOC102577738 | LOC102578636 | LOC102578902 | LOC102580238 | LOC102580488 | LOC102580772 | LOC102580973 | LOC102581448 | LOC102582792 | LOC102583310 | LOC102583463 | LOC102584202 | LOC102585096 | LOC102585390 | LOC102585745 | LOC102585856 | LOC102585941 | LOC102586362 | LOC102586740 | LOC102587211 | LOC102587260 | LOC102587729 | LOC1025…
	GO:0006721	terpenoid metabolic process	105	0.00077	22	47	LOC102577541 | LOC102579540 | LOC102579789 | LOC102580777 | LOC102582558 | LOC102583395 | LOC102583793 | LOC102586090 | LOC102587251 | LOC102588068 | LOC102589012 | LOC102591695 | LOC102592548 | LOC102592578 | LOC102593928 | LOC102594515 | LOC102594945 | LOC102598445 | LOC102598478 | LOC102599040 | LOC102599872 | LOC102605095	DXS1 | LOC102577783 | LOC102577811 | LOC102579027 | LOC102580176 | LOC102580697 | LOC102580873 | LOC102581792 | LOC102582135 | LOC102582389 | LOC102582924 | LOC102584670 | LOC102584697 | LOC102589219 | LOC102589336 | LOC102590892 | LOC102590941 | LOC102591173 | LOC102591274 | LOC102591394 | LOC102592281 | LOC102592644 | LOC102593014 | LOC102593554 | LOC102593756 | LOC102594705 | LOC102595142 | LO…
	GO:0006779	porphyrin-containing compound biosynthetic process	106	0.00079	8	31	LOC102581540 | LOC102583768 | LOC102585610 | LOC102587175 | LOC102587493 | LOC102590920 | LOC102601446 | LOC102605997	LOC102578636 | LOC102580238 | LOC102580973 | LOC102581448 | LOC102585390 | LOC102585941 | LOC102587834 | LOC102591394 | LOC102591731 | LOC102592644 | LOC102592693 | LOC102592765 | LOC102594293 | LOC102594460 | LOC102596523 | LOC102597536 | LOC102597760 | LOC102598076 | LOC102598315 | LOC102598599 | LOC102600334 | LOC102602338 | LOC102605026 | LOC102605088 | LOC102605434 | LOC107059381 | LOC107060…
	GO:0042128	nitrate assimilation	107	0.00089	5	19	LOC102584848 | LOC102586376 | LOC102591352 | LOC102601001 | PKIN1	LOC102578808 | LOC102578855 | LOC102580089 | LOC102581856 | LOC102583059 | LOC102585953 | LOC102587794 | LOC102590802 | LOC102595468 | LOC102596643 | LOC102597986 | LOC102598158 | LOC102602682 | LOC102603215 | LOC102605789 | LOC102606337 | NIR | NR3 | SNF1
	GO:0009637	response to blue light	108	0.00091	13	13	LOC102578393 | LOC102584555 | LOC102584568 | LOC102587072 | LOC102587462 | LOC102589204 | LOC102592561 | LOC102593062 | LOC102596501 | LOC102598460 | LOC102602517 | LOC102603903 | LOC102604886	FTSZ1 | LOC102577822 | LOC102580785 | LOC102581525 | LOC102582003 | LOC102582424 | LOC102583949 | LOC102584316 | LOC102586954 | LOC102591140 | LOC102593553 | LOC102599838 | LOC102599882
	GO:0042537	benzene-containing compound metabolic process	109	0.00091	19	7	LOC102579438 | LOC102585026 | LOC102585109 | LOC102585357 | LOC102585933 | LOC102586931 | LOC102587695 | LOC102587888 | LOC102588070 | LOC102589592 | LOC102590513 | LOC102596343 | LOC102596891 | LOC102602691 | LOC102604159 | LOC102604313 | LOC102606101 | LOC107057661 | LOC107061384	LOC102579417 | LOC102582618 | LOC102587211 | LOC102595303 | LOC102597564 | LOC102597781 | LOC102597960
	GO:0015995	chlorophyll biosynthetic process	110	0.00092	7	28	LOC102581540 | LOC102583768 | LOC102585610 | LOC102587175 | LOC102587493 | LOC102590920 | LOC102601446	LOC102580238 | LOC102580973 | LOC102581448 | LOC102585390 | LOC102585941 | LOC102587834 | LOC102591394 | LOC102591731 | LOC102592644 | LOC102592693 | LOC102592765 | LOC102594293 | LOC102594460 | LOC102596523 | LOC102597536 | LOC102597760 | LOC102598076 | LOC102598599 | LOC102600334 | LOC102602338 | LOC102605088 | LOC102605434 | LOC107059381 | LOC107060850 | LOC107060907 | LOC107061086 | LOC107062…
	GO:0006066	alcohol metabolic process	111	0.00099	27	57	LOC102577541 | LOC102577899 | LOC102579540 | LOC102579789 | LOC102581550 | LOC102581554 | LOC102581643 | LOC102581721 | LOC102582278 | LOC102582532 | LOC102582558 | LOC102583483 | LOC102584141 | LOC102584775 | LOC102585312 | LOC102585509 | LOC102597155 | LOC102598106 | LOC102598120 | LOC102598319 | LOC102601018 | LOC102602671 | LOC102603315 | LOC102603740 | LOC102603786 | LOC102604803 | LOC102605…	LOC102577479 | LOC102577590 | LOC102577783 | LOC102577811 | LOC102579136 | LOC102580176 | LOC102580474 | LOC102581159 | LOC102581445 | LOC102581469 | LOC102581509 | LOC102581796 | LOC102582389 | LOC102582983 | LOC102584296 | LOC102584612 | LOC102584670 | LOC102587419 | LOC102588250 | LOC102588687 | LOC102589003 | LOC102589336 | LOC102589817 | LOC102590941 | LOC102591394 | LOC102591811 | LOC102592…
	GO:0006733	oxidoreduction coenzyme metabolic process	112	0.00102	14	38	LOC102578340 | LOC102579422 | LOC102579611 | LOC102581128 | LOC102581814 | LOC102582159 | LOC102584270 | LOC102584378 | LOC102588699 | LOC102590756 | LOC102592694 | LOC102595038 | LOC102597505 | LOC102602244	GAPDH | HXKRP1 | LOC102577529 | LOC102577667 | LOC102577690 | LOC102577738 | LOC102583463 | LOC102584202 | LOC102585856 | LOC102586362 | LOC102587260 | LOC102587962 | LOC102588438 | LOC102588548 | LOC102588566 | LOC102588569 | LOC102588815 | LOC102592754 | LOC102593181 | LOC102593231 | LOC102594969 | LOC102595588 | LOC102595943 | LOC102596468 | LOC102597674 | LOC102598227 | LOC102599432 | LOC1026…
	GO:0045926	negative regulation of growth	113	0.00110	12	13	LOC102581435 | LOC102581540 | LOC102583768 | LOC102587175 | LOC102587462 | LOC102587493 | LOC102590920 | LOC102591551 | LOC102592561 | LOC102593465 | LOC102600520 | LOC102602186	LOC102585941 | LOC102592693 | LOC102597760 | LOC102598076 | LOC102598860 | LOC102599441 | LOC102601043 | LOC107059381 | LOC107060850 | LOC107060907 | LOC107061086 | LOC107062160 | LOC107063221
	GO:0008037	cell recognition	114	0.00111	25	9	LOC102578310 | LOC102581478 | LOC102585590 | LOC102586076 | LOC102586183 | LOC102586591 | LOC102587338 | LOC102590164 | LOC102592491 | LOC102594030 | LOC102596150 | LOC102597465 | LOC102597505 | LOC102598425 | LOC102599132 | LOC102602456 | LOC102603764 | LOC102604128 | LOC102604934 | LOC102605532 | LOC102605873 | LOC102606300 | LOC107057684 | LOC107062458 | LOC107063133	LOC102580959 | LOC102581562 | LOC102587230 | LOC102592629 | LOC102593458 | LOC102594793 | LOC102595458 | LOC107057731 | LOC107060609
	GO:0016998	cell wall macromolecule catabolic process	115	0.00111	4	10	LOC102577835 | LOC102583127 | LOC102588301 | LOC102590998	LOC102580398 | LOC102580643 | LOC102588957 | LOC102589117 | LOC102591414 | LOC102592832 | LOC102592970 | LOC102595303 | LOC102597960 | LOC102599489
	GO:0009605	response to external stimulus	116	0.00126	240	139	ADR1 | LOC102577801 | LOC102577893 | LOC102578162 | LOC102578569 | LOC102578633 | LOC102578750 | LOC102578848 | LOC102578856 | LOC102578970 | LOC102579249 | LOC102579252 | LOC102579401 | LOC102579426 | LOC102579433 | LOC102579438 | LOC102579484 | LOC102579560 | LOC102579951 | LOC102579961 | LOC102580041 | LOC102580049 | LOC102580181 | LOC102580205 | LOC102580283 | LOC102580299 | LOC102580316 | LO…	GAPDH | GMP | HRBP1 | LOC102577668 | LOC102577730 | LOC102577822 | LOC102577925 | LOC102578170 | LOC102578359 | LOC102578364 | LOC102578808 | LOC102578838 | LOC102579174 | LOC102580534 | LOC102580623 | LOC102580746 | LOC102580947 | LOC102580979 | LOC102581109 | LOC102581299 | LOC102581856 | LOC102582227 | LOC102582265 | LOC102582804 | LOC102582937 | LOC102583018 | LOC102583123 | LOC102584195 | LO…
	GO:0042126	nitrate metabolic process	117	0.00133	5	19	LOC102584848 | LOC102586376 | LOC102591352 | LOC102601001 | PKIN1	LOC102578808 | LOC102578855 | LOC102580089 | LOC102581856 | LOC102583059 | LOC102585953 | LOC102587794 | LOC102590802 | LOC102595468 | LOC102596643 | LOC102597986 | LOC102598158 | LOC102602682 | LOC102603215 | LOC102605789 | LOC102606337 | NIR | NR3 | SNF1
	GO:0046394	carboxylic acid biosynthetic process	118	0.00143	70	103	BCAT1 | LOC102577576 | LOC102579422 | LOC102579438 | LOC102579540 | LOC102579789 | LOC102579802 | LOC102579954 | LOC102580299 | LOC102580455 | LOC102581550 | LOC102581806 | LOC102582558 | LOC102582871 | LOC102582872 | LOC102583395 | LOC102583777 | LOC102584033 | LOC102584818 | LOC102584848 | LOC102585026 | LOC102585109 | LOC102585357 | LOC102586090 | LOC102587367 | LOC102587888 | LOC102587993 | L…	CBL | GMP | LOC102577479 | LOC102577783 | LOC102577811 | LOC102577822 | LOC102577840 | LOC102577923 | LOC102578359 | LOC102578513 | LOC102579008 | LOC102579112 | LOC102579239 | LOC102579641 | LOC102579662 | LOC102579720 | LOC102579763 | LOC102580346 | LOC102580573 | LOC102580623 | LOC102581296 | LOC102581448 | LOC102581792 | LOC102581846 | LOC102582256 | LOC102582618 | LOC102582792 | LOC102582924…
	GO:0016053	organic acid biosynthetic process	119	0.00143	70	103	BCAT1 | LOC102577576 | LOC102579422 | LOC102579438 | LOC102579540 | LOC102579789 | LOC102579802 | LOC102579954 | LOC102580299 | LOC102580455 | LOC102581550 | LOC102581806 | LOC102582558 | LOC102582871 | LOC102582872 | LOC102583395 | LOC102583777 | LOC102584033 | LOC102584818 | LOC102584848 | LOC102585026 | LOC102585109 | LOC102585357 | LOC102586090 | LOC102587367 | LOC102587888 | LOC102587993 | L…	CBL | GMP | LOC102577479 | LOC102577783 | LOC102577811 | LOC102577822 | LOC102577840 | LOC102577923 | LOC102578359 | LOC102578513 | LOC102579008 | LOC102579112 | LOC102579239 | LOC102579641 | LOC102579662 | LOC102579720 | LOC102579763 | LOC102580346 | LOC102580573 | LOC102580623 | LOC102581296 | LOC102581448 | LOC102581792 | LOC102581846 | LOC102582256 | LOC102582618 | LOC102582792 | LOC102582924…
	GO:0005976	polysaccharide metabolic process	120	0.00151	39	91	LOC102577835 | LOC102580604 | LOC102581411 | LOC102581676 | LOC102581884 | LOC102583127 | LOC102583709 | LOC102587657 | LOC102588166 | LOC102588287 | LOC102588301 | LOC102588428 | LOC102588806 | LOC102589670 | LOC102590998 | LOC102591207 | LOC102591601 | LOC102594338 | LOC102594670 | LOC102594984 | LOC102596982 | LOC102597332 | LOC102598420 | LOC102598758 | LOC102598951 | LOC102599450 | LOC102600…	DE2 | GBSS | GMP | LOC102577587 | LOC102577806 | LOC102578178 | LOC102578335 | LOC102578463 | LOC102578838 | LOC102578932 | LOC102580382 | LOC102580398 | LOC102580503 | LOC102580643 | LOC102580651 | LOC102580717 | LOC102580938 | LOC102581055 | LOC102581900 | LOC102582227 | LOC102582750 | LOC102583005 | LOC102583115 | LOC102583176 | LOC102583189 | LOC102583537 | LOC102583591 | LOC102583862 | LOC10…
	GO:0016310	phosphorylation	121	0.00156	246	146	LOC102577666 | LOC102577903 | LOC102578289 | LOC102578310 | LOC102578340 | LOC102578355 | LOC102578443 | LOC102578502 | LOC102578800 | LOC102578953 | LOC102579246 | LOC102579282 | LOC102579422 | LOC102579782 | LOC102579814 | LOC102580041 | LOC102580181 | LOC102580220 | LOC102580227 | LOC102580283 | LOC102580416 | LOC102580423 | LOC102580485 | LOC102580888 | LOC102580890 | LOC102580899 | LOC102580…	AP1 | GAPDH | HXKRP1 | LOC102577529 | LOC102577551 | LOC102577667 | LOC102577690 | LOC102577738 | LOC102578293 | LOC102578501 | LOC102578618 | LOC102578630 | LOC102579114 | LOC102579507 | LOC102579589 | LOC102579753 | LOC102580187 | LOC102580410 | LOC102580503 | LOC102580534 | LOC102580585 | LOC102580616 | LOC102580959 | LOC102580991 | LOC102581055 | LOC102581254 | LOC102581299 | LOC102581562 | L…
	GO:0015696	ammonium transport	122	0.00158	3	5	LOC102581888 | LOC102582213 | LOC102593437	LOC102578453 | LOC102578704 | LOC102578709 | LOC102579662 | LOC102582511
	GO:0080186	developmental vegetative growth	123	0.00175	5	13	LOC102581540 | LOC102583768 | LOC102587175 | LOC102587493 | LOC102590920	LOC102577822 | LOC102580742 | LOC102585941 | LOC102591020 | LOC102592693 | LOC102597760 | LOC102598076 | LOC107059381 | LOC107060850 | LOC107060907 | LOC107061086 | LOC107062160 | LOC107063221
	GO:0006950	response to stress	124	0.00189	588	371	ADR1 | CBF3 | LOC102577431 | LOC102577512 | LOC102577603 | LOC102577643 | LOC102577828 | LOC102577831 | LOC102577835 | LOC102577893 | LOC102577916 | LOC102578200 | LOC102578223 | LOC102578380 | LOC102578397 | LOC102578514 | LOC102578633 | LOC102578720 | LOC102578750 | LOC102578856 | LOC102578970 | LOC102579047 | LOC102579089 | LOC102579093 | LOC102579159 | LOC102579223 | LOC102579249 | LOC1025793…	APX | EI1 | GAPDH | GMP | HRBP1 | LOC102577434 | LOC102577453 | LOC102577479 | LOC102577555 | LOC102577667 | LOC102577668 | LOC102577720 | LOC102577750 | LOC102577806 | LOC102577811 | LOC102577822 | LOC102578170 | LOC102578204 | LOC102578286 | LOC102578359 | LOC102578528 | LOC102578540 | LOC102578618 | LOC102578701 | LOC102578810 | LOC102578838 | LOC102578898 | LOC102578956 | LOC102579033 | LOC10…
	GO:0046034	ATP metabolic process	125	0.00199	9	43	LOC102578340 | LOC102579422 | LOC102581128 | LOC102590160 | LOC102590756 | LOC102592694 | LOC102598959 | LOC102602244 | LOC102606458	atpF | GAPDH | HXKRP1 | LOC102577529 | LOC102577667 | LOC102577690 | LOC102577738 | LOC102578873 | LOC102583008 | LOC102583463 | LOC102584460 | LOC102584644 | LOC102584964 | LOC102585856 | LOC102586949 | LOC102587260 | LOC102587962 | LOC102588566 | LOC102588815 | LOC102591218 | LOC102591413 | LOC102592754 | LOC102593181 | LOC102593980 | LOC102595588 | LOC102595943 | LOC102596468 | LOC102596547 | …
	GO:0005996	monosaccharide metabolic process	126	0.00214	21	28	LOC102578340 | LOC102578859 | LOC102581550 | LOC102581676 | LOC102581884 | LOC102582159 | LOC102582317 | LOC102582871 | LOC102582872 | LOC102586184 | LOC102589277 | LOC102590141 | LOC102592280 | LOC102592694 | LOC102595038 | LOC102595285 | LOC102603120 | LOC102603888 | LOC102604803 | STUGE45 | STUGE51	GAPDH | GMP | LOC102577434 | LOC102577529 | LOC102577587 | LOC102577667 | LOC102577738 | LOC102577923 | LOC102582256 | LOC102585856 | LOC102586137 | LOC102586722 | LOC102587206 | LOC102587260 | LOC102587962 | LOC102590424 | LOC102590805 | LOC102591561 | LOC102595492 | LOC102596542 | LOC102598488 | LOC102599558 | LOC102605252 | LOC102605742 | LOC102606020 | LOC102606064 | LOC102606161 | PGAM
	GO:0044255	cellular lipid metabolic process	127	0.00224	112	144	LOC102577467 | LOC102577541 | LOC102577899 | LOC102578741 | LOC102579422 | LOC102579540 | LOC102579789 | LOC102579860 | LOC102580245 | LOC102580665 | LOC102580777 | LOC102581165 | LOC102581806 | LOC102582278 | LOC102582532 | LOC102582558 | LOC102583349 | LOC102583395 | LOC102583460 | LOC102583483 | LOC102583777 | LOC102583793 | LOC102583924 | LOC102584033 | LOC102584477 | LOC102584775 | LOC102584…	DXS1 | LOC102577479 | LOC102577513 | LOC102577590 | LOC102577783 | LOC102577811 | LOC102577822 | LOC102578208 | LOC102579008 | LOC102579027 | LOC102579239 | LOC102579720 | LOC102579763 | LOC102579993 | LOC102580176 | LOC102580330 | LOC102580356 | LOC102580474 | LOC102580697 | LOC102580873 | LOC102580973 | LOC102581159 | LOC102581469 | LOC102581737 | LOC102581792 | LOC102581796 | LOC102581846 | LO…
	GO:0019319	hexose biosynthetic process	128	0.00241	2	11	LOC102578340 | LOC102604803	GAPDH | LOC102577434 | LOC102577529 | LOC102577587 | LOC102577667 | LOC102577738 | LOC102585856 | LOC102587260 | LOC102587962 | LOC102590424 | LOC102606020
	GO:0009643	photosynthetic acclimation	129	0.00242	3	2	LOC102582859 | LOC102589980 | LOC102603148	LOC102577730 | LOC102588948
	GO:0006268	DNA unwinding involved in DNA replication	130	0.00242	0	5		LOC102584896 | LOC102589508 | LOC102596741 | LOC102601493 | LOC102602572
	GO:0048544	recognition of pollen	131	0.00265	24	7	LOC102578310 | LOC102581478 | LOC102585590 | LOC102586076 | LOC102586183 | LOC102586591 | LOC102587338 | LOC102590164 | LOC102592491 | LOC102594030 | LOC102596150 | LOC102597465 | LOC102598425 | LOC102599132 | LOC102602456 | LOC102603764 | LOC102604128 | LOC102604934 | LOC102605532 | LOC102605873 | LOC102606300 | LOC107057684 | LOC107062458 | LOC107063133	LOC102580959 | LOC102581562 | LOC102592629 | LOC102594793 | LOC102595458 | LOC107057731 | LOC107060609
	GO:0080167	response to karrikin	132	0.00267	12	22	LOC102581980 | LOC102582859 | LOC102583395 | LOC102587255 | LOC102588361 | LOC102592548 | LOC102593919 | LOC102594178 | LOC102595346 | LOC102596930 | LOC102599682 | LOC102600781	LOC102577556 | LOC102577730 | LOC102579160 | LOC102579529 | LOC102582752 | LOC102583646 | LOC102584744 | LOC102584996 | LOC102586534 | LOC102586585 | LOC102588681 | LOC102590689 | LOC102591042 | LOC102591212 | LOC102593554 | LOC102593862 | LOC102599652 | LOC102601030 | LOC102603019 | LOC102603103 | LOC102603146 | LOC102603761
	GO:0072505	divalent inorganic anion homeostasis	133	0.00280	4	8	LOC102584176 | LOC102585312 | LOC102601357 | LOC102604782	LOC102578293 | LOC102582937 | LOC102589864 | LOC102598088 | LOC102603398 | LOC102603671 | LOC102604110 | PAP3
	GO:0072330	monocarboxylic acid biosynthetic process	134	0.00286	45	49	LOC102577576 | LOC102579422 | LOC102579438 | LOC102579540 | LOC102579789 | LOC102579954 | LOC102581806 | LOC102582558 | LOC102582871 | LOC102582872 | LOC102583777 | LOC102584033 | LOC102584818 | LOC102584848 | LOC102585026 | LOC102585109 | LOC102585357 | LOC102587367 | LOC102587888 | LOC102590104 | LOC102590766 | LOC102590972 | LOC102591352 | LOC102591837 | LOC102593930 | LOC102594691 | LOC102596…	LOC102577479 | LOC102577783 | LOC102577811 | LOC102577822 | LOC102578359 | LOC102578513 | LOC102579008 | LOC102579239 | LOC102579720 | LOC102579763 | LOC102580623 | LOC102581846 | LOC102582618 | LOC102583050 | LOC102584670 | LOC102584904 | LOC102585745 | LOC102585953 | LOC102586361 | LOC102586585 | LOC102587211 | LOC102588373 | LOC102588483 | LOC102588531 | LOC102589003 | LOC102590621 | LOC102590…
	GO:0016125	sterol metabolic process	135	0.00293	8	24	LOC102577541 | LOC102577899 | LOC102581721 | LOC102584775 | LOC102598106 | LOC102603315 | LOC102603786 | LOC102604803	LOC102577479 | LOC102579136 | LOC102580474 | LOC102581159 | LOC102587419 | LOC102588250 | LOC102589003 | LOC102589336 | LOC102589817 | LOC102590941 | LOC102593756 | LOC102595277 | LOC102598251 | LOC102598609 | LOC102599350 | LOC102601151 | LOC102601874 | LOC102601957 | LOC102602168 | LOC102603753 | LOC102604909 | LOC102605717 | LOC102606141 | SI1
	GO:0010083	regulation of vegetative meristem growth	136	0.00301	5	10	LOC102581540 | LOC102583768 | LOC102587175 | LOC102587493 | LOC102590920	LOC102585941 | LOC102592693 | LOC102597760 | LOC102598076 | LOC107059381 | LOC107060850 | LOC107060907 | LOC107061086 | LOC107062160 | LOC107063221
	GO:1905613	regulation of developmental vegetative growth	137	0.00301	5	10	LOC102581540 | LOC102583768 | LOC102587175 | LOC102587493 | LOC102590920	LOC102585941 | LOC102592693 | LOC102597760 | LOC102598076 | LOC107059381 | LOC107060850 | LOC107060907 | LOC107061086 | LOC107062160 | LOC107063221
	GO:0010448	vegetative meristem growth	138	0.00301	5	10	LOC102581540 | LOC102583768 | LOC102587175 | LOC102587493 | LOC102590920	LOC102585941 | LOC102592693 | LOC102597760 | LOC102598076 | LOC107059381 | LOC107060850 | LOC107060907 | LOC107061086 | LOC107062160 | LOC107063221
	GO:0009719	response to endogenous stimulus	139	0.00361	266	188	LOC102577461 | LOC102577666 | LOC102577801 | LOC102577828 | LOC102577893 | LOC102577924 | LOC102578498 | LOC102578514 | LOC102578750 | LOC102578856 | LOC102578891 | LOC102579064 | LOC102579118 | LOC102579350 | LOC102579389 | LOC102579438 | LOC102579484 | LOC102579789 | LOC102579807 | LOC102580001 | LOC102580049 | LOC102580205 | LOC102580283 | LOC102580699 | LOC102580736 | LOC102580885 | LOC102580…	APX | GMP | IAA2 | LOC102577434 | LOC102577667 | LOC102577738 | LOC102577813 | LOC102577822 | LOC102577884 | LOC102578267 | LOC102578347 | LOC102578578 | LOC102578669 | LOC102578956 | LOC102579204 | LOC102579366 | LOC102579405 | LOC102579849 | LOC102580035 | LOC102580229 | LOC102580573 | LOC102580613 | LOC102580616 | LOC102580651 | LOC102580746 | LOC102580747 | LOC102580785 | LOC102580883 | LOC10…
	GO:0000272	polysaccharide catabolic process	140	0.00380	16	37	LOC102577835 | LOC102580604 | LOC102581676 | LOC102583127 | LOC102583709 | LOC102588166 | LOC102588301 | LOC102588428 | LOC102589670 | LOC102590998 | LOC102596982 | LOC102599450 | LOC102600320 | LOC107059944 | LOC107060053 | PEST2	DE2 | LOC102577806 | LOC102578838 | LOC102578932 | LOC102580398 | LOC102580651 | LOC102583537 | LOC102583591 | LOC102584563 | LOC102584686 | LOC102584887 | LOC102585483 | LOC102586644 | LOC102586811 | LOC102587467 | LOC102588169 | LOC102588957 | LOC102589117 | LOC102589707 | LOC102591414 | LOC102592633 | LOC102592746 | LOC102592832 | LOC102592970 | LOC102593229 | LOC102598232 | LOC102598488 | LOC…
	GO:0019318	hexose metabolic process	141	0.00386	12	20	LOC102578340 | LOC102578859 | LOC102581884 | LOC102582317 | LOC102589277 | LOC102590141 | LOC102592694 | LOC102595038 | LOC102603888 | LOC102604803 | STUGE45 | STUGE51	GAPDH | LOC102577434 | LOC102577529 | LOC102577587 | LOC102577667 | LOC102577738 | LOC102585856 | LOC102587206 | LOC102587260 | LOC102587962 | LOC102590424 | LOC102591561 | LOC102595492 | LOC102596542 | LOC102599558 | LOC102605252 | LOC102605742 | LOC102606020 | LOC102606161 | PGAM
	GO:0071941	nitrogen cycle metabolic process	142	0.00397	5	19	LOC102584848 | LOC102586376 | LOC102591352 | LOC102601001 | PKIN1	LOC102578808 | LOC102578855 | LOC102580089 | LOC102581856 | LOC102583059 | LOC102585953 | LOC102587794 | LOC102590802 | LOC102595468 | LOC102596643 | LOC102597986 | LOC102598158 | LOC102602682 | LOC102603215 | LOC102605789 | LOC102606337 | NIR | NR3 | SNF1
	GO:0002213	defense response to insect	143	0.00427	2	6	LOC102579426 | LOC102579438	LOC102577822 | LOC102585498 | LOC102586169 | LOC102597649 | LOC102601372 | LOC102601417
	GO:0009800	cinnamic acid biosynthetic process	144	0.00427	6	2	LOC102585026 | LOC102585357 | LOC102587888 | LOC102596343 | LOC102596891 | LOC107057661	LOC102582618 | LOC102597781
	GO:0009803	cinnamic acid metabolic process	145	0.00427	6	2	LOC102585026 | LOC102585357 | LOC102587888 | LOC102596343 | LOC102596891 | LOC107057661	LOC102582618 | LOC102597781
	GO:0006638	neutral lipid metabolic process	146	0.00427	12	8	LOC102580665 | LOC102582278 | LOC102582532 | LOC102585794 | LOC102587071 | LOC102589941 | LOC102592724 | LOC102599012 | LOC102600993 | LOC102602717 | LOC102603740 | LOC102604803	LOC102586126 | LOC102587018 | LOC102587238 | LOC102593515 | LOC102593568 | LOC102600329 | LOC102601693 | LOC102606040
	GO:0006639	acylglycerol metabolic process	147	0.00427	12	8	LOC102580665 | LOC102582278 | LOC102582532 | LOC102585794 | LOC102587071 | LOC102589941 | LOC102592724 | LOC102599012 | LOC102600993 | LOC102602717 | LOC102603740 | LOC102604803	LOC102586126 | LOC102587018 | LOC102587238 | LOC102593515 | LOC102593568 | LOC102600329 | LOC102601693 | LOC102606040
	GO:0009639	response to red or far red light	148	0.00430	29	36	LOC102578393 | LOC102578750 | LOC102578848 | LOC102579540 | LOC102580316 | LOC102580660 | LOC102583395 | LOC102583924 | LOC102584555 | LOC102585610 | LOC102587072 | LOC102587685 | LOC102591818 | LOC102591837 | LOC102592548 | LOC102593062 | LOC102594341 | LOC102596292 | LOC102597046 | LOC102597420 | LOC102599596 | LOC102600861 | LOC102601850 | LOC102602017 | LOC102604056 | LOC102604886 | LOC102605…	LOC102577822 | LOC102577884 | LOC102577925 | LOC102578359 | LOC102580623 | LOC102580785 | LOC102582399 | LOC102582424 | LOC102583661 | LOC102583949 | LOC102584316 | LOC102585657 | LOC102586954 | LOC102587101 | LOC102588283 | LOC102588526 | LOC102588949 | LOC102590224 | LOC102590382 | LOC102590416 | LOC102590689 | LOC102590811 | LOC102592799 | LOC102593183 | LOC102593525 | LOC102593554 | LOC102594…
	GO:0006790	sulfur compound metabolic process	149	0.00433	30	65	LOC102577781 | LOC102578488 | LOC102579426 | LOC102579438 | LOC102579954 | LOC102582107 | LOC102582244 | LOC102584775 | LOC102584818 | LOC102585335 | LOC102585416 | LOC102585585 | LOC102585755 | LOC102586184 | LOC102586420 | LOC102588093 | LOC102588189 | LOC102589744 | LOC102590744 | LOC102591837 | LOC102592458 | LOC102599296 | LOC102599347 | LOC102601547 | LOC102603766 | LOC102604056 | LOC102604…	CBL | DXS1 | LOC102578210 | LOC102578359 | LOC102578765 | LOC102578902 | LOC102579112 | LOC102580623 | LOC102581214 | LOC102581737 | LOC102582804 | LOC102584350 | LOC102585745 | LOC102586740 | LOC102587128 | LOC102588438 | LOC102588566 | LOC102588815 | LOC102589539 | LOC102590013 | LOC102590382 | LOC102590689 | LOC102590811 | LOC102592754 | LOC102592799 | LOC102593183 | LOC102593251 | LOC10259376…
	GO:0042542	response to hydrogen peroxide	150	0.00452	13	12	LOC102578380 | LOC102584503 | LOC102586408 | LOC102586959 | LOC102588290 | LOC102588661 | LOC102591848 | LOC102592057 | LOC102593434 | LOC102594178 | LOC102601357 | LOC102604975 | LOC102605179	LOC102577720 | LOC102577822 | LOC102582857 | LOC102583750 | LOC102585209 | LOC102588955 | LOC102591190 | LOC102591561 | LOC102593862 | LOC102600401 | LOC102603890 | LOC102606295
	GO:0045454	cell redox homeostasis	151	0.00474	23	31	LOC102580535 | LOC102581673 | LOC102582728 | LOC102583065 | LOC102583325 | LOC102583390 | LOC102583719 | LOC102585666 | LOC102588189 | LOC102589662 | LOC102591548 | LOC102593665 | LOC102594080 | LOC102598582 | LOC102598658 | LOC102599296 | LOC102599560 | LOC102599621 | LOC102604617 | LOC102605242 | LOC107058244 | LOC107060504 | LOC107060512	LOC102579084 | LOC102579112 | LOC102581681 | LOC102582471 | LOC102582842 | LOC102583123 | LOC102584454 | LOC102585390 | LOC102585632 | LOC102587128 | LOC102587966 | LOC102589036 | LOC102589218 | LOC102589431 | LOC102589492 | LOC102591615 | LOC102593001 | LOC102595959 | LOC102596276 | LOC102597916 | LOC102599106 | LOC102599169 | LOC102600029 | LOC102604077 | LOC102605442 | LOC102605867 | LOC102606…
	GO:0016129	phytosteroid biosynthetic process	152	0.00491	5	10	LOC102577541 | LOC102598106 | LOC102603315 | LOC102603786 | LOC102605030	LOC102581159 | LOC102584296 | LOC102589336 | LOC102590941 | LOC102593756 | LOC102599604 | LOC102600919 | LOC102602293 | LOC102603753 | LOC102604909
	GO:0098542	defense response to other organism	153	0.00493	146	66	ADR1 | LOC102577893 | LOC102578750 | LOC102578856 | LOC102579249 | LOC102579426 | LOC102579438 | LOC102579484 | LOC102579560 | LOC102580041 | LOC102580049 | LOC102580283 | LOC102580299 | LOC102580885 | LOC102580899 | LOC102581074 | LOC102581195 | LOC102581335 | LOC102581391 | LOC102581617 | LOC102581745 | LOC102582592 | LOC102582766 | LOC102582871 | LOC102582872 | LOC102583428 | LOC102583658 | LO…	GAPDH | GMP | HRBP1 | LOC102577822 | LOC102578170 | LOC102578359 | LOC102578838 | LOC102579174 | LOC102580534 | LOC102580623 | LOC102580746 | LOC102580947 | LOC102580979 | LOC102581299 | LOC102582227 | LOC102583123 | LOC102584195 | LOC102584709 | LOC102584863 | LOC102584871 | LOC102585483 | LOC102585498 | LOC102586169 | LOC102586582 | LOC102587323 | LOC102587385 | LOC102588003 | LOC102588529 | LO…
	GO:0090056	regulation of chlorophyll metabolic process	154	0.00506	6	15	LOC102581540 | LOC102583768 | LOC102587175 | LOC102587294 | LOC102587493 | LOC102590920	LOC102585390 | LOC102585941 | LOC102587834 | LOC102591394 | LOC102592644 | LOC102592693 | LOC102597760 | LOC102597935 | LOC102598076 | LOC107059381 | LOC107060850 | LOC107060907 | LOC107061086 | LOC107062160 | LOC107063221
	GO:0006094	gluconeogenesis	155	0.00509	2	10	LOC102578340 | LOC102604803	GAPDH | LOC102577434 | LOC102577529 | LOC102577667 | LOC102577738 | LOC102585856 | LOC102587260 | LOC102587962 | LOC102590424 | LOC102606020
	GO:0009682	induced systemic resistance	156	0.00518	10	7	LOC102577893 | LOC102578750 | LOC102581335 | LOC102591837 | LOC102594716 | LOC102596847 | LOC102597571 | LOC102599644 | LOC102600861 | LOC102604056	LOC102577822 | LOC102578359 | LOC102580623 | LOC102587323 | LOC102590811 | LOC102593183 | LOC102596778
	GO:0009875	pollen-pistil interaction	157	0.00543	26	7	LOC102578310 | LOC102581478 | LOC102585590 | LOC102586076 | LOC102586183 | LOC102586591 | LOC102587338 | LOC102590164 | LOC102592491 | LOC102594030 | LOC102595832 | LOC102596150 | LOC102597465 | LOC102598425 | LOC102599132 | LOC102602456 | LOC102602555 | LOC102603764 | LOC102604128 | LOC102604934 | LOC102605532 | LOC102605873 | LOC102606300 | LOC107057684 | LOC107062458 | LOC107063133	LOC102580959 | LOC102581562 | LOC102592629 | LOC102594793 | LOC102595458 | LOC107057731 | LOC107060609
	GO:0051704	multi-organism process	158	0.00549	269	140	ADR1 | BRP1 | LOC102577801 | LOC102577837 | LOC102577893 | LOC102578162 | LOC102578310 | LOC102578569 | LOC102578633 | LOC102578750 | LOC102578856 | LOC102578970 | LOC102579223 | LOC102579249 | LOC102579252 | LOC102579350 | LOC102579401 | LOC102579426 | LOC102579433 | LOC102579438 | LOC102579484 | LOC102579560 | LOC102579746 | LOC102579786 | LOC102580041 | LOC102580049 | LOC102580118 | LOC1025801…	GAPDH | GMP | HRBP1 | LOC102577684 | LOC102577730 | LOC102577822 | LOC102578170 | LOC102578359 | LOC102578364 | LOC102578535 | LOC102578765 | LOC102578808 | LOC102578838 | LOC102579174 | LOC102579478 | LOC102580534 | LOC102580623 | LOC102580746 | LOC102580947 | LOC102580959 | LOC102580979 | LOC102581299 | LOC102581562 | LOC102581856 | LOC102581982 | LOC102582227 | LOC102582265 | LOC102582937 | LO…
	GO:0042546	cell wall biogenesis	159	0.00567	21	41	LOC102579827 | LOC102581884 | LOC102584714 | LOC102587657 | LOC102588287 | LOC102589523 | LOC102591207 | LOC102591601 | LOC102594338 | LOC102594670 | LOC102594984 | LOC102597332 | LOC102598420 | LOC102598758 | LOC102598951 | LOC102601287 | LOC102602384 | LOC102603337 | LOC102603888 | LOC102605574 | LOC107057655	LOC102578178 | LOC102578335 | LOC102580382 | LOC102580573 | LOC102580643 | LOC102580938 | LOC102581369 | LOC102582227 | LOC102583176 | LOC102583189 | LOC102583862 | LOC102584296 | LOC102588468 | LOC102589163 | LOC102590805 | LOC102591298 | LOC102592757 | LOC102593204 | LOC102593707 | LOC102593938 | LOC102593940 | LOC102595580 | LOC102595587 | LOC102596510 | LOC102597254 | LOC102598072 | LOC102599…
	GO:0016042	lipid catabolic process	160	0.00596	43	36	LOC102577541 | LOC102579438 | LOC102579860 | LOC102579888 | LOC102580245 | LOC102580753 | LOC102580776 | LOC102582532 | LOC102583349 | LOC102583483 | LOC102583777 | LOC102583793 | LOC102584477 | LOC102585312 | LOC102585794 | LOC102585975 | LOC102586314 | LOC102586890 | LOC102587071 | LOC102587367 | LOC102587900 | LOC102588068 | LOC102588328 | LOC102589148 | LOC102590766 | LOC102592258 | LOC102592…	LOC102578790 | LOC102580356 | LOC102580474 | LOC102581337 | LOC102581639 | LOC102582015 | LOC102583310 | LOC102584508 | LOC102586126 | LOC102586354 | LOC102586444 | LOC102586515 | LOC102587854 | LOC102587871 | LOC102588687 | LOC102589273 | LOC102590941 | LOC102591281 | LOC102592574 | LOC102592796 | LOC102592882 | LOC102592915 | LOC102595617 | LOC102596711 | LOC102598344 | LOC102598393 | LOC102599…
	GO:0009642	response to light intensity	161	0.00610	15	24	LOC102577828 | LOC102580777 | LOC102582859 | LOC102584009 | LOC102584503 | LOC102586408 | LOC102589957 | LOC102589980 | LOC102592057 | LOC102595706 | LOC102597420 | LOC102600900 | LOC102602203 | LOC102603148 | LOC102604886	LOC102577730 | LOC102577822 | LOC102579084 | LOC102580747 | LOC102583646 | LOC102584588 | LOC102585320 | LOC102588695 | LOC102588948 | LOC102589864 | LOC102590384 | LOC102590805 | LOC102591190 | LOC102591561 | LOC102594293 | LOC102598436 | LOC102601797 | LOC102602963 | LOC102603671 | LOC102603890 | LOC102605287 | LOC102605430 | LOC102606038 | LOC102606295
	GO:0010025	wax biosynthetic process	162	0.00616	13	7	LOC102578633 | LOC102578970 | LOC102580665 | LOC102583592 | LOC102592492 | LOC102594336 | LOC102595750 | LOC102599897 | LOC102602348 | LOC102602499 | LOC102602717 | LOC102603796 | LOC107060945	LOC102579720 | LOC102581846 | LOC102590582 | LOC102593147 | LOC102594285 | LOC102599091 | LOC102603161
	GO:0010166	wax metabolic process	163	0.00616	13	7	LOC102578633 | LOC102578970 | LOC102580665 | LOC102583592 | LOC102592492 | LOC102594336 | LOC102595750 | LOC102599897 | LOC102602348 | LOC102602499 | LOC102602717 | LOC102603796 | LOC107060945	LOC102579720 | LOC102581846 | LOC102590582 | LOC102593147 | LOC102594285 | LOC102599091 | LOC102603161
	GO:0016117	carotenoid biosynthetic process	164	0.00630	4	12	LOC102582558 | LOC102587251 | LOC102589012 | LOC102605095	LOC102580697 | LOC102582135 | LOC102589336 | LOC102591173 | LOC102591274 | LOC102593756 | LOC102595971 | LOC102596427 | LOC102597428 | LOC102600014 | LOC102601642 | LOC102605135
	GO:0016109	tetraterpenoid biosynthetic process	165	0.00630	4	12	LOC102582558 | LOC102587251 | LOC102589012 | LOC102605095	LOC102580697 | LOC102582135 | LOC102589336 | LOC102591173 | LOC102591274 | LOC102593756 | LOC102595971 | LOC102596427 | LOC102597428 | LOC102600014 | LOC102601642 | LOC102605135
	GO:0006040	amino sugar metabolic process	166	0.00634	9	9	LOC102577835 | LOC102580604 | LOC102583127 | LOC102585460 | LOC102588301 | LOC102590998 | LOC102599450 | LOC102601127 | LOC107059944	LOC102580398 | LOC102589117 | LOC102589707 | LOC102592970 | LOC102595303 | LOC102597960 | LOC102600109 | LOC102600498 | LOC102604364
	GO:0015711	organic anion transport	167	0.00634	21	38	LOC102579786 | LOC102580239 | LOC102580245 | LOC102581888 | LOC102582213 | LOC102582859 | LOC102583168 | LOC102583349 | LOC102585841 | LOC102590159 | LOC102593025 | LOC102593867 | LOC102595081 | LOC102596218 | LOC102596930 | LOC102598366 | LOC102598780 | LOC102599551 | LOC102600699 | LOC102600895 | LOC102606171	LOC102577730 | LOC102578453 | LOC102578808 | LOC102579529 | LOC102579662 | LOC102581856 | LOC102582530 | LOC102583824 | LOC102584729 | LOC102588269 | LOC102588304 | LOC102588587 | LOC102588602 | LOC102590337 | LOC102590581 | LOC102590583 | LOC102592875 | LOC102593041 | LOC102594902 | LOC102595631 | LOC102597049 | LOC102597346 | LOC102597524 | LOC102597866 | LOC102597986 | LOC102598440 | LOC102598…
	GO:0009167	purine ribonucleoside monophosphate metabolic process	168	0.00634	13	46	LOC102577623 | LOC102578340 | LOC102579422 | LOC102581128 | LOC102590160 | LOC102590549 | LOC102590756 | LOC102592694 | LOC102594852 | LOC102598516 | LOC102598959 | LOC102602244 | LOC102606458	atpF | GAPDH | HXKRP1 | LOC102577529 | LOC102577667 | LOC102577684 | LOC102577690 | LOC102577738 | LOC102578873 | LOC102583008 | LOC102583463 | LOC102584460 | LOC102584644 | LOC102584964 | LOC102585856 | LOC102586949 | LOC102587260 | LOC102587962 | LOC102588566 | LOC102588815 | LOC102591218 | LOC102591413 | LOC102592754 | LOC102593181 | LOC102593980 | LOC102595588 | LOC102595943 | LOC102596468 | …
	GO:0009126	purine nucleoside monophosphate metabolic process	169	0.00634	13	46	LOC102577623 | LOC102578340 | LOC102579422 | LOC102581128 | LOC102590160 | LOC102590549 | LOC102590756 | LOC102592694 | LOC102594852 | LOC102598516 | LOC102598959 | LOC102602244 | LOC102606458	atpF | GAPDH | HXKRP1 | LOC102577529 | LOC102577667 | LOC102577684 | LOC102577690 | LOC102577738 | LOC102578873 | LOC102583008 | LOC102583463 | LOC102584460 | LOC102584644 | LOC102584964 | LOC102585856 | LOC102586949 | LOC102587260 | LOC102587962 | LOC102588566 | LOC102588815 | LOC102591218 | LOC102591413 | LOC102592754 | LOC102593181 | LOC102593980 | LOC102595588 | LOC102595943 | LOC102596468 | …
	GO:0000302	response to reactive oxygen species	170	0.00648	28	24	LOC102578380 | LOC102578514 | LOC102578750 | LOC102582294 | LOC102582897 | LOC102583777 | LOC102584503 | LOC102586408 | LOC102586959 | LOC102587491 | LOC102588290 | LOC102588420 | LOC102588661 | LOC102591848 | LOC102592057 | LOC102593263 | LOC102593434 | LOC102593932 | LOC102594103 | LOC102594178 | LOC102596000 | LOC102597661 | LOC102598075 | LOC102600861 | LOC102601357 | LOC102604975 | LOC102605…	APX | GMP | HRBP1 | LOC102577720 | LOC102577750 | LOC102577822 | LOC102579602 | LOC102582857 | LOC102583750 | LOC102583824 | LOC102585209 | LOC102585390 | LOC102588955 | LOC102590049 | LOC102591190 | LOC102591561 | LOC102593862 | LOC102595128 | LOC102595667 | LOC102600401 | LOC102601007 | LOC102603890 | LOC102605869 | LOC102606295
	GO:0016054	organic acid catabolic process	171	0.00695	30	25	LOC102577541 | LOC102578536 | LOC102579798 | LOC102579860 | LOC102580245 | LOC102583777 | LOC102584477 | LOC102585026 | LOC102585357 | LOC102585933 | LOC102586890 | LOC102586931 | LOC102587367 | LOC102587888 | LOC102588068 | LOC102588328 | LOC102588395 | LOC102588726 | LOC102588923 | LOC102589744 | LOC102590513 | LOC102591453 | LOC102592258 | LOC102594104 | LOC102596343 | LOC102596399 | LOC102596…	LOC102577840 | LOC102579417 | LOC102582618 | LOC102584109 | LOC102584172 | LOC102586190 | LOC102589539 | LOC102590152 | LOC102590941 | LOC102591297 | LOC102592544 | LOC102594949 | LOC102596487 | LOC102597781 | LOC102597977 | LOC102598788 | LOC102598851 | LOC102601213 | LOC102601957 | LOC102601997 | LOC102602939 | LOC102604382 | LOC102605022 | LOC102605537 | LOC102606206
	GO:0046395	carboxylic acid catabolic process	172	0.00695	30	25	LOC102577541 | LOC102578536 | LOC102579798 | LOC102579860 | LOC102580245 | LOC102583777 | LOC102584477 | LOC102585026 | LOC102585357 | LOC102585933 | LOC102586890 | LOC102586931 | LOC102587367 | LOC102587888 | LOC102588068 | LOC102588328 | LOC102588395 | LOC102588726 | LOC102588923 | LOC102589744 | LOC102590513 | LOC102591453 | LOC102592258 | LOC102594104 | LOC102596343 | LOC102596399 | LOC102596…	LOC102577840 | LOC102579417 | LOC102582618 | LOC102584109 | LOC102584172 | LOC102586190 | LOC102589539 | LOC102590152 | LOC102590941 | LOC102591297 | LOC102592544 | LOC102594949 | LOC102596487 | LOC102597781 | LOC102597977 | LOC102598788 | LOC102598851 | LOC102601213 | LOC102601957 | LOC102601997 | LOC102602939 | LOC102604382 | LOC102605022 | LOC102605537 | LOC102606206
	GO:0009725	response to hormone	173	0.00699	232	181	LOC102577461 | LOC102577666 | LOC102577801 | LOC102577828 | LOC102577893 | LOC102577924 | LOC102578498 | LOC102578514 | LOC102578750 | LOC102578891 | LOC102579064 | LOC102579118 | LOC102579350 | LOC102579389 | LOC102579438 | LOC102579484 | LOC102579789 | LOC102579807 | LOC102580001 | LOC102580049 | LOC102580205 | LOC102580283 | LOC102580699 | LOC102580736 | LOC102580899 | LOC102580989 | LOC102581…	APX | GMP | IAA2 | LOC102577434 | LOC102577667 | LOC102577738 | LOC102577813 | LOC102577822 | LOC102577884 | LOC102578267 | LOC102578347 | LOC102578578 | LOC102578669 | LOC102578956 | LOC102579204 | LOC102579366 | LOC102579405 | LOC102579849 | LOC102580035 | LOC102580229 | LOC102580573 | LOC102580613 | LOC102580616 | LOC102580651 | LOC102580746 | LOC102580747 | LOC102580883 | LOC102581792 | LOC10…
	GO:0046339	diacylglycerol metabolic process	174	0.00708	7	3	LOC102585794 | LOC102587071 | LOC102589941 | LOC102592724 | LOC102599012 | LOC102600993 | LOC102604803	LOC102586126 | LOC102587018 | LOC102593568
	GO:0042430	indole-containing compound metabolic process	175	0.00714	10	11	LOC102579426 | LOC102579438 | LOC102580245 | LOC102585585 | LOC102588093 | LOC102591837 | LOC102594178 | LOC102599347 | LOC102604056 | LOC107058421	LOC102578359 | LOC102579417 | LOC102580573 | LOC102580623 | LOC102584904 | LOC102590811 | LOC102593183 | LOC102593862 | LOC102595737 | LOC102597415 | LOC102602154
	GO:0010380	regulation of chlorophyll biosynthetic process	176	0.00751	5	14	LOC102581540 | LOC102583768 | LOC102587175 | LOC102587493 | LOC102590920	LOC102585390 | LOC102585941 | LOC102587834 | LOC102591394 | LOC102592644 | LOC102592693 | LOC102597760 | LOC102598076 | LOC107059381 | LOC107060850 | LOC107060907 | LOC107061086 | LOC107062160 | LOC107063221
	GO:0006833	water transport	177	0.00767	9	6	LOC102580397 | LOC102580740 | LOC102583296 | LOC102587324 | LOC102589703 | LOC102592336 | LOC102600579 | LOC102602555 | LOC107058375	LOC102587816 | LOC102587828 | LOC102588130 | LOC102593526 | LOC102596615 | LOC102598096
	GO:0042044	fluid transport	178	0.00767	9	6	LOC102580397 | LOC102580740 | LOC102583296 | LOC102587324 | LOC102589703 | LOC102592336 | LOC102600579 | LOC102602555 | LOC107058375	LOC102587816 | LOC102587828 | LOC102588130 | LOC102593526 | LOC102596615 | LOC102598096
	GO:0046942	carboxylic acid transport	179	0.00775	17	35	LOC102579786 | LOC102580239 | LOC102581888 | LOC102582213 | LOC102582859 | LOC102583168 | LOC102583349 | LOC102585841 | LOC102590159 | LOC102593025 | LOC102595081 | LOC102596218 | LOC102596930 | LOC102598780 | LOC102599551 | LOC102600699 | LOC102600895	LOC102577730 | LOC102578453 | LOC102578808 | LOC102579662 | LOC102581856 | LOC102582530 | LOC102584729 | LOC102588269 | LOC102588304 | LOC102588587 | LOC102588602 | LOC102590337 | LOC102590581 | LOC102590583 | LOC102592875 | LOC102593041 | LOC102594902 | LOC102595631 | LOC102597049 | LOC102597346 | LOC102597524 | LOC102597986 | LOC102598440 | LOC102598714 | LOC102599205 | LOC102599542 | LOC102600…
	GO:0015849	organic acid transport	180	0.00775	17	35	LOC102579786 | LOC102580239 | LOC102581888 | LOC102582213 | LOC102582859 | LOC102583168 | LOC102583349 | LOC102585841 | LOC102590159 | LOC102593025 | LOC102595081 | LOC102596218 | LOC102596930 | LOC102598780 | LOC102599551 | LOC102600699 | LOC102600895	LOC102577730 | LOC102578453 | LOC102578808 | LOC102579662 | LOC102581856 | LOC102582530 | LOC102584729 | LOC102588269 | LOC102588304 | LOC102588587 | LOC102588602 | LOC102590337 | LOC102590581 | LOC102590583 | LOC102592875 | LOC102593041 | LOC102594902 | LOC102595631 | LOC102597049 | LOC102597346 | LOC102597524 | LOC102597986 | LOC102598440 | LOC102598714 | LOC102599205 | LOC102599542 | LOC102600…
	GO:0006468	protein phosphorylation	181	0.00777	238	110	LOC102577666 | LOC102577903 | LOC102578289 | LOC102578310 | LOC102578355 | LOC102578443 | LOC102578502 | LOC102578800 | LOC102578953 | LOC102579246 | LOC102579282 | LOC102579782 | LOC102579814 | LOC102580041 | LOC102580181 | LOC102580220 | LOC102580227 | LOC102580283 | LOC102580416 | LOC102580423 | LOC102580485 | LOC102580888 | LOC102580890 | LOC102580899 | LOC102580954 | LOC102580989 | LOC102581…	AP1 | LOC102577551 | LOC102578293 | LOC102578501 | LOC102578618 | LOC102578630 | LOC102579114 | LOC102579507 | LOC102579589 | LOC102579753 | LOC102580187 | LOC102580410 | LOC102580503 | LOC102580534 | LOC102580585 | LOC102580616 | LOC102580959 | LOC102580991 | LOC102581055 | LOC102581254 | LOC102581299 | LOC102581562 | LOC102581602 | LOC102582151 | LOC102582163 | LOC102582273 | LOC102582901 | LOC…
	GO:0050832	defense response to fungus	182	0.00799	62	21	LOC102577893 | LOC102579249 | LOC102579484 | LOC102580283 | LOC102580885 | LOC102581074 | LOC102581195 | LOC102581335 | LOC102581391 | LOC102581745 | LOC102582871 | LOC102582872 | LOC102583428 | LOC102583777 | LOC102585364 | LOC102585585 | LOC102585736 | LOC102586408 | LOC102586420 | LOC102586728 | LOC102587324 | LOC102587411 | LOC102587704 | LOC102588093 | LOC102589039 | LOC102589174 | LOC102589…	LOC102577822 | LOC102579174 | LOC102580534 | LOC102580947 | LOC102582227 | LOC102584195 | LOC102584709 | LOC102584863 | LOC102585483 | LOC102586582 | LOC102587323 | LOC102588529 | LOC102589672 | LOC102589834 | LOC102595580 | LOC102597254 | LOC102599091 | LOC102604988 | LOC102605677 | LOC102605841 | LOC107062125
	GO:0042549	photosystem II stabilization	183	0.00808	0	4		LOC102577458 | LOC102577592 | LOC102590010 | LOC102590921
	GO:0046713	borate transport	184	0.00808	1	3	LOC102589251	LOC102599870 | LOC102601556 | NIP
	GO:0034220	ion transmembrane transport	185	0.00812	27	63	LOC102579786 | LOC102581157 | LOC102581965 | LOC102582059 | LOC102585841 | LOC102589703 | LOC102590159 | LOC102590160 | LOC102593025 | LOC102593867 | LOC102594505 | LOC102595081 | LOC102595398 | LOC102596218 | LOC102596930 | LOC102597321 | LOC102598959 | LOC102599348 | LOC102600895 | LOC102604435 | LOC102604491 | LOC102604911 | LOC102606171 | LOC102606458 | LOC107058897 | LOC107060521 | PT1	atpF | LOC102578704 | LOC102578709 | LOC102578887 | LOC102580122 | LOC102580357 | LOC102580561 | LOC102581374 | LOC102582045 | LOC102582511 | LOC102582530 | LOC102582759 | LOC102584345 | LOC102584460 | LOC102584644 | LOC102584964 | LOC102585887 | LOC102586097 | LOC102586526 | LOC102587082 | LOC102587816 | LOC102587828 | LOC102588130 | LOC102588602 | LOC102589206 | LOC102590581 | LOC102590714 | LO…
	GO:0016126	sterol biosynthetic process	186	0.00869	3	17	LOC102577899 | LOC102581721 | LOC102584775	LOC102579136 | LOC102581159 | LOC102587419 | LOC102588250 | LOC102589336 | LOC102589817 | LOC102593756 | LOC102595277 | LOC102598251 | LOC102599350 | LOC102601151 | LOC102601874 | LOC102602168 | LOC102604909 | LOC102605717 | LOC102606141 | SI1
	GO:0071554	cell wall organization or biogenesis	187	0.00900	60	120	LOC102577835 | LOC102578162 | LOC102579827 | LOC102581411 | LOC102581676 | LOC102581884 | LOC102583127 | LOC102583296 | LOC102584714 | LOC102585371 | LOC102586327 | LOC102587373 | LOC102587657 | LOC102588069 | LOC102588166 | LOC102588287 | LOC102588301 | LOC102588428 | LOC102589523 | LOC102589670 | LOC102590998 | LOC102591207 | LOC102591601 | LOC102591763 | LOC102591837 | LOC102593374 | LOC102593…	LOC102577497 | LOC102577587 | LOC102577884 | LOC102578178 | LOC102578335 | LOC102578359 | LOC102578680 | LOC102578838 | LOC102578898 | LOC102578932 | LOC102579248 | LOC102579763 | LOC102580102 | LOC102580382 | LOC102580398 | LOC102580573 | LOC102580623 | LOC102580643 | LOC102580651 | LOC102580717 | LOC102580868 | LOC102580938 | LOC102581369 | LOC102581900 | LOC102582227 | LOC102582369 | LOC102583…
	GO:0044264	cellular polysaccharide metabolic process	188	0.00914	26	59	LOC102581411 | LOC102581884 | LOC102583709 | LOC102587657 | LOC102588287 | LOC102588806 | LOC102591207 | LOC102591601 | LOC102594338 | LOC102594670 | LOC102594984 | LOC102596982 | LOC102597332 | LOC102598420 | LOC102598758 | LOC102598951 | LOC102600320 | LOC102601287 | LOC102601908 | LOC102602258 | LOC102602384 | LOC102603337 | LOC102603888 | LOC102605574 | LOC107057655 | STUGE51	DE2 | GBSS | GMP | LOC102577587 | LOC102577806 | LOC102578178 | LOC102578335 | LOC102578932 | LOC102580382 | LOC102580503 | LOC102580643 | LOC102580651 | LOC102580717 | LOC102580938 | LOC102581055 | LOC102582227 | LOC102582750 | LOC102583005 | LOC102583115 | LOC102583176 | LOC102583189 | LOC102583862 | LOC102584887 | LOC102585390 | LOC102585856 | LOC102586643 | LOC102586722 | LOC102586811 | LOC10…
	GO:0009877	nodulation	189	0.00917	14	4	LOC102580118 | LOC102580181 | LOC102580202 | LOC102584479 | LOC102589174 | LOC102589838 | LOC102590804 | LOC102591146 | LOC102597155 | LOC102598305 | LOC102600521 | LOC102604983 | LOC102605355 | LOC102605913	LOC102578535 | LOC102585836 | LOC102586362 | LOC102596533
	GO:0010109	regulation of photosynthesis	190	0.00935	2	12	LOC102582859 | LOC102589980	LOC102577458 | LOC102577592 | LOC102577730 | LOC102580747 | LOC102585592 | LOC102588948 | LOC102590010 | LOC102590921 | LOC102592902 | LOC102593231 | LOC102600488 | LOC102601797
	GO:0015743	malate transport	191	0.00944	2	6	LOC102585841 | LOC102599551	LOC102594902 | LOC102597049 | LOC102598440 | LOC102599542 | LOC102600681 | LOC102600931
	GO:0042446	hormone biosynthetic process	192	0.00975	13	22	LOC102577541 | LOC102591837 | LOC102592408 | LOC102598045 | LOC102598106 | LOC102598607 | LOC102602093 | LOC102603315 | LOC102603786 | LOC102604056 | LOC102604803 | LOC102604886 | LOC102605030	LOC102578359 | LOC102579012 | LOC102580573 | LOC102580623 | LOC102581470 | LOC102584296 | LOC102584678 | LOC102584904 | LOC102590811 | LOC102590941 | LOC102593183 | LOC102597227 | LOC102597415 | LOC102598224 | LOC102599604 | LOC102600919 | LOC102602154 | LOC102602293 | LOC102603358 | LOC102603753 | LOC102604909 | PLC1
	GO:1901401	regulation of tetrapyrrole metabolic process	193	0.00985	6	15	LOC102581540 | LOC102583768 | LOC102587175 | LOC102587294 | LOC102587493 | LOC102590920	LOC102585390 | LOC102585941 | LOC102587834 | LOC102591394 | LOC102592644 | LOC102592693 | LOC102597760 | LOC102597935 | LOC102598076 | LOC107059381 | LOC107060850 | LOC107060907 | LOC107061086 | LOC107062160 | LOC107063221
	GO:0009144	purine nucleoside triphosphate metabolic process	194	0.00988	12	44	LOC102578340 | LOC102579422 | LOC102581128 | LOC102590160 | LOC102590520 | LOC102590756 | LOC102592694 | LOC102598516 | LOC102598959 | LOC102601934 | LOC102602244 | LOC102606458	atpF | GAPDH | HXKRP1 | LOC102577529 | LOC102577667 | LOC102577690 | LOC102577738 | LOC102578873 | LOC102583008 | LOC102583463 | LOC102584460 | LOC102584644 | LOC102584964 | LOC102585856 | LOC102586949 | LOC102587260 | LOC102587962 | LOC102588566 | LOC102588815 | LOC102591218 | LOC102591413 | LOC102592754 | LOC102593014 | LOC102593181 | LOC102593980 | LOC102595588 | LOC102595943 | LOC102596468 | …
	GO:0006086	acetyl-CoA biosynthetic process from pyruvate	195	0.01055	1	6	LOC102599296	LOC102588566 | LOC102588815 | LOC102592754 | LOC102601242 | LOC102604284 | LOC102606109
	GO:0015695	organic cation transport	196	0.01055	2	5	LOC102581888 | LOC102582213	LOC102578453 | LOC102578704 | LOC102578709 | LOC102579662 | LOC102582511
	GO:0009056	catabolic process	197	0.01063	222	265	CKX4 | LOC102577541 | LOC102577835 | LOC102578340 | LOC102578488 | LOC102578498 | LOC102578536 | LOC102578720 | LOC102578848 | LOC102578856 | LOC102578973 | LOC102579093 | LOC102579350 | LOC102579383 | LOC102579422 | LOC102579438 | LOC102579484 | LOC102579560 | LOC102579789 | LOC102579798 | LOC102579860 | LOC102579888 | LOC102580245 | LOC102580350 | LOC102580604 | LOC102580660 | LOC102580753 | LO…	APX | CKX5 | DE2 | GAPDH | HXKRP1 | LOC102577529 | LOC102577667 | LOC102577690 | LOC102577720 | LOC102577738 | LOC102577806 | LOC102577840 | LOC102578173 | LOC102578210 | LOC102578297 | LOC102578382 | LOC102578522 | LOC102578526 | LOC102578573 | LOC102578790 | LOC102578838 | LOC102578932 | LOC102579033 | LOC102579195 | LOC102579197 | LOC102579292 | LOC102579363 | LOC102579366 | LOC102579417 | LOC…
	GO:0009700	indole phytoalexin biosynthetic process	198	0.01090	5	0	LOC102579438 | LOC102585585 | LOC102588093 | LOC102599347 | LOC107058421
	GO:0009635	response to herbicide	199	0.01090	0	5		LOC102588219 | LOC102594064 | LOC102596643 | LOC102603215 | LOC102606337
	GO:0046217	indole phytoalexin metabolic process	200	0.01090	5	0	LOC102579438 | LOC102585585 | LOC102588093 | LOC102599347 | LOC107058421
	GO:0052314	phytoalexin metabolic process	201	0.01090	5	0	LOC102579438 | LOC102585585 | LOC102588093 | LOC102599347 | LOC107058421
	GO:0052315	phytoalexin biosynthetic process	202	0.01090	5	0	LOC102579438 | LOC102585585 | LOC102588093 | LOC102599347 | LOC107058421
	GO:0052317	camalexin metabolic process	203	0.01090	5	0	LOC102579438 | LOC102585585 | LOC102588093 | LOC102599347 | LOC107058421
	GO:0010120	camalexin biosynthetic process	204	0.01090	5	0	LOC102579438 | LOC102585585 | LOC102588093 | LOC102599347 | LOC107058421
	GO:0010035	response to inorganic substance	205	0.01098	111	114	LOC102577828 | LOC102578380 | LOC102578514 | LOC102578750 | LOC102578762 | LOC102578973 | LOC102579047 | LOC102579249 | LOC102579422 | LOC102579951 | LOC102580628 | LOC102581391 | LOC102581652 | LOC102581745 | LOC102581965 | LOC102582294 | LOC102583777 | LOC102584290 | LOC102584343 | LOC102584494 | LOC102584503 | LOC102584566 | LOC102584957 | LOC102585333 | LOC102585585 | LOC102586029 | LOC102586…	GAPDH | GMP | HRBP1 | LOC102577667 | LOC102577720 | LOC102577738 | LOC102577750 | LOC102577811 | LOC102577822 | LOC102578210 | LOC102579136 | LOC102579366 | LOC102580357 | LOC102580488 | LOC102580883 | LOC102581296 | LOC102581600 | LOC102582227 | LOC102582471 | LOC102582857 | LOC102582937 | LOC102583130 | LOC102583750 | LOC102583824 | LOC102584195 | LOC102584350 | LOC102584554 | LOC102584670 | LO…
	GO:0016116	carotenoid metabolic process	206	0.01120	4	13	LOC102582558 | LOC102587251 | LOC102589012 | LOC102605095	LOC102580697 | LOC102582135 | LOC102589336 | LOC102591173 | LOC102591274 | LOC102593756 | LOC102595971 | LOC102596427 | LOC102597428 | LOC102599205 | LOC102600014 | LOC102601642 | LOC102605135
	GO:0016108	tetraterpenoid metabolic process	207	0.01120	4	13	LOC102582558 | LOC102587251 | LOC102589012 | LOC102605095	LOC102580697 | LOC102582135 | LOC102589336 | LOC102591173 | LOC102591274 | LOC102593756 | LOC102595971 | LOC102596427 | LOC102597428 | LOC102599205 | LOC102600014 | LOC102601642 | LOC102605135
	GO:0045493	xylan catabolic process	208	0.01125	3	3	LOC102581676 | LOC102589670 | LOC102596982	LOC102583591 | LOC102601527 | MAL2
	GO:0046271	phenylpropanoid catabolic process	209	0.01125	0	6		LOC102578526 | LOC102581150 | LOC102584221 | LOC102584560 | LOC102597564 | LOC102598609
	GO:0006869	lipid transport	210	0.01143	16	23	LOC102578345 | LOC102583349 | LOC102584024 | LOC102584393 | LOC102584853 | LOC102584927 | LOC102587948 | LOC102589297 | LOC102596294 | LOC102596984 | LOC102598366 | LOC102598620 | LOC102600699 | LOC102600748 | LOC102604226 | LOC107062888	LOC102578808 | LOC102579444 | LOC102579565 | LOC102581856 | LOC102584644 | LOC102584964 | LOC102586758 | LOC102587043 | LOC102587404 | LOC102589672 | LOC102591020 | LOC102591244 | LOC102592056 | LOC102594678 | LOC102597633 | LOC102597986 | LOC102598725 | LOC102599705 | LOC102600401 | LOC102601335 | LOC102602737 | LOC102605660 | LOC107059031
	GO:0009694	jasmonic acid metabolic process	211	0.01154	5	10	LOC102578750 | LOC102587367 | LOC102590766 | LOC102597265 | LOC102600861	LOC102577479 | LOC102577822 | LOC102585498 | LOC102586169 | LOC102588373 | LOC102588483 | LOC102588571 | LOC102589003 | LOC102600823 | LOC102605537
	GO:0009867	jasmonic acid mediated signaling pathway	212	0.01158	28	6	LOC102577893 | LOC102578750 | LOC102579438 | LOC102579484 | LOC102580049 | LOC102580899 | LOC102581335 | LOC102581745 | LOC102583802 | LOC102589662 | LOC102590218 | LOC102591359 | LOC102592910 | LOC102592933 | LOC102594716 | LOC102595429 | LOC102596066 | LOC102596847 | LOC102599644 | LOC102600861 | LOC102601928 | LOC102602038 | LOC102602279 | LOC102603225 | LOC102603786 | LOC102604232 | LOC107059…	LOC102577822 | LOC102578956 | LOC102586069 | LOC102596778 | LOC102597499 | LOC102599493
	GO:0055072	iron ion homeostasis	213	0.01199	9	11	LOC102577492 | LOC102577652 | LOC102579252 | LOC102584518 | LOC102587113 | LOC102589807 | LOC102590170 | LOC102594505 | LOC102600900	LOC102578364 | LOC102580357 | LOC102582045 | LOC102584554 | LOC102590382 | LOC102592597 | LOC102592799 | LOC102593647 | LOC102599824 | LOC102602058 | LOC102606355
	GO:0006006	glucose metabolic process	214	0.01209	7	16	LOC102578340 | LOC102578859 | LOC102582317 | LOC102590141 | LOC102592694 | LOC102595038 | LOC102604803	GAPDH | LOC102577434 | LOC102577529 | LOC102577667 | LOC102577738 | LOC102585856 | LOC102587206 | LOC102587260 | LOC102587962 | LOC102590424 | LOC102596542 | LOC102605252 | LOC102605742 | LOC102606020 | LOC102606161 | PGAM
	GO:1901136	carbohydrate derivative catabolic process	215	0.01254	17	14	LOC102577835 | LOC102580604 | LOC102582159 | LOC102583127 | LOC102583316 | LOC102586184 | LOC102587491 | LOC102588301 | LOC102590520 | LOC102590744 | LOC102590998 | LOC102595038 | LOC102595523 | LOC102597505 | LOC102599450 | LOC102601934 | LOC107059944	LOC102580398 | LOC102587260 | LOC102589117 | LOC102589707 | LOC102592970 | LOC102594969 | LOC102595303 | LOC102597960 | LOC102599432 | LOC102600109 | LOC102600482 | LOC102601997 | LOC102603339 | LOC102604364
	GO:0009658	chloroplast organization	216	0.01254	14	50	LOC102578502 | LOC102579973 | LOC102580423 | LOC102581895 | LOC102584564 | LOC102587092 | LOC102591358 | LOC102592656 | LOC102593062 | LOC102593671 | LOC102595166 | LOC102596113 | LOC102596501 | LOC102598360	CO | FTSZ1 | HRBP1 | LOC102579754 | LOC102579849 | LOC102579958 | LOC102580015 | LOC102582003 | LOC102582399 | LOC102582804 | LOC102583231 | LOC102583611 | LOC102584074 | LOC102584198 | LOC102584228 | LOC102584744 | LOC102585657 | LOC102585927 | LOC102586495 | LOC102586926 | LOC102586954 | LOC102587615 | LOC102587837 | LOC102588163 | LOC102588190 | LOC102588461 | LOC102590065 | LOC102590890 | LOC…
	GO:0055083	monovalent inorganic anion homeostasis	217	0.01262	4	6	LOC102584176 | LOC102585312 | LOC102601357 | LOC102604782	LOC102578293 | LOC102582937 | LOC102588695 | LOC102598088 | LOC102604110 | PAP3
	GO:0044282	small molecule catabolic process	218	0.01301	41	30	LOC102577541 | LOC102578488 | LOC102578536 | LOC102579798 | LOC102579860 | LOC102580245 | LOC102581550 | LOC102582317 | LOC102583135 | LOC102583777 | LOC102584015 | LOC102584477 | LOC102585026 | LOC102585357 | LOC102585933 | LOC102586890 | LOC102586931 | LOC102587367 | LOC102587888 | LOC102588068 | LOC102588328 | LOC102588395 | LOC102588726 | LOC102588923 | LOC102589744 | LOC102590141 | LOC102590…	LOC102577840 | LOC102578173 | LOC102579417 | LOC102580474 | LOC102582618 | LOC102584109 | LOC102584172 | LOC102586190 | LOC102589539 | LOC102590152 | LOC102590941 | LOC102591297 | LOC102592544 | LOC102594242 | LOC102594949 | LOC102596487 | LOC102597564 | LOC102597781 | LOC102597977 | LOC102598788 | LOC102598851 | LOC102601213 | LOC102601957 | LOC102601997 | LOC102602939 | LOC102604382 | LOC102605…
	GO:0009205	purine ribonucleoside triphosphate metabolic process	219	0.01322	10	44	LOC102578340 | LOC102579422 | LOC102581128 | LOC102590160 | LOC102590756 | LOC102592694 | LOC102598516 | LOC102598959 | LOC102602244 | LOC102606458	atpF | GAPDH | HXKRP1 | LOC102577529 | LOC102577667 | LOC102577690 | LOC102577738 | LOC102578873 | LOC102583008 | LOC102583463 | LOC102584460 | LOC102584644 | LOC102584964 | LOC102585856 | LOC102586949 | LOC102587260 | LOC102587962 | LOC102588566 | LOC102588815 | LOC102591218 | LOC102591413 | LOC102592754 | LOC102593014 | LOC102593181 | LOC102593980 | LOC102595588 | LOC102595943 | LOC102596468 | …
	GO:0042435	indole-containing compound biosynthetic process	220	0.01370	7	9	LOC102579438 | LOC102585585 | LOC102588093 | LOC102591837 | LOC102599347 | LOC102604056 | LOC107058421	LOC102578359 | LOC102580573 | LOC102580623 | LOC102584904 | LOC102590811 | LOC102593183 | LOC102595737 | LOC102597415 | LOC102602154
	GO:0016132	brassinosteroid biosynthetic process	221	0.01393	5	7	LOC102577541 | LOC102598106 | LOC102603315 | LOC102603786 | LOC102605030	LOC102584296 | LOC102590941 | LOC102599604 | LOC102600919 | LOC102602293 | LOC102603753 | LOC102604909
	GO:0007154	cell communication	222	0.01399	394	225	LOC102577461 | LOC102577539 | LOC102577666 | LOC102577743 | LOC102577893 | LOC102577903 | LOC102577924 | LOC102578310 | LOC102578393 | LOC102578502 | LOC102578514 | LOC102578750 | LOC102578800 | LOC102578848 | LOC102578891 | LOC102579089 | LOC102579118 | LOC102579350 | LOC102579382 | LOC102579438 | LOC102579467 | LOC102579484 | LOC102579807 | LOC102579847 | LOC102579961 | LOC102580049 | LOC102580…	AP1 | IAA2 | LOC102577587 | LOC102577667 | LOC102577668 | LOC102577811 | LOC102577813 | LOC102577822 | LOC102577925 | LOC102578267 | LOC102578501 | LOC102578956 | LOC102579204 | LOC102579405 | LOC102579507 | LOC102579753 | LOC102580229 | LOC102580534 | LOC102580573 | LOC102580613 | LOC102580616 | LOC102580617 | LOC102580729 | LOC102580746 | LOC102580785 | LOC102580883 | LOC102580947 | LOC10258095…
	GO:1901463	regulation of tetrapyrrole biosynthetic process	223	0.01460	5	14	LOC102581540 | LOC102583768 | LOC102587175 | LOC102587493 | LOC102590920	LOC102585390 | LOC102585941 | LOC102587834 | LOC102591394 | LOC102592644 | LOC102592693 | LOC102597760 | LOC102598076 | LOC107059381 | LOC107060850 | LOC107060907 | LOC107061086 | LOC107062160 | LOC107063221
	GO:0006749	glutathione metabolic process	224	0.01516	4	5	LOC102578488 | LOC102582244 | LOC102588189 | LOC102603766	LOC102578210 | LOC102581214 | LOC102584350 | LOC102590689 | LOC102599652
	GO:0043467	regulation of generation of precursor metabolites and energy	225	0.01516	1	8	LOC102589980	LOC102577458 | LOC102577592 | LOC102580747 | LOC102590010 | LOC102590921 | LOC102591218 | LOC102593231 | LOC102601797
	GO:1901575	organic substance catabolic process	226	0.01527	199	234	LOC102577541 | LOC102577835 | LOC102578340 | LOC102578488 | LOC102578498 | LOC102578536 | LOC102578848 | LOC102578856 | LOC102579093 | LOC102579383 | LOC102579422 | LOC102579438 | LOC102579484 | LOC102579560 | LOC102579789 | LOC102579798 | LOC102579860 | LOC102579888 | LOC102580245 | LOC102580604 | LOC102580660 | LOC102580753 | LOC102580776 | LOC102581128 | LOC102581359 | LOC102581392 | LOC102581…	DE2 | GAPDH | HXKRP1 | LOC102577529 | LOC102577667 | LOC102577690 | LOC102577738 | LOC102577806 | LOC102577840 | LOC102578173 | LOC102578210 | LOC102578297 | LOC102578382 | LOC102578526 | LOC102578573 | LOC102578790 | LOC102578838 | LOC102578932 | LOC102579033 | LOC102579195 | LOC102579292 | LOC102579363 | LOC102579366 | LOC102579417 | LOC102579476 | LOC102579819 | LOC102580251 | LOC102580352 | L…
	GO:0009753	response to jasmonic acid	227	0.01544	35	19	LOC102577893 | LOC102578750 | LOC102579438 | LOC102579484 | LOC102580049 | LOC102580899 | LOC102581195 | LOC102581335 | LOC102581745 | LOC102583802 | LOC102587366 | LOC102588958 | LOC102589612 | LOC102589662 | LOC102590218 | LOC102591359 | LOC102592910 | LOC102592933 | LOC102594716 | LOC102595429 | LOC102596066 | LOC102596847 | LOC102599644 | LOC102600522 | LOC102600861 | LOC102601928 | LOC102602…	GMP | LOC102577822 | LOC102578956 | LOC102583130 | LOC102586069 | LOC102586661 | LOC102588571 | LOC102596542 | LOC102596778 | LOC102597499 | LOC102597649 | LOC102598158 | LOC102599193 | LOC102599493 | LOC102600823 | LOC102601372 | LOC102601616 | LOC102604654 | LOC102605789
	GO:0018958	phenol-containing compound metabolic process	228	0.01580	14	3	LOC102579438 | LOC102579798 | LOC102585109 | LOC102585933 | LOC102586931 | LOC102587695 | LOC102588070 | LOC102589592 | LOC102590513 | LOC102602691 | LOC102604159 | LOC102604313 | LOC102606101 | LOC107061384	LOC102595303 | LOC102597564 | LOC102597960
	GO:0044706	multi-multicellular organism process	229	0.01687	43	27	LOC102577837 | LOC102578310 | LOC102579746 | LOC102579786 | LOC102581478 | LOC102585585 | LOC102585590 | LOC102586076 | LOC102586183 | LOC102586591 | LOC102586885 | LOC102587338 | LOC102589917 | LOC102590164 | LOC102590808 | LOC102591329 | LOC102591548 | LOC102592489 | LOC102592491 | LOC102593315 | LOC102594030 | LOC102595832 | LOC102596150 | LOC102597321 | LOC102597465 | LOC102598425 | LOC102599…	LOC102578765 | LOC102579478 | LOC102580959 | LOC102581562 | LOC102582265 | LOC102584653 | LOC102587018 | LOC102587061 | LOC102588343 | LOC102588815 | LOC102589536 | LOC102590187 | LOC102592629 | LOC102594793 | LOC102595458 | LOC102596533 | LOC102597524 | LOC102599014 | LOC102599390 | LOC102599528 | LOC102599896 | LOC102601957 | LOC102602322 | LOC102604284 | LOC102606289 | LOC107057731 | LOC107060…
	GO:0009620	response to fungus	230	0.01734	74	29	LOC102577893 | LOC102579249 | LOC102579484 | LOC102580283 | LOC102580885 | LOC102580899 | LOC102581074 | LOC102581195 | LOC102581335 | LOC102581391 | LOC102581635 | LOC102581745 | LOC102582871 | LOC102582872 | LOC102583428 | LOC102583777 | LOC102585364 | LOC102585585 | LOC102585736 | LOC102585933 | LOC102586408 | LOC102586420 | LOC102586728 | LOC102587324 | LOC102587411 | LOC102587704 | LOC102588…	LOC102577822 | LOC102579174 | LOC102580534 | LOC102580947 | LOC102582227 | LOC102584195 | LOC102584709 | LOC102584863 | LOC102585483 | LOC102586582 | LOC102587323 | LOC102588529 | LOC102589672 | LOC102589834 | LOC102593753 | LOC102594046 | LOC102594297 | LOC102595580 | LOC102597254 | LOC102598544 | LOC102598924 | LOC102599091 | LOC102603272 | LOC102604988 | LOC102605677 | LOC102605841 | LOC102605…
	GO:0051193	regulation of cofactor metabolic process	231	0.01775	6	15	LOC102581540 | LOC102583768 | LOC102587175 | LOC102587294 | LOC102587493 | LOC102590920	LOC102585390 | LOC102585941 | LOC102587834 | LOC102591394 | LOC102592644 | LOC102592693 | LOC102597760 | LOC102597935 | LOC102598076 | LOC107059381 | LOC107060850 | LOC107060907 | LOC107061086 | LOC107062160 | LOC107063221
	GO:0009636	response to toxic substance	232	0.01782	8	21	LOC102578514 | LOC102578973 | LOC102587491 | LOC102587843 | LOC102593019 | LOC102593263 | LOC102603659 | LOC102604265	LOC102577626 | LOC102577750 | LOC102579759 | LOC102581214 | LOC102581296 | LOC102582752 | LOC102585390 | LOC102588219 | LOC102590689 | LOC102590805 | LOC102594064 | LOC102596643 | LOC102598609 | LOC102599652 | LOC102601808 | LOC102603215 | LOC102603761 | LOC102604161 | LOC102604297 | LOC102605869 | LOC102606337
	GO:0016024	CDP-diacylglycerol biosynthetic process	233	0.01814	2	6	LOC102588361 | LOC102595647	LOC102578208 | LOC102582761 | LOC102584519 | LOC102587238 | LOC102588112 | LOC102597765
	GO:0072506	trivalent inorganic anion homeostasis	234	0.01814	4	4	LOC102584176 | LOC102585312 | LOC102601357 | LOC102604782	LOC102582937 | LOC102598088 | LOC102604110 | PAP3
	GO:0046341	CDP-diacylglycerol metabolic process	235	0.01814	2	6	LOC102588361 | LOC102595647	LOC102578208 | LOC102582761 | LOC102584519 | LOC102587238 | LOC102588112 | LOC102597765
	GO:0055062	phosphate ion homeostasis	236	0.01814	4	4	LOC102584176 | LOC102585312 | LOC102601357 | LOC102604782	LOC102582937 | LOC102598088 | LOC102604110 | PAP3
	GO:0042548	regulation of photosynthesis, light reaction	237	0.01814	1	7	LOC102589980	LOC102577458 | LOC102577592 | LOC102580747 | LOC102590010 | LOC102590921 | LOC102593231 | LOC102601797
	GO:2001057	reactive nitrogen species metabolic process	238	0.01821	6	19	LOC102584848 | LOC102586376 | LOC102591352 | LOC102595397 | LOC102601001 | PKIN1	LOC102578808 | LOC102578855 | LOC102580089 | LOC102581856 | LOC102583059 | LOC102585953 | LOC102587794 | LOC102590802 | LOC102595468 | LOC102596643 | LOC102597986 | LOC102598158 | LOC102602682 | LOC102603215 | LOC102605789 | LOC102606337 | NIR | NR3 | SNF1
	GO:0009856	pollination	239	0.01906	41	25	LOC102577837 | LOC102578310 | LOC102579746 | LOC102581478 | LOC102585585 | LOC102585590 | LOC102586076 | LOC102586183 | LOC102586591 | LOC102586885 | LOC102587338 | LOC102589917 | LOC102590164 | LOC102590808 | LOC102591329 | LOC102591548 | LOC102592489 | LOC102592491 | LOC102593315 | LOC102594030 | LOC102595832 | LOC102596150 | LOC102597321 | LOC102597465 | LOC102598425 | LOC102599132 | LOC102601…	LOC102578765 | LOC102579478 | LOC102580959 | LOC102581562 | LOC102584653 | LOC102587018 | LOC102587061 | LOC102588343 | LOC102588815 | LOC102589536 | LOC102590187 | LOC102592629 | LOC102594793 | LOC102595458 | LOC102596533 | LOC102599014 | LOC102599390 | LOC102599528 | LOC102599896 | LOC102601957 | LOC102602322 | LOC102604284 | LOC102606289 | LOC107057731 | LOC107060609
	GO:0033559	unsaturated fatty acid metabolic process	240	0.01933	7	9	LOC102581806 | LOC102583777 | LOC102587071 | LOC102592724 | LOC102598049 | LOC102599012 | LOC102602451	LOC102577822 | LOC102586585 | LOC102590621 | LOC102591472 | LOC102597672 | LOC102598609 | LOC102599871 | LOC102601693 | LOC102601797
	GO:0010033	response to organic substance	241	0.01953	324	219	LOC102577461 | LOC102577666 | LOC102577801 | LOC102577828 | LOC102577893 | LOC102577924 | LOC102578498 | LOC102578514 | LOC102578633 | LOC102578750 | LOC102578856 | LOC102578891 | LOC102578970 | LOC102579064 | LOC102579093 | LOC102579118 | LOC102579350 | LOC102579389 | LOC102579433 | LOC102579438 | LOC102579484 | LOC102579789 | LOC102579807 | LOC102579814 | LOC102580001 | LOC102580049 | LOC102580…	APX | GMP | IAA2 | LOC102577434 | LOC102577587 | LOC102577667 | LOC102577730 | LOC102577738 | LOC102577811 | LOC102577813 | LOC102577822 | LOC102577884 | LOC102578267 | LOC102578347 | LOC102578578 | LOC102578669 | LOC102578956 | LOC102579204 | LOC102579366 | LOC102579405 | LOC102579849 | LOC102580035 | LOC102580229 | LOC102580573 | LOC102580613 | LOC102580616 | LOC102580651 | LOC102580746 | LOC10…
	GO:0009409	response to cold	242	0.02015	45	49	CBF3 | LOC102577603 | LOC102577828 | LOC102578514 | LOC102579159 | LOC102580899 | LOC102581411 | LOC102583483 | LOC102583721 | LOC102584033 | LOC102584566 | LOC102585208 | LOC102585333 | LOC102585585 | LOC102586013 | LOC102586408 | LOC102587294 | LOC102587662 | LOC102587708 | LOC102588093 | LOC102589957 | LOC102590104 | LOC102590361 | LOC102591138 | LOC102591385 | LOC102591723 | LOC102591818 | LO…	LOC102577434 | LOC102577453 | LOC102577806 | LOC102579720 | LOC102580211 | LOC102580746 | LOC102581445 | LOC102583123 | LOC102583646 | LOC102583750 | LOC102584588 | LOC102587323 | LOC102588695 | LOC102589795 | LOC102589834 | LOC102590174 | LOC102590334 | LOC102590384 | LOC102590424 | LOC102590496 | LOC102590809 | LOC102591472 | LOC102591561 | LOC102591740 | LOC102593014 | LOC102593515 | LOC102593…
	GO:0006970	response to osmotic stress	243	0.02027	91	70	LOC102577828 | LOC102579789 | LOC102580899 | LOC102581652 | LOC102581745 | LOC102581965 | LOC102583460 | LOC102584566 | LOC102584957 | LOC102585161 | LOC102585333 | LOC102585485 | LOC102585585 | LOC102586568 | LOC102586728 | LOC102587294 | LOC102587662 | LOC102587681 | LOC102587708 | LOC102587756 | LOC102588093 | LOC102588395 | LOC102588726 | LOC102588923 | LOC102589612 | LOC102589792 | LOC102589…	GMP | LOC102577667 | LOC102577822 | LOC102578204 | LOC102578528 | LOC102578618 | LOC102579033 | LOC102579662 | LOC102579849 | LOC102580651 | LOC102580746 | LOC102580883 | LOC102581525 | LOC102581600 | LOC102582227 | LOC102583130 | LOC102583151 | LOC102583750 | LOC102584367 | LOC102585131 | LOC102586342 | LOC102586661 | LOC102587640 | LOC102587837 | LOC102588163 | LOC102588545 | LOC102588695 | LOC…
	GO:1901568	fatty acid derivative metabolic process	244	0.02029	17	10	LOC102578633 | LOC102578970 | LOC102580665 | LOC102583592 | LOC102587071 | LOC102592492 | LOC102592724 | LOC102594336 | LOC102595750 | LOC102596456 | LOC102599012 | LOC102599897 | LOC102602348 | LOC102602499 | LOC102602717 | LOC102603796 | LOC107060945	LOC102579720 | LOC102581846 | LOC102589539 | LOC102590582 | LOC102593147 | LOC102594285 | LOC102598609 | LOC102599091 | LOC102601693 | LOC102603161
	GO:0006144	purine nucleobase metabolic process	245	0.02085	4	6	LOC102583135 | LOC102584015 | LOC102596145 | LOC102596978	LOC102578173 | LOC102578297 | LOC102579476 | LOC102587729 | LOC102598888 | LOC102600759
	GO:0006544	glycine metabolic process	246	0.02085	0	10		LOC102577840 | LOC102580488 | LOC102592345 | LOC102593228 | LOC102598788 | LOC102601213 | LOC102602939 | LOC102603398 | LOC102605022 | SHMT
	GO:0006536	glutamate metabolic process	247	0.02130	9	3	LOC102581388 | LOC102585841 | LOC102588395 | LOC102588726 | LOC102588923 | LOC102589321 | LOC102601782 | LOC102605189 | LOC102605614	LOC102597977 | LOC102598440 | LOC102600931
	GO:0009684	indoleacetic acid biosynthetic process	248	0.02154	2	5	LOC102591837 | LOC102604056	LOC102578359 | LOC102580623 | LOC102584904 | LOC102590811 | LOC102593183
	GO:0009308	amine metabolic process	249	0.02154	21	41	CKX4 | LOC102580297 | LOC102581392 | LOC102581540 | LOC102583483 | LOC102583768 | LOC102583802 | LOC102584319 | LOC102585509 | LOC102587175 | LOC102587493 | LOC102590920 | LOC102591837 | LOC102592408 | LOC102595336 | LOC102597155 | LOC102598045 | LOC102598607 | LOC102602671 | LOC102604056 | LOC102604803	CKX5 | LOC102578359 | LOC102578513 | LOC102579012 | LOC102579417 | LOC102579767 | LOC102580573 | LOC102580623 | LOC102580758 | LOC102581470 | LOC102581509 | LOC102582983 | LOC102584472 | LOC102584678 | LOC102585941 | LOC102586756 | LOC102588687 | LOC102590811 | LOC102592693 | LOC102593183 | LOC102595539 | LOC102595737 | LOC102596487 | LOC102596533 | LOC102597227 | LOC102597760 | LOC102598076 | LO…
	GO:0010876	lipid localization	250	0.02160	18	25	LOC102578345 | LOC102583349 | LOC102584024 | LOC102584393 | LOC102584853 | LOC102584927 | LOC102585794 | LOC102587948 | LOC102589297 | LOC102596294 | LOC102596984 | LOC102598366 | LOC102598620 | LOC102600699 | LOC102600748 | LOC102600993 | LOC102604226 | LOC107062888	LOC102578808 | LOC102579444 | LOC102579565 | LOC102581856 | LOC102584644 | LOC102584831 | LOC102584964 | LOC102586126 | LOC102586758 | LOC102587043 | LOC102587404 | LOC102589672 | LOC102591020 | LOC102591244 | LOC102592056 | LOC102594678 | LOC102597633 | LOC102597986 | LOC102598725 | LOC102599705 | LOC102600401 | LOC102601335 | LOC102602737 | LOC102605660 | LOC107059031
	GO:0006073	cellular glucan metabolic process	251	0.02166	18	47	LOC102581411 | LOC102583709 | LOC102588287 | LOC102588806 | LOC102591207 | LOC102594338 | LOC102594670 | LOC102596982 | LOC102597332 | LOC102598420 | LOC102598758 | LOC102598951 | LOC102600320 | LOC102601287 | LOC102601908 | LOC102602258 | LOC102603337 | LOC107057655	DE2 | GBSS | GMP | LOC102577587 | LOC102577806 | LOC102578178 | LOC102578932 | LOC102580382 | LOC102580503 | LOC102580643 | LOC102580651 | LOC102580717 | LOC102580938 | LOC102581055 | LOC102582227 | LOC102582750 | LOC102583005 | LOC102583115 | LOC102583176 | LOC102584887 | LOC102585390 | LOC102585856 | LOC102586643 | LOC102586722 | LOC102586811 | LOC102592746 | LOC102592757 | LOC102593938 | LOC10…
	GO:0044042	glucan metabolic process	252	0.02166	18	47	LOC102581411 | LOC102583709 | LOC102588287 | LOC102588806 | LOC102591207 | LOC102594338 | LOC102594670 | LOC102596982 | LOC102597332 | LOC102598420 | LOC102598758 | LOC102598951 | LOC102600320 | LOC102601287 | LOC102601908 | LOC102602258 | LOC102603337 | LOC107057655	DE2 | GBSS | GMP | LOC102577587 | LOC102577806 | LOC102578178 | LOC102578932 | LOC102580382 | LOC102580503 | LOC102580643 | LOC102580651 | LOC102580717 | LOC102580938 | LOC102581055 | LOC102582227 | LOC102582750 | LOC102583005 | LOC102583115 | LOC102583176 | LOC102584887 | LOC102585390 | LOC102585856 | LOC102586643 | LOC102586722 | LOC102586811 | LOC102592746 | LOC102592757 | LOC102593938 | LOC10…
	GO:0048439	flower morphogenesis	253	0.02173	6	11	LOC102581540 | LOC102583768 | LOC102585838 | LOC102587175 | LOC102587493 | LOC102590920	LOC102585941 | LOC102592693 | LOC102596778 | LOC102597760 | LOC102598076 | LOC107059381 | LOC107060850 | LOC107060907 | LOC107061086 | LOC107062160 | LOC107063221
	GO:0009723	response to ethylene	254	0.02317	60	27	LOC102577924 | LOC102579438 | LOC102579807 | LOC102581195 | LOC102581745 | LOC102582841 | LOC102583689 | LOC102584555 | LOC102584696 | LOC102585187 | LOC102585333 | LOC102585456 | LOC102585525 | LOC102586292 | LOC102586408 | LOC102586420 | LOC102587576 | LOC102587708 | LOC102587899 | LOC102587983 | LOC102588131 | LOC102588222 | LOC102588768 | LOC102588871 | LOC102588958 | LOC102589612 | LOC102589…	LOC102577822 | LOC102579405 | LOC102580229 | LOC102583018 | LOC102583130 | LOC102583750 | LOC102586582 | LOC102586661 | LOC102586966 | LOC102589769 | LOC102591860 | LOC102593569 | LOC102594293 | LOC102594399 | LOC102594656 | LOC102595303 | LOC102595484 | LOC102595619 | LOC102597083 | LOC102597562 | LOC102597960 | LOC102599976 | LOC102600157 | LOC102600465 | LOC102601616 | LOC102603358 | LOC102604…
	GO:0010193	response to ozone	255	0.02368	10	5	LOC102578750 | LOC102582294 | LOC102586959 | LOC102587491 | LOC102593434 | LOC102596000 | LOC102600861 | LOC102604975 | LOC102605179 | LOC107063333	GMP | HRBP1 | LOC102583824 | LOC102595128 | LOC102601007
	GO:0009696	salicylic acid metabolic process	256	0.02368	13	2	LOC102579438 | LOC102585109 | LOC102585933 | LOC102586931 | LOC102587695 | LOC102588070 | LOC102589592 | LOC102590513 | LOC102602691 | LOC102604159 | LOC102604313 | LOC102606101 | LOC107061384	LOC102595303 | LOC102597960
	GO:0009657	plastid organization	257	0.02430	17	57	LOC102578502 | LOC102579973 | LOC102580423 | LOC102581895 | LOC102584564 | LOC102585399 | LOC102587072 | LOC102587092 | LOC102591358 | LOC102592656 | LOC102593062 | LOC102593671 | LOC102595166 | LOC102596113 | LOC102596501 | LOC102598360 | LOC102605095	CO | FTSZ1 | HRBP1 | LOC102579754 | LOC102579849 | LOC102579958 | LOC102580015 | LOC102580747 | LOC102581658 | LOC102582003 | LOC102582399 | LOC102582804 | LOC102583231 | LOC102583611 | LOC102584074 | LOC102584198 | LOC102584228 | LOC102584744 | LOC102585657 | LOC102585784 | LOC102585927 | LOC102586495 | LOC102586926 | LOC102586954 | LOC102587615 | LOC102587837 | LOC102588163 | LOC102588190 | LOC…
	GO:0006081	cellular aldehyde metabolic process	258	0.02447	13	19	LOC102578488 | LOC102579951 | LOC102581814 | LOC102581970 | LOC102582159 | LOC102584141 | LOC102588399 | LOC102591695 | LOC102595038 | LOC102595659 | LOC102597505 | LOC102598345 | LOC102605695	LOC102578331 | LOC102581509 | LOC102586271 | LOC102587260 | LOC102588309 | LOC102588569 | LOC102589219 | LOC102590002 | LOC102590117 | LOC102594705 | LOC102594969 | LOC102596520 | LOC102597344 | LOC102598227 | LOC102599432 | LOC102603019 | LOC102603339 | LOC102603540 | LOC102604045
	GO:0019760	glucosinolate metabolic process	259	0.02479	10	12	LOC102579426 | LOC102582107 | LOC102585416 | LOC102585755 | LOC102586420 | LOC102590744 | LOC102591837 | LOC102601547 | LOC102604056 | LOC102605338	LOC102578359 | LOC102578765 | LOC102580623 | LOC102582804 | LOC102590811 | LOC102593183 | LOC102597818 | LOC102598224 | LOC102599457 | LOC102602930 | LOC102603647 | LOC102603905
	GO:0019757	glycosinolate metabolic process	260	0.02479	10	12	LOC102579426 | LOC102582107 | LOC102585416 | LOC102585755 | LOC102586420 | LOC102590744 | LOC102591837 | LOC102601547 | LOC102604056 | LOC102605338	LOC102578359 | LOC102578765 | LOC102580623 | LOC102582804 | LOC102590811 | LOC102593183 | LOC102597818 | LOC102598224 | LOC102599457 | LOC102602930 | LOC102603647 | LOC102603905
	GO:0016143	S-glycoside metabolic process	261	0.02479	10	12	LOC102579426 | LOC102582107 | LOC102585416 | LOC102585755 | LOC102586420 | LOC102590744 | LOC102591837 | LOC102601547 | LOC102604056 | LOC102605338	LOC102578359 | LOC102578765 | LOC102580623 | LOC102582804 | LOC102590811 | LOC102593183 | LOC102597818 | LOC102598224 | LOC102599457 | LOC102602930 | LOC102603647 | LOC102603905
	GO:0009269	response to desiccation	262	0.02522	3	3	LOC102586330 | LOC102586655 | LOC102598345	LOC102588057 | LOC102597649 | LOC102601372
	GO:2000030	regulation of response to red or far red light	263	0.02532	7	6	LOC102584555 | LOC102585610 | LOC102587072 | LOC102587685 | LOC102593062 | LOC102601850 | LOC102605893	LOC102582424 | LOC102588949 | LOC102590382 | LOC102592799 | LOC102593525 | LOC102606359
	GO:0046461	neutral lipid catabolic process	264	0.02555	7	2	LOC102582532 | LOC102585794 | LOC102587071 | LOC102592724 | LOC102599012 | LOC102600993 | LOC102603740	LOC102586126 | LOC102601693
	GO:0046464	acylglycerol catabolic process	265	0.02555	7	2	LOC102582532 | LOC102585794 | LOC102587071 | LOC102592724 | LOC102599012 | LOC102600993 | LOC102603740	LOC102586126 | LOC102601693
	GO:0009404	toxin metabolic process	266	0.02555	7	2	LOC102578973 | LOC102579438 | LOC102585585 | LOC102588093 | LOC102599347 | LOC102604265 | LOC107058421	LOC102590689 | LOC102599652
	GO:0071395	cellular response to jasmonic acid stimulus	267	0.02578	28	6	LOC102577893 | LOC102578750 | LOC102579438 | LOC102579484 | LOC102580049 | LOC102580899 | LOC102581335 | LOC102581745 | LOC102583802 | LOC102589662 | LOC102590218 | LOC102591359 | LOC102592910 | LOC102592933 | LOC102594716 | LOC102595429 | LOC102596066 | LOC102596847 | LOC102599644 | LOC102600861 | LOC102601928 | LOC102602038 | LOC102602279 | LOC102603225 | LOC102603786 | LOC102604232 | LOC107059…	LOC102577822 | LOC102578956 | LOC102586069 | LOC102596778 | LOC102597499 | LOC102599493
	GO:0051188	cofactor biosynthetic process	268	0.02589	15	71	LOC102581540 | LOC102583768 | LOC102584378 | LOC102584818 | LOC102585610 | LOC102586177 | LOC102587175 | LOC102587493 | LOC102588699 | LOC102588717 | LOC102590920 | LOC102599296 | LOC102601446 | LOC102605997 | METK1	LOC102578636 | LOC102578902 | LOC102580238 | LOC102580973 | LOC102581448 | LOC102582792 | LOC102584202 | LOC102585096 | LOC102585390 | LOC102585745 | LOC102585941 | LOC102586362 | LOC102586740 | LOC102587211 | LOC102587729 | LOC102587834 | LOC102588309 | LOC102588438 | LOC102588548 | LOC102588566 | LOC102588815 | LOC102589661 | LOC102590002 | LOC102590013 | LOC102590382 | LOC102591394 | LOC102591…
	GO:0006835	dicarboxylic acid transport	269	0.02624	2	9	LOC102585841 | LOC102599551	LOC102592875 | LOC102593041 | LOC102594902 | LOC102597049 | LOC102598440 | LOC102599542 | LOC102600681 | LOC102600931 | LOC102602444
	GO:1901678	iron coordination entity transport	270	0.02696	1	2	LOC102579252	LOC102578364 | LOC102606355
	GO:0019755	one-carbon compound transport	271	0.02696	2	1	LOC102589439 | LOC102589703	LOC102587828
	GO:1902626	assembly of large subunit precursor of preribosome	272	0.02696	2	1	LOC102582594 | LOC102603261	LOC102585928
	GO:2001142	nicotinate transport	273	0.02696	2	1	LOC102581888 | LOC102582213	LOC102578453
	GO:2001143	N-methylnicotinate transport	274	0.02696	2	1	LOC102581888 | LOC102582213	LOC102578453
	GO:0015700	arsenite transport	275	0.02696	1	2	LOC102591600	LOC102599999 | NIP
	GO:0080169	cellular response to boron-containing substance deprivation	276	0.02696	3	0	LOC102582841 | LOC102605073 | LOC102605761
	GO:0015840	urea transport	277	0.02696	2	1	LOC102589439 | LOC102589703	LOC102587828
	GO:0080142	regulation of salicylic acid biosynthetic process	278	0.02696	3	0	LOC102579438 | LOC102585109 | LOC102604313
	GO:0010430	fatty acid omega-oxidation	279	0.02696	0	3		LOC102588108 | LOC102602541 | LOC102603229
	GO:0006562	proline catabolic process	280	0.02696	3	0	LOC102588395 | LOC102588726 | LOC102588923
	GO:0006571	tyrosine biosynthetic process	281	0.02696	3	0	LOC102579802 | LOC102587993 | LOC102605098
	GO:0015688	iron chelate transport	282	0.02696	1	2	LOC102579252	LOC102578364 | LOC102606355
	GO:0010133	proline catabolic process to glutamate	283	0.02696	3	0	LOC102588395 | LOC102588726 | LOC102588923
	GO:0010135	ureide metabolic process	284	0.02696	1	2	LOC102596978	LOC102578297 | LOC102579476
	GO:0010136	ureide catabolic process	285	0.02696	1	2	LOC102596978	LOC102578297 | LOC102579476
	GO:0072488	ammonium transmembrane transport	286	0.02696	0	3		LOC102578704 | LOC102578709 | LOC102582511
	GO:0010275	NAD(P)H dehydrogenase complex assembly	287	0.02696	0	3		LOC102581039 | LOC102595808 | LOC102602349
	GO:0019419	sulfate reduction	288	0.02696	0	3		LOC102579112 | LOC102587128 | LOC102600029
	GO:0034063	stress granule assembly	289	0.02696	2	1	LOC102592714 | LOC102606381	LOC102582956
	GO:0009991	response to extracellular stimulus	290	0.02781	36	29	LOC102579951 | LOC102579961 | LOC102580777 | LOC102581749 | LOC102582841 | LOC102583094 | LOC102583155 | LOC102584009 | LOC102584343 | LOC102586408 | LOC102587113 | LOC102587294 | LOC102589251 | LOC102589300 | LOC102589439 | LOC102589744 | LOC102590170 | LOC102591138 | LOC102591352 | LOC102594178 | LOC102595179 | LOC102595254 | LOC102596978 | LOC102597510 | LOC102599400 | LOC102600320 | LOC102600…	LOC102577668 | LOC102577822 | LOC102581109 | LOC102582265 | LOC102582804 | LOC102583018 | LOC102584588 | LOC102585953 | LOC102588057 | LOC102588115 | LOC102589864 | LOC102590527 | LOC102590805 | LOC102591287 | LOC102593862 | LOC102597524 | LOC102598055 | LOC102598380 | LOC102598488 | LOC102598720 | LOC102599870 | LOC102601319 | LOC102601556 | LOC102602768 | LOC102603358 | LOC102603671 | LOC102604…
	GO:0006855	drug transmembrane transport	291	0.02805	8	12	LOC102581213 | LOC102583640 | LOC102592002 | LOC102598596 | LOC102598780 | LOC102600900 | LOC102601478 | LOC102604804	LOC102582150 | LOC102583444 | LOC102583997 | LOC102586625 | LOC102588391 | LOC102589030 | LOC102590197 | LOC102592464 | LOC102594122 | LOC102594262 | LOC102600655 | LOC102604297
	GO:0033385	geranylgeranyl diphosphate metabolic process	292	0.02872	3	2	LOC102583793 | LOC102587251 | LOC102589012	LOC102580697 | LOC102598599
	GO:1901600	strigolactone metabolic process	293	0.02872	3	2	LOC102592548 | LOC102593928 | LOC102598445	LOC102593554 | LOC102602280
	GO:1901601	strigolactone biosynthetic process	294	0.02872	3	2	LOC102592548 | LOC102593928 | LOC102598445	LOC102593554 | LOC102602280
	GO:1901334	lactone metabolic process	295	0.02872	3	2	LOC102592548 | LOC102593928 | LOC102598445	LOC102593554 | LOC102602280
	GO:1901336	lactone biosynthetic process	296	0.02872	3	2	LOC102592548 | LOC102593928 | LOC102598445	LOC102593554 | LOC102602280
	GO:0006751	glutathione catabolic process	297	0.02872	2	3	LOC102582244 | LOC102603766	LOC102578210 | LOC102581214 | LOC102584350
	GO:0015802	basic amino acid transport	298	0.02872	0	5		LOC102579662 | LOC102582530 | LOC102592875 | LOC102597524 | LOC102598714
	GO:0016106	sesquiterpenoid biosynthetic process	299	0.02905	6	8	LOC102579540 | LOC102579789 | LOC102582558 | LOC102592548 | LOC102593928 | LOC102598445	LOC102577783 | LOC102577811 | LOC102584670 | LOC102592281 | LOC102593014 | LOC102593554 | LOC102598224 | LOC102602280
	GO:0015718	monocarboxylic acid transport	300	0.02921	6	11	LOC102581888 | LOC102582213 | LOC102582859 | LOC102583349 | LOC102596218 | LOC102600699	LOC102577730 | LOC102578453 | LOC102578808 | LOC102581856 | LOC102588269 | LOC102592875 | LOC102597346 | LOC102597524 | LOC102597986 | LOC102602737 | LOC102605368
	GO:0015893	drug transport	301	0.02986	8	13	LOC102581213 | LOC102583640 | LOC102592002 | LOC102598596 | LOC102598780 | LOC102600900 | LOC102601478 | LOC102604804	LOC102582150 | LOC102583444 | LOC102583997 | LOC102586625 | LOC102588391 | LOC102589030 | LOC102590197 | LOC102592464 | LOC102594122 | LOC102594262 | LOC102600655 | LOC102602444 | LOC102604297
	GO:0050691	regulation of defense response to virus by host	302	0.03072	4	0	LOC102585975 | LOC102586314 | LOC102593794 | LOC107062546
	GO:2000068	regulation of defense response to insect	303	0.03072	1	3	LOC102579438	LOC102577822 | LOC102597649 | LOC102601372
	GO:0002230	positive regulation of defense response to virus by host	304	0.03072	4	0	LOC102585975 | LOC102586314 | LOC102593794 | LOC107062546
	GO:0052555	positive regulation by organism of immune response of other organism involved in symbiotic interaction	305	0.03072	4	0	LOC102590218 | LOC102598230 | LOC102601928 | LOC102605081
	GO:0052556	positive regulation by symbiont of host immune response	306	0.03072	4	0	LOC102590218 | LOC102598230 | LOC102601928 | LOC102605081
	GO:0015729	oxaloacetate transport	307	0.03072	1	3	LOC102585841	LOC102598440 | LOC102599542 | LOC102600931
	GO:0071423	malate transmembrane transport	308	0.03072	1	3	LOC102585841	LOC102598440 | LOC102599542 | LOC102600931
	GO:0015697	quaternary ammonium group transport	309	0.03072	2	2	LOC102581888 | LOC102582213	LOC102578453 | LOC102579662
	GO:0006546	glycine catabolic process	310	0.03072	0	4		LOC102598788 | LOC102601213 | LOC102602939 | LOC102605022
	GO:0019725	cellular homeostasis	311	0.03101	42	61	LOC102577492 | LOC102577652 | LOC102580535 | LOC102580906 | LOC102581197 | LOC102581673 | LOC102582728 | LOC102583065 | LOC102583325 | LOC102583390 | LOC102583719 | LOC102584244 | LOC102584582 | LOC102584691 | LOC102585312 | LOC102585666 | LOC102587395 | LOC102588189 | LOC102589251 | LOC102589648 | LOC102589662 | LOC102589807 | LOC102590189 | LOC102591548 | LOC102593665 | LOC102594080 | LOC102594…	HXKRP1 | KCO1B | LOC102577690 | LOC102578293 | LOC102579084 | LOC102579112 | LOC102580357 | LOC102580561 | LOC102580981 | LOC102581501 | LOC102581681 | LOC102582045 | LOC102582471 | LOC102582842 | LOC102582937 | LOC102583123 | LOC102583824 | LOC102584008 | LOC102584454 | LOC102584554 | LOC102585390 | LOC102585632 | LOC102585887 | LOC102587128 | LOC102587966 | LOC102588695 | LOC102589036 | LOC1025…
	GO:0042631	cellular response to water deprivation	312	0.03120	5	7	LOC102584343 | LOC102586408 | LOC102589744 | LOC102594178 | LOC102605656	LOC102588057 | LOC102588115 | LOC102591287 | LOC102593862 | LOC102598488 | LOC102601319 | LOC102602768
	GO:0009625	response to insect	313	0.03134	4	4	LOC102578569 | LOC102579426 | LOC102579438 | LOC102586408	LOC102577822 | LOC102585498 | LOC102586169 | LOC102601417
	GO:0006560	proline metabolic process	314	0.03134	4	4	LOC102588395 | LOC102588726 | LOC102588923 | LOC107058421	LOC102577811 | LOC102579662 | LOC102584670 | LOC102589347
	GO:0015740	C4-dicarboxylate transport	315	0.03134	2	6	LOC102585841 | LOC102599551	LOC102594902 | LOC102597049 | LOC102598440 | LOC102599542 | LOC102600681 | LOC102600931
	GO:0031668	cellular response to extracellular stimulus	316	0.03154	29	26	LOC102579961 | LOC102580777 | LOC102582841 | LOC102583155 | LOC102584009 | LOC102584343 | LOC102586408 | LOC102587113 | LOC102587294 | LOC102589251 | LOC102589300 | LOC102589439 | LOC102589744 | LOC102590170 | LOC102591138 | LOC102591352 | LOC102594178 | LOC102595179 | LOC102595254 | LOC102596978 | LOC102597510 | LOC102599400 | LOC102600320 | LOC102600815 | LOC102601732 | LOC102602555 | LOC102605…	LOC102577668 | LOC102581109 | LOC102582265 | LOC102582804 | LOC102583018 | LOC102584588 | LOC102585953 | LOC102588057 | LOC102588115 | LOC102589864 | LOC102590527 | LOC102591287 | LOC102593862 | LOC102597524 | LOC102598055 | LOC102598380 | LOC102598488 | LOC102598720 | LOC102599870 | LOC102601319 | LOC102601556 | LOC102602768 | LOC102603358 | LOC102603671 | LOC102604925 | NIP
	GO:0006022	aminoglycan metabolic process	317	0.03166	9	9	LOC102577835 | LOC102580604 | LOC102583127 | LOC102583316 | LOC102585335 | LOC102588301 | LOC102590998 | LOC102599450 | LOC107059944	LOC102580398 | LOC102589117 | LOC102589707 | LOC102592970 | LOC102595303 | LOC102596510 | LOC102597960 | LOC102600109 | LOC102604364
	GO:0006857	oligopeptide transport	318	0.03239	2	8	LOC102583861 | LOC102590731	LOC102587527 | LOC102591996 | LOC102596643 | LOC102597866 | LOC102598158 | LOC102603215 | LOC102605789 | LOC102606337
	GO:0046503	glycerolipid catabolic process	319	0.03239	8	2	LOC102582532 | LOC102585312 | LOC102585794 | LOC102587071 | LOC102592724 | LOC102599012 | LOC102600993 | LOC102603740	LOC102586126 | LOC102601693
	GO:0006739	NADP metabolic process	320	0.03248	7	8	LOC102579611 | LOC102581814 | LOC102582159 | LOC102584270 | LOC102584378 | LOC102595038 | LOC102597505	LOC102587260 | LOC102588569 | LOC102593231 | LOC102594969 | LOC102598227 | LOC102599432 | LOC102603019 | LOC102603339
	GO:0055081	anion homeostasis	321	0.03560	4	12	LOC102584176 | LOC102585312 | LOC102601357 | LOC102604782	LOC102578293 | LOC102582937 | LOC102588304 | LOC102588695 | LOC102589864 | LOC102591140 | LOC102598088 | LOC102602682 | LOC102603398 | LOC102603671 | LOC102604110 | PAP3
	GO:0104004	cellular response to environmental stimulus	322	0.03565	31	30	LOC102578393 | LOC102578750 | LOC102578848 | LOC102580049 | LOC102580316 | LOC102580628 | LOC102580660 | LOC102581377 | LOC102581895 | LOC102584343 | LOC102585333 | LOC102585585 | LOC102585610 | LOC102586408 | LOC102587072 | LOC102587681 | LOC102588850 | LOC102589744 | LOC102589811 | LOC102592910 | LOC102593062 | LOC102594178 | LOC102594341 | LOC102597046 | LOC102597510 | LOC102600861 | LOC102601…	LOC102577925 | LOC102580785 | LOC102585592 | LOC102585657 | LOC102586954 | LOC102587101 | LOC102588057 | LOC102588115 | LOC102588526 | LOC102589864 | LOC102590224 | LOC102590416 | LOC102591287 | LOC102592902 | LOC102593525 | LOC102593862 | LOC102595581 | LOC102597132 | LOC102597524 | LOC102598488 | LOC102599838 | LOC102600014 | LOC102601319 | LOC102602758 | LOC102602768 | LOC102602963 | LOC102603…
	GO:0071214	cellular response to abiotic stimulus	323	0.03565	31	30	LOC102578393 | LOC102578750 | LOC102578848 | LOC102580049 | LOC102580316 | LOC102580628 | LOC102580660 | LOC102581377 | LOC102581895 | LOC102584343 | LOC102585333 | LOC102585585 | LOC102585610 | LOC102586408 | LOC102587072 | LOC102587681 | LOC102588850 | LOC102589744 | LOC102589811 | LOC102592910 | LOC102593062 | LOC102594178 | LOC102594341 | LOC102597046 | LOC102597510 | LOC102600861 | LOC102601…	LOC102577925 | LOC102580785 | LOC102585592 | LOC102585657 | LOC102586954 | LOC102587101 | LOC102588057 | LOC102588115 | LOC102588526 | LOC102589864 | LOC102590224 | LOC102590416 | LOC102591287 | LOC102592902 | LOC102593525 | LOC102593862 | LOC102595581 | LOC102597132 | LOC102597524 | LOC102598488 | LOC102599838 | LOC102600014 | LOC102601319 | LOC102602758 | LOC102602768 | LOC102602963 | LOC102603…
	GO:0009834	plant-type secondary cell wall biogenesis	324	0.03844	3	14	LOC102584714 | LOC102589523 | LOC102602384	LOC102578178 | LOC102580573 | LOC102581369 | LOC102582227 | LOC102583189 | LOC102583862 | LOC102584296 | LOC102589163 | LOC102593204 | LOC102593707 | LOC102595580 | LOC102597254 | LOC102599868 | LOC102604326
	GO:0045491	xylan metabolic process	325	0.03844	6	11	LOC102581676 | LOC102587657 | LOC102589670 | LOC102594984 | LOC102596982 | LOC102602384	LOC102583189 | LOC102583591 | LOC102583862 | LOC102589163 | LOC102593707 | LOC102595580 | LOC102595587 | LOC102601527 | LOC102603322 | LOC102603568 | MAL2
	GO:0009683	indoleacetic acid metabolic process	326	0.03847	2	5	LOC102591837 | LOC102604056	LOC102578359 | LOC102580623 | LOC102584904 | LOC102590811 | LOC102593183
	GO:0006098	pentose-phosphate shunt	327	0.03854	4	7	LOC102581814 | LOC102582159 | LOC102595038 | LOC102597505	LOC102587260 | LOC102588569 | LOC102594969 | LOC102598227 | LOC102599432 | LOC102603019 | LOC102603339
	GO:0006787	porphyrin-containing compound catabolic process	328	0.03854	3	8	LOC102584485 | LOC102587294 | LOC102587673	LOC102580772 | LOC102583310 | LOC102591779 | LOC102594861 | LOC102596969 | LOC102597935 | LOC102600014 | LOC102602388
	GO:0051156	glucose 6-phosphate metabolic process	329	0.03854	4	7	LOC102581814 | LOC102582159 | LOC102595038 | LOC102597505	LOC102587260 | LOC102588569 | LOC102594969 | LOC102598227 | LOC102599432 | LOC102603019 | LOC102603339
	GO:0033015	tetrapyrrole catabolic process	330	0.03854	3	8	LOC102584485 | LOC102587294 | LOC102587673	LOC102580772 | LOC102583310 | LOC102591779 | LOC102594861 | LOC102596969 | LOC102597935 | LOC102600014 | LOC102602388
	GO:0009415	response to water	331	0.03876	56	52	LOC102577828 | LOC102579047 | LOC102581652 | LOC102581745 | LOC102581965 | LOC102584343 | LOC102584566 | LOC102584957 | LOC102585333 | LOC102585585 | LOC102586330 | LOC102586408 | LOC102586655 | LOC102586728 | LOC102587294 | LOC102587662 | LOC102587708 | LOC102588093 | LOC102588395 | LOC102588726 | LOC102589744 | LOC102589957 | LOC102591723 | LOC102591750 | LOC102592336 | LOC102592492 | LOC102592…	LOC102577811 | LOC102579136 | LOC102579366 | LOC102580883 | LOC102581600 | LOC102582227 | LOC102582471 | LOC102583824 | LOC102584670 | LOC102584887 | LOC102586582 | LOC102587816 | LOC102588057 | LOC102588115 | LOC102588130 | LOC102588391 | LOC102588695 | LOC102589795 | LOC102589834 | LOC102590334 | LOC102590496 | LOC102590689 | LOC102590809 | LOC102591020 | LOC102591287 | LOC102591561 | LOC102593…
	GO:0050778	positive regulation of immune response	332	0.03928	28	12	LOC102577893 | LOC102578750 | LOC102581115 | LOC102581335 | LOC102585364 | LOC102588452 | LOC102589535 | LOC102590218 | LOC102593263 | LOC102594716 | LOC102596101 | LOC102596147 | LOC102596178 | LOC102596202 | LOC102596847 | LOC102597433 | LOC102597571 | LOC102597630 | LOC102598230 | LOC102599429 | LOC102599644 | LOC102600766 | LOC102600861 | LOC102601928 | LOC102604435 | LOC102605081 | LOC102606…	LOC102577822 | LOC102580947 | LOC102585045 | LOC102586377 | LOC102591410 | LOC102593274 | LOC102596778 | LOC102597569 | LOC102603623 | LOC102605841 | LOC107059284 | LOC107063488
	GO:0055085	transmembrane transport	333	0.03965	76	138	LOC102579058 | LOC102579401 | LOC102579786 | LOC102581029 | LOC102581157 | LOC102581213 | LOC102581599 | LOC102581888 | LOC102581965 | LOC102582059 | LOC102582213 | LOC102582600 | LOC102582859 | LOC102583090 | LOC102583640 | LOC102583861 | LOC102583901 | LOC102584176 | LOC102584393 | LOC102584802 | LOC102585562 | LOC102585813 | LOC102585841 | LOC102586029 | LOC102586357 | LOC102586376 | LOC102587…	atpF | LOC102577527 | LOC102577730 | LOC102577832 | LOC102578180 | LOC102578453 | LOC102578528 | LOC102578593 | LOC102578704 | LOC102578709 | LOC102578887 | LOC102579133 | LOC102579455 | LOC102579915 | LOC102580122 | LOC102580357 | LOC102580561 | LOC102581289 | LOC102581365 | LOC102581374 | LOC102582045 | LOC102582150 | LOC102582265 | LOC102582321 | LOC102582511 | LOC102582530 | LOC102582759 | LO…
	GO:0009123	nucleoside monophosphate metabolic process	334	0.03972	14	50	LOC102577623 | LOC102578340 | LOC102579422 | LOC102581128 | LOC102590160 | LOC102590549 | LOC102590756 | LOC102592694 | LOC102594852 | LOC102598516 | LOC102598959 | LOC102598972 | LOC102602244 | LOC102606458	atpF | GAPDH | HXKRP1 | LOC102577529 | LOC102577667 | LOC102577684 | LOC102577690 | LOC102577738 | LOC102578873 | LOC102583008 | LOC102583463 | LOC102583881 | LOC102584460 | LOC102584644 | LOC102584964 | LOC102585856 | LOC102586949 | LOC102587260 | LOC102587962 | LOC102588566 | LOC102588815 | LOC102589306 | LOC102591218 | LOC102591413 | LOC102592754 | LOC102593181 | LOC102593228 | LOC102593980 | …
	GO:0009864	induced systemic resistance, jasmonic acid mediated signaling pathway	335	0.04010	7	2	LOC102577893 | LOC102578750 | LOC102581335 | LOC102594716 | LOC102596847 | LOC102599644 | LOC102600861	LOC102577822 | LOC102596778
	GO:0002237	response to molecule of bacterial origin	336	0.04333	19	0	LOC102579433 | LOC102580885 | LOC102580890 | LOC102585109 | LOC102585364 | LOC102585539 | LOC102589174 | LOC102589838 | LOC102590949 | LOC102593794 | LOC102594543 | LOC102595731 | LOC102596073 | LOC102596147 | LOC102596396 | LOC102597433 | LOC102599114 | LOC102600986 | LOC102604313
	GO:0009631	cold acclimation	337	0.04343	10	5	CBF3 | LOC102584566 | LOC102587662 | LOC102590361 | LOC102591723 | LOC102593817 | LOC102593900 | LOC102597686 | LOC102602451 | LOC102603148	LOC102587323 | LOC102589795 | LOC102589834 | LOC102591472 | LOC102595667
	GO:0071462	cellular response to water stimulus	338	0.04400	5	7	LOC102584343 | LOC102586408 | LOC102589744 | LOC102594178 | LOC102605656	LOC102588057 | LOC102588115 | LOC102591287 | LOC102593862 | LOC102598488 | LOC102601319 | LOC102602768
	GO:0034637	cellular carbohydrate biosynthetic process	339	0.04445	19	45	LOC102581411 | LOC102581884 | LOC102585196 | LOC102586120 | LOC102586734 | LOC102587657 | LOC102591207 | LOC102591601 | LOC102594984 | LOC102597579 | LOC102597825 | LOC102601018 | LOC102601908 | LOC102602258 | LOC102602384 | LOC102603888 | LOC102605574 | LOC107058421 | STUGE51	GBSS | GMP | LOC102577434 | LOC102577587 | LOC102577590 | LOC102577806 | LOC102578178 | LOC102578335 | LOC102580382 | LOC102580503 | LOC102580651 | LOC102580717 | LOC102581055 | LOC102581151 | LOC102582227 | LOC102582750 | LOC102583115 | LOC102583176 | LOC102583189 | LOC102583862 | LOC102585390 | LOC102586643 | LOC102586722 | LOC102588468 | LOC102589163 | LOC102590424 | LOC102593707 | LOC10259424…
	GO:0009751	response to salicylic acid	340	0.04522	46	14	LOC102577893 | LOC102578633 | LOC102578970 | LOC102579438 | LOC102579814 | LOC102580299 | LOC102580885 | LOC102580899 | LOC102581195 | LOC102581197 | LOC102581335 | LOC102581745 | LOC102583777 | LOC102584042 | LOC102584244 | LOC102584582 | LOC102585539 | LOC102585933 | LOC102586959 | LOC102587366 | LOC102587491 | LOC102587704 | LOC102588958 | LOC102589662 | LOC102590513 | LOC102590949 | LOC102593…	LOC102577587 | LOC102577822 | LOC102582857 | LOC102583130 | LOC102583750 | LOC102586582 | LOC102586661 | LOC102591244 | LOC102597499 | LOC102599865 | LOC102600863 | LOC102601335 | LOC102601616 | LOC102604654
	GO:0009073	aromatic amino acid family biosynthetic process	341	0.04543	9	11	LOC102579802 | LOC102580455 | LOC102587993 | LOC102591837 | LOC102599197 | LOC102599370 | LOC102604056 | LOC102605098 | SHKA	LOC102578359 | LOC102579641 | LOC102580573 | LOC102580623 | LOC102587211 | LOC102588219 | LOC102590811 | LOC102593183 | LOC102595737 | LOC102598775 | LOC102605317
	GO:0009640	photomorphogenesis	342	0.04604	15	12	LOC102578750 | LOC102583924 | LOC102584555 | LOC102585610 | LOC102587685 | LOC102592548 | LOC102593062 | LOC102596292 | LOC102597420 | LOC102600861 | LOC102601850 | LOC102604886 | LOC102605411 | LOC102605893 | LOC102606100	LOC102580785 | LOC102582399 | LOC102582424 | LOC102588283 | LOC102590689 | LOC102593525 | LOC102593554 | LOC102594293 | LOC102599652 | LOC102600011 | LOC102605430 | LOC102606359
	GO:0009414	response to water deprivation	343	0.04668	55	51	LOC102577828 | LOC102581652 | LOC102581745 | LOC102581965 | LOC102584343 | LOC102584566 | LOC102584957 | LOC102585333 | LOC102585585 | LOC102586330 | LOC102586408 | LOC102586655 | LOC102586728 | LOC102587294 | LOC102587662 | LOC102587708 | LOC102588093 | LOC102588395 | LOC102588726 | LOC102589744 | LOC102589957 | LOC102591723 | LOC102591750 | LOC102592336 | LOC102592492 | LOC102592497 | LOC102593…	LOC102577811 | LOC102579136 | LOC102579366 | LOC102580883 | LOC102581600 | LOC102582227 | LOC102582471 | LOC102584670 | LOC102584887 | LOC102586582 | LOC102587816 | LOC102588057 | LOC102588115 | LOC102588130 | LOC102588391 | LOC102588695 | LOC102589795 | LOC102589834 | LOC102590334 | LOC102590496 | LOC102590689 | LOC102590809 | LOC102591020 | LOC102591287 | LOC102591561 | LOC102593683 | LOC102593…
	GO:0006714	sesquiterpenoid metabolic process	344	0.04670	7	9	LOC102577541 | LOC102579540 | LOC102579789 | LOC102582558 | LOC102592548 | LOC102593928 | LOC102598445	LOC102577783 | LOC102577811 | LOC102584670 | LOC102590941 | LOC102592281 | LOC102593014 | LOC102593554 | LOC102598224 | LOC102602280
	GO:0042219	cellular modified amino acid catabolic process	345	0.04722	2	4	LOC102582244 | LOC102603766	LOC102578210 | LOC102581214 | LOC102584350 | LOC102601997
	GO:1902600	hydrogen ion transmembrane transport	346	0.04731	3	18	LOC102590160 | LOC102598959 | LOC102606458	atpF | LOC102580561 | LOC102584460 | LOC102584644 | LOC102584964 | LOC102585887 | LOC102591066 | LOC102591413 | LOC102592105 | LOC102592440 | LOC102593980 | LOC102595807 | LOC102596547 | LOC102598933 | LOC102599924 | LOC102600657 | LOC102603549 | LOC102603946
	GO:0044273	sulfur compound catabolic process	347	0.04774	5	5	LOC102582244 | LOC102586184 | LOC102589744 | LOC102590744 | LOC102603766	LOC102578210 | LOC102581214 | LOC102584350 | LOC102589539 | LOC102601997
	GO:0046460	neutral lipid biosynthetic process	348	0.04774	4	6	LOC102580665 | LOC102582278 | LOC102589941 | LOC102602717	LOC102587018 | LOC102587238 | LOC102593515 | LOC102593568 | LOC102600329 | LOC102606040
	GO:0046463	acylglycerol biosynthetic process	349	0.04774	4	6	LOC102580665 | LOC102582278 | LOC102589941 | LOC102602717	LOC102587018 | LOC102587238 | LOC102593515 | LOC102593568 | LOC102600329 | LOC102606040
	GO:0042493	response to drug	350	0.04901	9	13	LOC102581213 | LOC102583640 | LOC102592002 | LOC102598596 | LOC102598780 | LOC102600900 | LOC102601478 | LOC102603198 | LOC102604804	LOC102582150 | LOC102583444 | LOC102583997 | LOC102586625 | LOC102588391 | LOC102589030 | LOC102590197 | LOC102592464 | LOC102594122 | LOC102594262 | LOC102600655 | LOC102602444 | LOC102604297
	GO:0010075	regulation of meristem growth	351	0.04901	8	14	LOC102581540 | LOC102582861 | LOC102583768 | LOC102587175 | LOC102587493 | LOC102590920 | LOC102591951 | LOC107060160	LOC102580585 | LOC102585941 | LOC102589508 | LOC102592693 | LOC102597760 | LOC102598076 | LOC102600014 | LOC102602562 | LOC107059381 | LOC107060850 | LOC107060907 | LOC107061086 | LOC107062160 | LOC107063221
	GO:0007186	G-protein coupled receptor signaling pathway	352	0.04961	12	5	LOC102577539 | LOC102583818 | LOC102587071 | LOC102588823 | LOC102589803 | LOC102592724 | LOC102593153 | LOC102595735 | LOC102597075 | LOC102599012 | LOC102599400 | LOC102604803	LOC102582265 | LOC102590752 | LOC102600401 | LOC102601693 | LOC102605451
	GO:0006085	acetyl-CoA biosynthetic process	353	0.04983	1	7	LOC102599296	LOC102585745 | LOC102588566 | LOC102588815 | LOC102592754 | LOC102601242 | LOC102604284 | LOC102606109
CC	GO:0009521	photosystem	1	2.6e-22	1	70	LOC102588469	LOC102577458 | LOC102577592 | LOC102578242 | LOC102578347 | LOC102579876 | LOC102581428 | LOC102582873 | LOC102583646 | LOC102583949 | LOC102584316 | LOC102584787 | LOC102585281 | LOC102585358 | LOC102585620 | LOC102586172 | LOC102586241 | LOC102586284 | LOC102586581 | LOC102586634 | LOC102586836 | LOC102587257 | LOC102589532 | LOC102589781 | LOC102589865 | LOC102590010 | LOC102590174 | LOC102590…
	GO:0042651	thylakoid membrane	2	2.6e-19	9	158	LOC102578514 | LOC102579401 | LOC102579540 | LOC102584564 | LOC102584988 | LOC102588469 | LOC102589980 | LOC102605095 | LOC102605471	atpF | FES | FTSZ1 | HRBP1 | LOC102577458 | LOC102577479 | LOC102577592 | LOC102577783 | LOC102578208 | LOC102578242 | LOC102578347 | LOC102578463 | LOC102579876 | LOC102580011 | LOC102580238 | LOC102580251 | LOC102580323 | LOC102580389 | LOC102580747 | LOC102581428 | LOC102581658 | LOC102582039 | LOC102582399 | LOC102582873 | LOC102583209 | LOC102583646 | LOC102583807 | LOC102583949 | LOC1025841…
	GO:0034357	photosynthetic membrane	3	2.6e-19	9	158	LOC102578514 | LOC102579401 | LOC102579540 | LOC102584564 | LOC102584988 | LOC102588469 | LOC102589980 | LOC102605095 | LOC102605471	atpF | FES | FTSZ1 | HRBP1 | LOC102577458 | LOC102577479 | LOC102577592 | LOC102577783 | LOC102578208 | LOC102578242 | LOC102578347 | LOC102578463 | LOC102579876 | LOC102580011 | LOC102580238 | LOC102580251 | LOC102580323 | LOC102580389 | LOC102580747 | LOC102581428 | LOC102581658 | LOC102582039 | LOC102582399 | LOC102582873 | LOC102583209 | LOC102583646 | LOC102583807 | LOC102583949 | LOC1025841…
	GO:0009522	photosystem I	4	5.2e-19	0	43		LOC102578242 | LOC102578347 | LOC102579876 | LOC102582873 | LOC102583646 | LOC102583949 | LOC102584316 | LOC102584787 | LOC102585281 | LOC102585620 | LOC102586241 | LOC102586284 | LOC102586581 | LOC102587257 | LOC102589532 | LOC102589781 | LOC102589865 | LOC102590384 | LOC102590605 | LOC102590963 | LOC102592282 | LOC102592564 | LOC102592900 | LOC102593231 | LOC102593779 | LOC102594074 | LOC102594…
	GO:0031224	intrinsic component of membrane	5	4.5e-18	574	761	EXLA1 | LOC102577467 | LOC102577541 | LOC102577571 | LOC102577899 | LOC102577903 | LOC102577924 | LOC102578162 | LOC102578289 | LOC102578309 | LOC102578310 | LOC102578355 | LOC102578493 | LOC102578741 | LOC102578856 | LOC102578864 | LOC102578953 | LOC102579058 | LOC102579093 | LOC102579175 | LOC102579246 | LOC102579251 | LOC102579252 | LOC102579282 | LOC102579312 | LOC102579382 | LOC102579401 | L…	APX | atpF | EI1 | FES | KCO1B | LOC102577458 | LOC102577513 | LOC102577527 | LOC102577556 | LOC102577587 | LOC102577592 | LOC102577690 | LOC102577730 | LOC102577804 | LOC102577832 | LOC102578154 | LOC102578173 | LOC102578178 | LOC102578180 | LOC102578193 | LOC102578204 | LOC102578208 | LOC102578242 | LOC102578293 | LOC102578347 | LOC102578359 | LOC102578364 | LOC102578453 | LOC102578463 | LOC102…
	GO:0031976	plastid thylakoid	6	1.2e-17	15	170	LOC102578514 | LOC102579401 | LOC102579540 | LOC102584564 | LOC102584988 | LOC102585841 | LOC102588469 | LOC102589980 | LOC102596456 | LOC102596905 | LOC102597498 | LOC102604380 | LOC102605095 | LOC102605471 | LOC102605667	atpF | FES | FTSZ1 | HRBP1 | LOC102577458 | LOC102577479 | LOC102577592 | LOC102577783 | LOC102578208 | LOC102578242 | LOC102578347 | LOC102578463 | LOC102579084 | LOC102579725 | LOC102579876 | LOC102580011 | LOC102580238 | LOC102580251 | LOC102580389 | LOC102580747 | LOC102581428 | LOC102581487 | LOC102581658 | LOC102582039 | LOC102582399 | LOC102582873 | LOC102583209 | LOC102583646 | LOC1025838…
	GO:0009534	chloroplast thylakoid	7	1.2e-17	15	170	LOC102578514 | LOC102579401 | LOC102579540 | LOC102584564 | LOC102584988 | LOC102585841 | LOC102588469 | LOC102589980 | LOC102596456 | LOC102596905 | LOC102597498 | LOC102604380 | LOC102605095 | LOC102605471 | LOC102605667	atpF | FES | FTSZ1 | HRBP1 | LOC102577458 | LOC102577479 | LOC102577592 | LOC102577783 | LOC102578208 | LOC102578242 | LOC102578347 | LOC102578463 | LOC102579084 | LOC102579725 | LOC102579876 | LOC102580011 | LOC102580238 | LOC102580251 | LOC102580389 | LOC102580747 | LOC102581428 | LOC102581487 | LOC102581658 | LOC102582039 | LOC102582399 | LOC102582873 | LOC102583209 | LOC102583646 | LOC1025838…
	GO:0009535	chloroplast thylakoid membrane	8	1.5e-17	9	148	LOC102578514 | LOC102579401 | LOC102579540 | LOC102584564 | LOC102584988 | LOC102588469 | LOC102589980 | LOC102605095 | LOC102605471	atpF | FES | FTSZ1 | HRBP1 | LOC102577458 | LOC102577479 | LOC102577592 | LOC102577783 | LOC102578208 | LOC102578242 | LOC102578347 | LOC102578463 | LOC102579876 | LOC102580011 | LOC102580238 | LOC102580251 | LOC102580389 | LOC102580747 | LOC102581428 | LOC102581658 | LOC102582039 | LOC102582399 | LOC102582873 | LOC102583209 | LOC102583646 | LOC102583807 | LOC102583949 | LOC102584168 | LOC1025843…
	GO:0055035	plastid thylakoid membrane	9	1.5e-17	9	148	LOC102578514 | LOC102579401 | LOC102579540 | LOC102584564 | LOC102584988 | LOC102588469 | LOC102589980 | LOC102605095 | LOC102605471	atpF | FES | FTSZ1 | HRBP1 | LOC102577458 | LOC102577479 | LOC102577592 | LOC102577783 | LOC102578208 | LOC102578242 | LOC102578347 | LOC102578463 | LOC102579876 | LOC102580011 | LOC102580238 | LOC102580251 | LOC102580389 | LOC102580747 | LOC102581428 | LOC102581658 | LOC102582039 | LOC102582399 | LOC102582873 | LOC102583209 | LOC102583646 | LOC102583807 | LOC102583949 | LOC102584168 | LOC1025843…
	GO:0009579	thylakoid	10	1.6e-17	16	185	LOC102578514 | LOC102579401 | LOC102579540 | LOC102584564 | LOC102584988 | LOC102585841 | LOC102588469 | LOC102589980 | LOC102596456 | LOC102596905 | LOC102597498 | LOC102600894 | LOC102604380 | LOC102605095 | LOC102605471 | LOC102605667	atpF | FES | FTSZ1 | HRBP1 | LOC102577458 | LOC102577479 | LOC102577592 | LOC102577738 | LOC102577783 | LOC102578208 | LOC102578242 | LOC102578347 | LOC102578463 | LOC102579084 | LOC102579725 | LOC102579876 | LOC102580011 | LOC102580238 | LOC102580251 | LOC102580323 | LOC102580389 | LOC102580747 | LOC102581296 | LOC102581428 | LOC102581487 | LOC102581658 | LOC102582039 | LOC102582399 | LOC1025828…
	GO:0044436	thylakoid part	11	1.8e-17	10	162	LOC102578514 | LOC102579401 | LOC102579540 | LOC102584564 | LOC102584988 | LOC102588469 | LOC102589980 | LOC102604380 | LOC102605095 | LOC102605471	atpF | FES | FTSZ1 | HRBP1 | LOC102577458 | LOC102577479 | LOC102577592 | LOC102577783 | LOC102578208 | LOC102578242 | LOC102578347 | LOC102578463 | LOC102579876 | LOC102580011 | LOC102580238 | LOC102580251 | LOC102580323 | LOC102580389 | LOC102580747 | LOC102581428 | LOC102581658 | LOC102582039 | LOC102582399 | LOC102582873 | LOC102583209 | LOC102583646 | LOC102583807 | LOC102583949 | LOC1025841…
	GO:0044435	plastid part	12	1.8e-17	63	356	LOC102577471 | LOC102578514 | LOC102578900 | LOC102579382 | LOC102579401 | LOC102579422 | LOC102579540 | LOC102580118 | LOC102582558 | LOC102582859 | LOC102583020 | LOC102583318 | LOC102583799 | LOC102584485 | LOC102584564 | LOC102584988 | LOC102585812 | LOC102585841 | LOC102587072 | LOC102587130 | LOC102587221 | LOC102588399 | LOC102588469 | LOC102589297 | LOC102589399 | LOC102589703 | LOC102589…	APX | atpF | CBL | FES | FTSZ1 | GBSS | HRBP1 | HXKRP1 | LOC102577434 | LOC102577458 | LOC102577479 | LOC102577592 | LOC102577690 | LOC102577730 | LOC102577738 | LOC102577783 | LOC102577806 | LOC102578154 | LOC102578208 | LOC102578242 | LOC102578347 | LOC102578463 | LOC102578535 | LOC102579008 | LOC102579084 | LOC102579143 | LOC102579565 | LOC102579589 | LOC102579641 | LOC102579725 | LOC102579876…
	GO:0044434	chloroplast part	13	4.4e-17	61	353	LOC102577471 | LOC102578514 | LOC102578900 | LOC102579382 | LOC102579401 | LOC102579422 | LOC102579540 | LOC102580118 | LOC102582558 | LOC102582859 | LOC102583020 | LOC102583318 | LOC102583799 | LOC102584485 | LOC102584564 | LOC102584988 | LOC102585812 | LOC102585841 | LOC102587130 | LOC102587221 | LOC102588399 | LOC102588469 | LOC102589297 | LOC102589399 | LOC102589703 | LOC102589941 | LOC102589…	APX | atpF | CBL | FES | FTSZ1 | GBSS | HRBP1 | HXKRP1 | LOC102577434 | LOC102577458 | LOC102577479 | LOC102577592 | LOC102577690 | LOC102577730 | LOC102577738 | LOC102577783 | LOC102577806 | LOC102578154 | LOC102578208 | LOC102578242 | LOC102578347 | LOC102578463 | LOC102578535 | LOC102579008 | LOC102579084 | LOC102579143 | LOC102579565 | LOC102579589 | LOC102579641 | LOC102579725 | LOC102579876…
	GO:0009536	plastid	14	1.3e-16	155	566	BCAT1 | LOC102577471 | LOC102577492 | LOC102577623 | LOC102577652 | LOC102577695 | LOC102578500 | LOC102578514 | LOC102578900 | LOC102579223 | LOC102579382 | LOC102579401 | LOC102579422 | LOC102579540 | LOC102579611 | LOC102579802 | LOC102579951 | LOC102579973 | LOC102580118 | LOC102580161 | LOC102580205 | LOC102580239 | LOC102580455 | LOC102580753 | LOC102581895 | LOC102582294 | LOC102582481 | L…	APX | atpF | CBL | DXS1 | FES | FTSZ1 | GAPDH | GBSS | HRBP1 | HXKRP1 | LOC102577434 | LOC102577450 | LOC102577458 | LOC102577479 | LOC102577524 | LOC102577529 | LOC102577592 | LOC102577690 | LOC102577718 | LOC102577730 | LOC102577738 | LOC102577783 | LOC102577806 | LOC102577822 | LOC102578154 | LOC102578178 | LOC102578208 | LOC102578242 | LOC102578347 | LOC102578424 | LOC102578463 | LOC102578535…
	GO:0009507	chloroplast	15	1.4e-16	149	559	BCAT1 | LOC102577471 | LOC102577492 | LOC102577623 | LOC102577652 | LOC102577695 | LOC102578500 | LOC102578514 | LOC102578900 | LOC102579382 | LOC102579401 | LOC102579422 | LOC102579540 | LOC102579611 | LOC102579802 | LOC102579951 | LOC102579973 | LOC102580118 | LOC102580161 | LOC102580205 | LOC102580239 | LOC102580455 | LOC102580753 | LOC102581895 | LOC102582294 | LOC102582481 | LOC102582558 | L…	APX | atpF | CBL | DXS1 | FES | FTSZ1 | GAPDH | GBSS | HRBP1 | HXKRP1 | LOC102577434 | LOC102577450 | LOC102577458 | LOC102577479 | LOC102577524 | LOC102577529 | LOC102577592 | LOC102577690 | LOC102577718 | LOC102577730 | LOC102577738 | LOC102577783 | LOC102577806 | LOC102577822 | LOC102578154 | LOC102578178 | LOC102578208 | LOC102578242 | LOC102578347 | LOC102578424 | LOC102578463 | LOC102578535…
	GO:0009523	photosystem II	16	1.4e-15	1	53	LOC102588469	LOC102577458 | LOC102577592 | LOC102578242 | LOC102581428 | LOC102583949 | LOC102584316 | LOC102584787 | LOC102585358 | LOC102586172 | LOC102586241 | LOC102586284 | LOC102586581 | LOC102586634 | LOC102586836 | LOC102587257 | LOC102589532 | LOC102589781 | LOC102589865 | LOC102590010 | LOC102590174 | LOC102590605 | LOC102591394 | LOC102592644 | LOC102593103 | LOC102593779 | LOC102594074 | LOC102594…
	GO:0016021	integral component of membrane	17	2.6e-15	555	720	EXLA1 | LOC102577467 | LOC102577541 | LOC102577571 | LOC102577899 | LOC102577903 | LOC102577924 | LOC102578162 | LOC102578289 | LOC102578309 | LOC102578310 | LOC102578355 | LOC102578493 | LOC102578741 | LOC102578856 | LOC102578864 | LOC102578953 | LOC102579058 | LOC102579093 | LOC102579175 | LOC102579246 | LOC102579251 | LOC102579252 | LOC102579282 | LOC102579312 | LOC102579382 | LOC102579401 | L…	APX | atpF | FES | KCO1B | LOC102577458 | LOC102577513 | LOC102577527 | LOC102577556 | LOC102577587 | LOC102577592 | LOC102577690 | LOC102577730 | LOC102577804 | LOC102577832 | LOC102578154 | LOC102578173 | LOC102578178 | LOC102578180 | LOC102578193 | LOC102578204 | LOC102578208 | LOC102578242 | LOC102578293 | LOC102578347 | LOC102578359 | LOC102578364 | LOC102578453 | LOC102578463 | LOC102578528…
	GO:0005576	extracellular region	18	1.7e-14	132	231	ADR1 | CKX4 | EXLA1 | LOC102577600 | LOC102577666 | LOC102577835 | LOC102578397 | LOC102578488 | LOC102578514 | LOC102579064 | LOC102579389 | LOC102579454 | LOC102579746 | LOC102580397 | LOC102580604 | LOC102580699 | LOC102580740 | LOC102580776 | LOC102580870 | LOC102581036 | LOC102581074 | LOC102581676 | LOC102581791 | LOC102582067 | LOC102582168 | LOC102583349 | LOC102583658 | LOC102583709 | LO…	LOC102577434 | LOC102577497 | LOC102577738 | LOC102577884 | LOC102578526 | LOC102578537 | LOC102578790 | LOC102578898 | LOC102578932 | LOC102579033 | LOC102579082 | LOC102579100 | LOC102579167 | LOC102579174 | LOC102579248 | LOC102579818 | LOC102579986 | LOC102580035 | LOC102580092 | LOC102580356 | LOC102580398 | LOC102580617 | LOC102580643 | LOC102580738 | LOC102580817 | LOC102580826 | LOC102580…
	GO:0048046	apoplast	19	7.5e-14	46	78	ADR1 | LOC102577600 | LOC102578397 | LOC102578514 | LOC102579064 | LOC102579389 | LOC102580699 | LOC102580870 | LOC102581036 | LOC102581676 | LOC102583658 | LOC102583761 | LOC102587549 | LOC102588159 | LOC102588287 | LOC102589706 | LOC102589832 | LOC102590403 | LOC102590475 | LOC102592480 | LOC102592819 | LOC102592994 | LOC102593333 | LOC102594338 | LOC102594670 | LOC102595368 | LOC102596399 | LO…	LOC102577434 | LOC102577738 | LOC102578526 | LOC102579082 | LOC102579986 | LOC102580035 | LOC102580092 | LOC102580617 | LOC102580643 | LOC102580938 | LOC102581150 | LOC102582329 | LOC102583123 | LOC102583881 | LOC102584198 | LOC102584221 | LOC102584560 | LOC102584649 | LOC102585289 | LOC102585477 | LOC102585865 | LOC102586495 | LOC102587061 | LOC102587114 | LOC102587281 | LOC102587310 | LOC102587…
	GO:0044425	membrane part	20	1.4e-13	611	806	EXLA1 | LOC102577467 | LOC102577541 | LOC102577571 | LOC102577899 | LOC102577903 | LOC102577924 | LOC102578162 | LOC102578203 | LOC102578289 | LOC102578309 | LOC102578310 | LOC102578355 | LOC102578493 | LOC102578741 | LOC102578856 | LOC102578864 | LOC102578953 | LOC102579058 | LOC102579093 | LOC102579175 | LOC102579246 | LOC102579251 | LOC102579252 | LOC102579282 | LOC102579312 | LOC102579382 | L…	APX | atpF | EI1 | FES | KCO1B | LOC102577458 | LOC102577513 | LOC102577527 | LOC102577556 | LOC102577587 | LOC102577592 | LOC102577690 | LOC102577730 | LOC102577804 | LOC102577832 | LOC102578154 | LOC102578173 | LOC102578178 | LOC102578180 | LOC102578193 | LOC102578204 | LOC102578208 | LOC102578242 | LOC102578293 | LOC102578347 | LOC102578359 | LOC102578364 | LOC102578453 | LOC102578463 | LOC102…
	GO:0010287	plastoglobule	21	5.5e-11	2	47	LOC102584988 | LOC102596905	HRBP1 | LOC102577738 | LOC102578242 | LOC102578347 | LOC102580389 | LOC102581808 | LOC102582952 | LOC102583646 | LOC102583949 | LOC102584202 | LOC102584316 | LOC102584667 | LOC102584787 | LOC102585281 | LOC102585620 | LOC102586172 | LOC102586284 | LOC102586495 | LOC102586534 | LOC102586581 | LOC102586836 | LOC102587257 | LOC102587381 | LOC102589359 | LOC102589532 | LOC102589781 | LOC102589865 | L…
	GO:0071944	cell periphery	22	1.0e-09	523	481	EXLA1 | LOC102577512 | LOC102577571 | LOC102577600 | LOC102577666 | LOC102577695 | LOC102577743 | LOC102577837 | LOC102577903 | LOC102578289 | LOC102578310 | LOC102578355 | LOC102578380 | LOC102578449 | LOC102578488 | LOC102578493 | LOC102578856 | LOC102578951 | LOC102578953 | LOC102579047 | LOC102579064 | LOC102579118 | LOC102579175 | LOC102579246 | LOC102579249 | LOC102579252 | LOC102579280 | L…	DHAR | EI1 | GAPDH | HRBP1 | LOC102577497 | LOC102577556 | LOC102577621 | LOC102577667 | LOC102577684 | LOC102577718 | LOC102577884 | LOC102578170 | LOC102578178 | LOC102578180 | LOC102578267 | LOC102578359 | LOC102578364 | LOC102578453 | LOC102578463 | LOC102578704 | LOC102578709 | LOC102578808 | LOC102578810 | LOC102578838 | LOC102578873 | LOC102578898 | LOC102579082 | LOC102579114 | LOC1025791…
	GO:0009532	plastid stroma	23	1.2e-09	31	169	LOC102577471 | LOC102578514 | LOC102579422 | LOC102579540 | LOC102583318 | LOC102584564 | LOC102584988 | LOC102587072 | LOC102587221 | LOC102588399 | LOC102590439 | LOC102590549 | LOC102591453 | LOC102591977 | LOC102594909 | LOC102595166 | LOC102596113 | LOC102596399 | LOC102596456 | LOC102596905 | LOC102597498 | LOC102597505 | LOC102598011 | LOC102599037 | LOC102599296 | LOC102599370 | LOC102599…	CBL | FTSZ1 | HRBP1 | HXKRP1 | LOC102577434 | LOC102577738 | LOC102577806 | LOC102578242 | LOC102578347 | LOC102579008 | LOC102579084 | LOC102579143 | LOC102579589 | LOC102579641 | LOC102579725 | LOC102580389 | LOC102581039 | LOC102581296 | LOC102581364 | LOC102581808 | LOC102582361 | LOC102582471 | LOC102582761 | LOC102582952 | LOC102583123 | LOC102583646 | LOC102583949 | LOC102584198 | LOC10258…
	GO:0009526	plastid envelope	24	3.4e-09	29	177	LOC102578514 | LOC102578900 | LOC102579382 | LOC102580118 | LOC102582558 | LOC102582859 | LOC102583020 | LOC102583799 | LOC102584485 | LOC102585812 | LOC102585841 | LOC102587130 | LOC102589297 | LOC102589399 | LOC102589703 | LOC102589941 | LOC102590836 | LOC102591197 | LOC102591358 | LOC102593671 | LOC102595398 | LOC102598011 | LOC102599296 | LOC102599440 | LOC102600111 | LOC102604491 | LOC102604…	APX | HRBP1 | LOC102577434 | LOC102577479 | LOC102577690 | LOC102577730 | LOC102577738 | LOC102578154 | LOC102578208 | LOC102578242 | LOC102578535 | LOC102579008 | LOC102579143 | LOC102579565 | LOC102579725 | LOC102579958 | LOC102580015 | LOC102580122 | LOC102580238 | LOC102580747 | LOC102581296 | LOC102581365 | LOC102582045 | LOC102582135 | LOC102582150 | LOC102582361 | LOC102582399 | LOC1025824…
	GO:0009941	chloroplast envelope	25	4.5e-09	28	174	LOC102578514 | LOC102578900 | LOC102579382 | LOC102580118 | LOC102582558 | LOC102582859 | LOC102583020 | LOC102583799 | LOC102584485 | LOC102585812 | LOC102585841 | LOC102587130 | LOC102589297 | LOC102589399 | LOC102589703 | LOC102589941 | LOC102590836 | LOC102591197 | LOC102591358 | LOC102593671 | LOC102595398 | LOC102598011 | LOC102599296 | LOC102599440 | LOC102600111 | LOC102604491 | LOC102604…	APX | HRBP1 | LOC102577479 | LOC102577690 | LOC102577730 | LOC102577738 | LOC102578154 | LOC102578208 | LOC102578242 | LOC102578535 | LOC102579008 | LOC102579143 | LOC102579565 | LOC102579725 | LOC102579958 | LOC102580015 | LOC102580122 | LOC102580238 | LOC102580747 | LOC102581296 | LOC102581365 | LOC102582045 | LOC102582135 | LOC102582150 | LOC102582361 | LOC102582399 | LOC102582471 | LOC1025825…
	GO:0009570	chloroplast stroma	26	6.5e-09	29	165	LOC102577471 | LOC102578514 | LOC102579422 | LOC102579540 | LOC102583318 | LOC102584564 | LOC102584988 | LOC102587221 | LOC102588399 | LOC102590439 | LOC102590549 | LOC102591453 | LOC102591977 | LOC102594909 | LOC102595166 | LOC102596399 | LOC102596456 | LOC102596905 | LOC102597498 | LOC102597505 | LOC102598011 | LOC102599037 | LOC102599296 | LOC102599370 | LOC102599560 | LOC102600595 | LOC102600…	CBL | FTSZ1 | HRBP1 | HXKRP1 | LOC102577434 | LOC102577738 | LOC102577806 | LOC102578242 | LOC102578347 | LOC102579008 | LOC102579084 | LOC102579143 | LOC102579589 | LOC102579641 | LOC102579725 | LOC102580389 | LOC102581039 | LOC102581296 | LOC102581364 | LOC102581808 | LOC102582361 | LOC102582471 | LOC102582761 | LOC102582952 | LOC102583123 | LOC102583646 | LOC102583949 | LOC102584198 | LOC10258…
	GO:0016020	membrane	27	4.6e-07	840	1033	EXLA1 | LOC102577467 | LOC102577512 | LOC102577541 | LOC102577571 | LOC102577666 | LOC102577695 | LOC102577743 | LOC102577837 | LOC102577899 | LOC102577903 | LOC102577924 | LOC102578162 | LOC102578200 | LOC102578203 | LOC102578289 | LOC102578309 | LOC102578310 | LOC102578355 | LOC102578380 | LOC102578395 | LOC102578449 | LOC102578488 | LOC102578493 | LOC102578514 | LOC102578711 | LOC102578741 | L…	APX | atpF | DHAR | EI1 | FES | FTSZ1 | GAPDH | HRBP1 | KCO1B | LOC102577458 | LOC102577479 | LOC102577497 | LOC102577513 | LOC102577527 | LOC102577556 | LOC102577587 | LOC102577592 | LOC102577667 | LOC102577684 | LOC102577690 | LOC102577718 | LOC102577730 | LOC102577738 | LOC102577783 | LOC102577804 | LOC102577832 | LOC102577884 | LOC102578154 | LOC102578170 | LOC102578173 | LOC102578178 | LOC10…
	GO:0030312	external encapsulating structure	28	8.5e-07	77	116	EXLA1 | LOC102577600 | LOC102577695 | LOC102579064 | LOC102579389 | LOC102580604 | LOC102580699 | LOC102580870 | LOC102581036 | LOC102581074 | LOC102581676 | LOC102583127 | LOC102583296 | LOC102583658 | LOC102583802 | LOC102584691 | LOC102584848 | LOC102585857 | LOC102586327 | LOC102586496 | LOC102586828 | LOC102587059 | LOC102587252 | LOC102587367 | LOC102587373 | LOC102587549 | LOC102588166 | L…	GAPDH | LOC102577497 | LOC102577718 | LOC102577884 | LOC102578898 | LOC102579082 | LOC102579174 | LOC102579248 | LOC102579589 | LOC102579675 | LOC102579753 | LOC102579818 | LOC102580035 | LOC102580092 | LOC102580398 | LOC102580643 | LOC102580868 | LOC102580938 | LOC102581369 | LOC102582157 | LOC102582227 | LOC102582329 | LOC102583019 | LOC102583506 | LOC102583537 | LOC102583593 | LOC102583800 | L…
	GO:0005618	cell wall	29	9.9e-07	77	115	EXLA1 | LOC102577600 | LOC102577695 | LOC102579064 | LOC102579389 | LOC102580604 | LOC102580699 | LOC102580870 | LOC102581036 | LOC102581074 | LOC102581676 | LOC102583127 | LOC102583296 | LOC102583658 | LOC102583802 | LOC102584691 | LOC102584848 | LOC102585857 | LOC102586327 | LOC102586496 | LOC102586828 | LOC102587059 | LOC102587252 | LOC102587367 | LOC102587373 | LOC102587549 | LOC102588166 | L…	GAPDH | LOC102577497 | LOC102577718 | LOC102577884 | LOC102578898 | LOC102579082 | LOC102579174 | LOC102579248 | LOC102579589 | LOC102579675 | LOC102579753 | LOC102579818 | LOC102580035 | LOC102580092 | LOC102580398 | LOC102580643 | LOC102580868 | LOC102580938 | LOC102581369 | LOC102582157 | LOC102582227 | LOC102582329 | LOC102583019 | LOC102583506 | LOC102583537 | LOC102583593 | LOC102583800 | L…
	GO:0005886	plasma membrane	30	3.4e-06	461	387	LOC102577512 | LOC102577571 | LOC102577666 | LOC102577695 | LOC102577743 | LOC102577837 | LOC102577903 | LOC102578289 | LOC102578310 | LOC102578355 | LOC102578380 | LOC102578449 | LOC102578488 | LOC102578493 | LOC102578856 | LOC102578951 | LOC102578953 | LOC102579047 | LOC102579118 | LOC102579175 | LOC102579246 | LOC102579249 | LOC102579252 | LOC102579280 | LOC102579282 | LOC102579401 | LOC102579…	DHAR | EI1 | GAPDH | HRBP1 | LOC102577556 | LOC102577667 | LOC102577684 | LOC102577718 | LOC102578170 | LOC102578178 | LOC102578180 | LOC102578267 | LOC102578359 | LOC102578364 | LOC102578453 | LOC102578463 | LOC102578704 | LOC102578709 | LOC102578808 | LOC102578810 | LOC102578838 | LOC102578873 | LOC102578898 | LOC102579082 | LOC102579114 | LOC102579133 | LOC102579160 | LOC102579186 | LOC1025793…
	GO:0009538	photosystem I reaction center	31	4.7e-06	0	10		LOC102578347 | LOC102579876 | LOC102582873 | LOC102585281 | LOC102585620 | LOC102590963 | LOC102592282 | LOC102592564 | LOC102592900 | LOC102601295
	GO:1990104	DNA bending complex	32	5.5e-06	1	33	LOC102584819	LOC102578986 | LOC102581522 | LOC102581855 | LOC102582157 | LOC102584150 | LOC102584625 | LOC102584902 | LOC102585042 | LOC102585943 | LOC102586107 | LOC102586395 | LOC102587542 | LOC102587619 | LOC102589130 | LOC102589354 | LOC102589745 | LOC102590298 | LOC102590388 | LOC102590470 | LOC102590781 | LOC102591139 | LOC102592368 | LOC102597419 | LOC102598032 | LOC102601089 | LOC102601239 | LOC102601…
	GO:0000786	nucleosome	33	5.5e-06	1	33	LOC102584819	LOC102578986 | LOC102581522 | LOC102581855 | LOC102582157 | LOC102584150 | LOC102584625 | LOC102584902 | LOC102585042 | LOC102585943 | LOC102586107 | LOC102586395 | LOC102587542 | LOC102587619 | LOC102589130 | LOC102589354 | LOC102589745 | LOC102590298 | LOC102590388 | LOC102590470 | LOC102590781 | LOC102591139 | LOC102592368 | LOC102597419 | LOC102598032 | LOC102601089 | LOC102601239 | LOC102601…
	GO:0031226	intrinsic component of plasma membrane	34	6.2e-06	40	70	LOC102579401 | LOC102579786 | LOC102581157 | LOC102581750 | LOC102581965 | LOC102581967 | LOC102583090 | LOC102583738 | LOC102585562 | LOC102586662 | LOC102587157 | LOC102587649 | LOC102588604 | LOC102589039 | LOC102589251 | LOC102589419 | LOC102589439 | LOC102589703 | LOC102590836 | LOC102591197 | LOC102591600 | LOC102593435 | LOC102595164 | LOC102598834 | LOC102598917 | LOC102599149 | LOC102599…	EI1 | LOC102578704 | LOC102578709 | LOC102578810 | LOC102578838 | LOC102578898 | LOC102579082 | LOC102579444 | LOC102580097 | LOC102580812 | LOC102581374 | LOC102581557 | LOC102582511 | LOC102583593 | LOC102583800 | LOC102584448 | LOC102584452 | LOC102584675 | LOC102585694 | LOC102585865 | LOC102586269 | LOC102586416 | LOC102586758 | LOC102587061 | LOC102587404 | LOC102587816 | LOC102587828 | LOC…
	GO:0044815	DNA packaging complex	35	2.4e-05	1	33	LOC102584819	LOC102578986 | LOC102581522 | LOC102581855 | LOC102582157 | LOC102584150 | LOC102584625 | LOC102584902 | LOC102585042 | LOC102585943 | LOC102586107 | LOC102586395 | LOC102587542 | LOC102587619 | LOC102589130 | LOC102589354 | LOC102589745 | LOC102590298 | LOC102590388 | LOC102590470 | LOC102590781 | LOC102591139 | LOC102592368 | LOC102597419 | LOC102598032 | LOC102601089 | LOC102601239 | LOC102601…
	GO:0005887	integral component of plasma membrane	36	0.00012	28	38	LOC102579401 | LOC102579786 | LOC102581157 | LOC102581965 | LOC102583090 | LOC102585562 | LOC102586662 | LOC102587157 | LOC102589251 | LOC102589419 | LOC102589439 | LOC102589703 | LOC102590836 | LOC102591197 | LOC102591600 | LOC102593435 | LOC102595164 | LOC102598834 | LOC102599149 | LOC102599682 | LOC102600477 | LOC102601323 | LOC102603937 | LOC102605505 | LOC107058116 | LOC107058119 | LOC107059…	LOC102578704 | LOC102578709 | LOC102580097 | LOC102581374 | LOC102582511 | LOC102586416 | LOC102587404 | LOC102587816 | LOC102587828 | LOC102588130 | LOC102589206 | LOC102590714 | LOC102591235 | LOC102591890 | LOC102591902 | LOC102592875 | LOC102593036 | LOC102593132 | LOC102593526 | LOC102593589 | LOC102593732 | LOC102593761 | LOC102595275 | LOC102595631 | LOC102595835 | LOC102596615 | LOC102597…
	GO:0031225	anchored component of membrane	37	0.00016	20	43	LOC102581750 | LOC102581967 | LOC102583738 | LOC102584714 | LOC102587649 | LOC102588604 | LOC102589039 | LOC102589523 | LOC102592086 | LOC102598886 | LOC102598917 | LOC102600044 | LOC102600748 | LOC102601589 | LOC102601801 | LOC102602140 | LOC102602891 | LOC102602941 | LOC102604226 | LOC102604922	EI1 | LOC102578810 | LOC102578838 | LOC102578898 | LOC102579082 | LOC102579444 | LOC102580497 | LOC102580812 | LOC102581557 | LOC102583593 | LOC102583800 | LOC102584448 | LOC102584452 | LOC102584675 | LOC102584996 | LOC102585694 | LOC102585865 | LOC102586269 | LOC102586758 | LOC102587061 | LOC102588765 | LOC102589579 | LOC102589672 | LOC102589996 | LOC102590714 | LOC102590947 | LOC102592056 | LOC…
	GO:0044459	plasma membrane part	38	0.00031	61	79	LOC102579401 | LOC102579786 | LOC102580202 | LOC102581157 | LOC102581750 | LOC102581965 | LOC102581967 | LOC102583090 | LOC102583738 | LOC102583781 | LOC102585562 | LOC102585812 | LOC102586662 | LOC102586885 | LOC102587071 | LOC102587157 | LOC102587649 | LOC102588604 | LOC102589039 | LOC102589251 | LOC102589419 | LOC102589439 | LOC102589703 | LOC102590836 | LOC102591197 | LOC102591600 | LOC102592…	EI1 | LOC102578704 | LOC102578709 | LOC102578810 | LOC102578838 | LOC102578898 | LOC102579082 | LOC102579380 | LOC102579444 | LOC102580097 | LOC102580812 | LOC102581374 | LOC102581557 | LOC102581738 | LOC102582511 | LOC102583593 | LOC102583800 | LOC102584448 | LOC102584452 | LOC102584675 | LOC102585694 | LOC102585865 | LOC102586269 | LOC102586416 | LOC102586758 | LOC102587061 | LOC102587404 | LOC…
	GO:0009505	plant-type cell wall	39	0.00038	26	47	EXLA1 | LOC102577600 | LOC102579064 | LOC102579389 | LOC102580699 | LOC102581036 | LOC102581676 | LOC102583296 | LOC102583658 | LOC102584848 | LOC102586327 | LOC102587059 | LOC102587252 | LOC102587549 | LOC102589706 | LOC102593423 | LOC102593635 | LOC102595346 | LOC102596982 | LOC102597681 | LOC102598601 | LOC102601553 | LOC102602941 | LOC102606442 | LOC107058375 | LOC107060521	LOC102578898 | LOC102579082 | LOC102579248 | LOC102579589 | LOC102579675 | LOC102579753 | LOC102579818 | LOC102580035 | LOC102580868 | LOC102581369 | LOC102582329 | LOC102583593 | LOC102583800 | LOC102586416 | LOC102586515 | LOC102587127 | LOC102589672 | LOC102590776 | LOC102593311 | LOC102593526 | LOC102593832 | LOC102594305 | LOC102594477 | LOC102595049 | LOC102596217 | LOC102596418 | LOC102596…
	GO:0005788	endoplasmic reticulum lumen	40	0.00074	17	4	LOC102581673 | LOC102584089 | LOC102585666 | LOC102586328 | LOC102592524 | LOC102594080 | LOC102594892 | LOC102598457 | LOC102598658 | LOC102601892 | LOC102603479 | LOC102603518 | LOC102604222 | LOC102604599 | LOC102605081 | LOC102606145 | LOC107057768	LOC102582416 | LOC102599528 | LOC102599664 | LOC102601526
	GO:0031969	chloroplast membrane	41	0.00124	16	82	LOC102578900 | LOC102579382 | LOC102580118 | LOC102582558 | LOC102582859 | LOC102583799 | LOC102584485 | LOC102585841 | LOC102589297 | LOC102589399 | LOC102589941 | LOC102590836 | LOC102591197 | LOC102591358 | LOC102595398 | LOC102605424	LOC102577479 | LOC102577690 | LOC102577730 | LOC102578154 | LOC102578208 | LOC102578535 | LOC102579565 | LOC102579958 | LOC102580015 | LOC102580122 | LOC102580238 | LOC102581365 | LOC102582135 | LOC102582150 | LOC102583231 | LOC102583310 | LOC102584345 | LOC102584863 | LOC102584892 | LOC102585108 | LOC102585927 | LOC102586070 | LOC102586585 | LOC102587018 | LOC102587323 | LOC102588112 | LOC102588…
	GO:0042170	plastid membrane	42	0.00144	17	82	LOC102578900 | LOC102579382 | LOC102580118 | LOC102582558 | LOC102582859 | LOC102583799 | LOC102584485 | LOC102585841 | LOC102589297 | LOC102589399 | LOC102589941 | LOC102590836 | LOC102591197 | LOC102591358 | LOC102595398 | LOC102605095 | LOC102605424	LOC102577479 | LOC102577690 | LOC102577730 | LOC102578154 | LOC102578208 | LOC102578535 | LOC102579565 | LOC102579958 | LOC102580015 | LOC102580122 | LOC102580238 | LOC102581365 | LOC102582135 | LOC102582150 | LOC102583231 | LOC102583310 | LOC102584345 | LOC102584863 | LOC102584892 | LOC102585108 | LOC102585927 | LOC102586070 | LOC102586585 | LOC102587018 | LOC102587323 | LOC102588112 | LOC102588…
	GO:0042807	central vacuole	43	0.00218	1	4	LOC102589703	LOC102587828 | LOC102591890 | LOC102593526 | LOC102596615
	GO:0042555	MCM complex	44	0.00335	0	6		LOC102584896 | LOC102588998 | LOC102589508 | LOC102596741 | LOC102601493 | LOC102602572
	GO:0005773	vacuole	45	0.00548	101	160	LOC102577695 | LOC102577837 | LOC102578750 | LOC102579249 | LOC102579458 | LOC102580041 | LOC102580181 | LOC102580844 | LOC102580926 | LOC102581165 | LOC102581213 | LOC102581391 | LOC102581676 | LOC102581721 | LOC102581980 | LOC102582059 | LOC102582159 | LOC102582600 | LOC102582859 | LOC102583071 | LOC102583155 | LOC102583316 | LOC102583349 | LOC102583483 | LOC102583870 | LOC102584648 | LOC102584…	APX | KCO1B | LOC102577718 | LOC102577730 | LOC102577909 | LOC102578293 | LOC102578463 | LOC102578887 | LOC102579033 | LOC102579082 | LOC102579479 | LOC102579675 | LOC102579915 | LOC102580357 | LOC102580398 | LOC102580561 | LOC102580573 | LOC102580817 | LOC102581214 | LOC102581296 | LOC102581491 | LOC102582265 | LOC102582321 | LOC102582432 | LOC102582759 | LOC102582937 | LOC102583326 | LOC1025834…
	GO:0032993	protein-DNA complex	46	0.00595	4	33	LOC102578199 | LOC102581524 | LOC102584447 | LOC102584819	LOC102578986 | LOC102581522 | LOC102581855 | LOC102582157 | LOC102584150 | LOC102584625 | LOC102584902 | LOC102585042 | LOC102585943 | LOC102586107 | LOC102586395 | LOC102587542 | LOC102587619 | LOC102589130 | LOC102589354 | LOC102589745 | LOC102590298 | LOC102590388 | LOC102590470 | LOC102590781 | LOC102591139 | LOC102592368 | LOC102597419 | LOC102598032 | LOC102601089 | LOC102601239 | LOC102601…
	GO:0031984	organelle subcompartment	47	0.00736	144	322	LOC102577467 | LOC102577571 | LOC102577899 | LOC102577924 | LOC102578162 | LOC102578203 | LOC102578309 | LOC102578514 | LOC102578739 | LOC102579093 | LOC102579401 | LOC102579540 | LOC102580214 | LOC102580665 | LOC102580844 | LOC102581060 | LOC102581090 | LOC102581173 | LOC102581285 | LOC102581411 | LOC102581670 | LOC102581749 | LOC102581884 | LOC102582278 | LOC102582301 | LOC102582685 | LOC102582…	atpF | FES | FTSZ1 | HRBP1 | LOC102577458 | LOC102577479 | LOC102577513 | LOC102577556 | LOC102577587 | LOC102577592 | LOC102577783 | LOC102578208 | LOC102578242 | LOC102578347 | LOC102578463 | LOC102578680 | LOC102579020 | LOC102579027 | LOC102579053 | LOC102579084 | LOC102579160 | LOC102579380 | LOC102579675 | LOC102579720 | LOC102579725 | LOC102579747 | LOC102579848 | LOC102579876 | LOC1025799…
	GO:0046658	anchored component of plasma membrane	48	0.00906	12	33	LOC102581750 | LOC102581967 | LOC102583738 | LOC102587649 | LOC102588604 | LOC102589039 | LOC102598917 | LOC102600044 | LOC102600748 | LOC102601589 | LOC102602941 | LOC102604922	EI1 | LOC102578810 | LOC102578838 | LOC102578898 | LOC102579082 | LOC102579444 | LOC102580812 | LOC102581557 | LOC102583593 | LOC102583800 | LOC102584448 | LOC102584452 | LOC102584675 | LOC102585694 | LOC102585865 | LOC102586269 | LOC102586758 | LOC102587061 | LOC102588765 | LOC102589579 | LOC102589672 | LOC102589996 | LOC102590714 | LOC102594678 | LOC102594995 | LOC102596279 | LOC102599111 | LOC…
	GO:0009654	photosystem II oxygen evolving complex	49	0.01169	0	12		LOC102577458 | LOC102577592 | LOC102585358 | LOC102586634 | LOC102590174 | LOC102595196 | LOC102597757 | LOC102599300 | LOC102599743 | LOC102602034 | LOC102603839 | PSBR
	GO:0000326	protein storage vacuole	50	0.01794	5	5	LOC102580844 | LOC102589703 | LOC102596739 | LOC102606266 | LOC107061428	LOC102593526 | LOC102595492 | LOC102596615 | LOC102598233 | LOC102601020
	GO:0010319	stromule	51	0.02227	0	9		LOC102577434 | LOC102583123 | LOC102586495 | LOC102590424 | LOC102598488 | LOC102598930 | LOC102604604 | LOC102605252 | LOC102606161
	GO:0071007	U2-type catalytic step 2 spliceosome	52	0.02531	2	1	LOC102577515 | LOC102588254	LOC102598286
	GO:0098807	chloroplast thylakoid membrane protein complex	53	0.02531	0	3		LOC102584316 | LOC102593231 | LOC102602283
	GO:0000788	nuclear nucleosome	54	0.02621	0	5		LOC102590298 | LOC102590781 | LOC102597419 | LOC102605056 | LOC102605372
	GO:0010494	cytoplasmic stress granule	55	0.04499	11	3	LOC102577643 | LOC102577916 | LOC102582218 | LOC102588703 | LOC102592714 | LOC102592989 | LOC102593752 | LOC102595397 | LOC102599872 | LOC102606381 | LOC107061014	LOC102578669 | LOC102582956 | LOC102585748
	GO:0009504	cell plate	56	0.04715	7	4	LOC102580205 | LOC102580899 | LOC102582313 | LOC102585812 | LOC102587324 | LOC102600579 | LOC102601696	LOC102580651 | LOC102593940 | LOC102597668 | LOC102604566
	GO:0031012	extracellular matrix	57	0.04715	5	6	LOC102577666 | LOC102581676 | LOC102589670 | LOC102592086 | LOC102606442	LOC102586237 | LOC102587061 | LOC102591062 | LOC102595634 | LOC102603514 | LOC102605205
	GO:0044437	vacuolar part	58	0.04857	57	103	LOC102577695 | LOC102577837 | LOC102579249 | LOC102579458 | LOC102580181 | LOC102580844 | LOC102581165 | LOC102581213 | LOC102581391 | LOC102582059 | LOC102582159 | LOC102582600 | LOC102582859 | LOC102583071 | LOC102583155 | LOC102583316 | LOC102584648 | LOC102584714 | LOC102585399 | LOC102585666 | LOC102586029 | LOC102588709 | LOC102589174 | LOC102589523 | LOC102589703 | LOC102589706 | LOC102589…	APX | KCO1B | LOC102577730 | LOC102578293 | LOC102578463 | LOC102578887 | LOC102579082 | LOC102579479 | LOC102579675 | LOC102579915 | LOC102580357 | LOC102580561 | LOC102580573 | LOC102581214 | LOC102582265 | LOC102582321 | LOC102582432 | LOC102582759 | LOC102582937 | LOC102583326 | LOC102583444 | LOC102584195 | LOC102584296 | LOC102584588 | LOC102585483 | LOC102585848 | LOC102585887 | LOC1025865…
MF	GO:0016491	oxidoreductase activity	1	5.1e-19	207	382	ACO1 | CKX4 | LDH-2 | LOC102577429 | LOC102577467 | LOC102577492 | LOC102577541 | LOC102577652 | LOC102577831 | LOC102577899 | LOC102578203 | LOC102578500 | LOC102578720 | LOC102578900 | LOC102579251 | LOC102579252 | LOC102579312 | LOC102579426 | LOC102579540 | LOC102579611 | LOC102579638 | LOC102579683 | LOC102579793 | LOC102579798 | LOC102579802 | LOC102579886 | LOC102580004 | LOC102580535 | LO…	ACO2 | APX | CKX5 | CP100 | DHAR | DXS1 | FES | GAPDH | LOC102577450 | LOC102577453 | LOC102577479 | LOC102577663 | LOC102577668 | LOC102577720 | LOC102577750 | LOC102577783 | LOC102577811 | LOC102577923 | LOC102578173 | LOC102578331 | LOC102578359 | LOC102578364 | LOC102578526 | LOC102578636 | LOC102578747 | LOC102578855 | LOC102578981 | LOC102579027 | LOC102579082 | LOC102579084 | LOC102579112 …
	GO:0016168	chlorophyll binding	2	1.4e-13	0	36		LOC102578242 | LOC102583646 | LOC102583949 | LOC102584316 | LOC102584787 | LOC102586172 | LOC102586241 | LOC102586284 | LOC102586581 | LOC102586836 | LOC102587257 | LOC102589532 | LOC102589781 | LOC102589865 | LOC102590384 | LOC102590605 | LOC102591394 | LOC102592644 | LOC102593231 | LOC102593779 | LOC102594074 | LOC102594096 | LOC102594652 | LOC102594790 | LOC102596765 | LOC102596966 | LOC102597…
	GO:0046906	tetrapyrrole binding	3	1.6e-10	41	128	LOC102577541 | LOC102578720 | LOC102579251 | LOC102579312 | LOC102579426 | LOC102579638 | LOC102580578 | LOC102581386 | LOC102582051 | LOC102582271 | LOC102582301 | LOC102582727 | LOC102583777 | LOC102583882 | LOC102584511 | LOC102585384 | LOC102585502 | LOC102586327 | LOC102587375 | LOC102588381 | LOC102589970 | LOC102591312 | LOC102591317 | LOC102591837 | LOC102592814 | LOC102592844 | LOC102594…	APX | LOC102577479 | LOC102577720 | LOC102578242 | LOC102578359 | LOC102578747 | LOC102578981 | LOC102579027 | LOC102579200 | LOC102579602 | LOC102579747 | LOC102580092 | LOC102580623 | LOC102580868 | LOC102581319 | LOC102582975 | LOC102583646 | LOC102583676 | LOC102583733 | LOC102583949 | LOC102584316 | LOC102584787 | LOC102585194 | LOC102585498 | LOC102585692 | LOC102586123 | LOC102586169 | LOC…
	GO:0031409	pigment binding	4	2.3e-10	0	26		LOC102578242 | LOC102583646 | LOC102583949 | LOC102584316 | LOC102584787 | LOC102586172 | LOC102586284 | LOC102586581 | LOC102586836 | LOC102587257 | LOC102589532 | LOC102589781 | LOC102589865 | LOC102590384 | LOC102593779 | LOC102594074 | LOC102594096 | LOC102594652 | LOC102594790 | LOC102596765 | LOC102597090 | LOC102598575 | LOC102601093 | LOC102603980 | LOC102604320 | LOC107058602
	GO:0046527	glucosyltransferase activity	5	1.7e-08	43	62	LOC102577712 | LOC102578390 | LOC102581411 | LOC102581540 | LOC102582127 | LOC102582137 | LOC102582803 | LOC102582853 | LOC102583510 | LOC102583517 | LOC102583768 | LOC102583841 | LOC102586328 | LOC102586973 | LOC102587175 | LOC102587493 | LOC102587839 | LOC102588287 | LOC102590920 | LOC102591207 | LOC102591695 | LOC102592659 | LOC102594178 | LOC102594338 | LOC102594670 | LOC102596452 | LOC102597…	GBSS | LOC102577928 | LOC102578178 | LOC102579214 | LOC102579535 | LOC102579965 | LOC102580382 | LOC102580643 | LOC102580938 | LOC102581151 | LOC102581417 | LOC102581928 | LOC102582227 | LOC102583115 | LOC102583176 | LOC102585941 | LOC102586510 | LOC102588250 | LOC102588468 | LOC102589219 | LOC102590649 | LOC102592693 | LOC102592757 | LOC102593862 | LOC102593938 | LOC102593972 | LOC102594705 | LO…
	GO:0004497	monooxygenase activity	6	4.0e-08	39	93	LOC102577541 | LOC102579251 | LOC102579312 | LOC102579426 | LOC102579638 | LOC102580578 | LOC102582271 | LOC102582301 | LOC102582727 | LOC102583135 | LOC102583882 | LOC102584015 | LOC102584511 | LOC102585384 | LOC102587375 | LOC102588381 | LOC102589970 | LOC102591312 | LOC102591317 | LOC102591837 | LOC102592814 | LOC102594515 | LOC102594889 | LOC102595891 | LOC102596145 | LOC102597167 | LOC102598…	LOC102577450 | LOC102577479 | LOC102578173 | LOC102578359 | LOC102578747 | LOC102578981 | LOC102579027 | LOC102579136 | LOC102579200 | LOC102579747 | LOC102580623 | LOC102580947 | LOC102581319 | LOC102582975 | LOC102583676 | LOC102583733 | LOC102585194 | LOC102585235 | LOC102585498 | LOC102585692 | LOC102586123 | LOC102586169 | LOC102586474 | LOC102586514 | LOC102587164 | LOC102587274 | LOC102589…
	GO:0015103	inorganic anion transmembrane transporter activity	7	4.2e-08	9	42	LOC102580668 | LOC102581157 | LOC102586376 | LOC102586662 | LOC102589251 | LOC102591600 | LOC102593437 | LOC102597288 | LOC102599989	LOC102578704 | LOC102578709 | LOC102578887 | LOC102579133 | LOC102579455 | LOC102579781 | LOC102579882 | LOC102580098 | LOC102580650 | LOC102581109 | LOC102581453 | LOC102582511 | LOC102583059 | LOC102586416 | LOC102587640 | LOC102588731 | LOC102590802 | LOC102591235 | LOC102591244 | LOC102592091 | LOC102592755 | LOC102593036 | LOC102593093 | LOC102593132 | LOC102593526 | LOC102594079 | LOC102595…
	GO:0016705	oxidoreductase activity, acting on paired donors, with incorporation or reduction of molecular oxygen	8	4.0e-07	50	104	LOC102577541 | LOC102579251 | LOC102579312 | LOC102579426 | LOC102579638 | LOC102580578 | LOC102581670 | LOC102581806 | LOC102582271 | LOC102582301 | LOC102582727 | LOC102583135 | LOC102583395 | LOC102583882 | LOC102583924 | LOC102584015 | LOC102584511 | LOC102585384 | LOC102585933 | LOC102587375 | LOC102587428 | LOC102588381 | LOC102589970 | LOC102590513 | LOC102591312 | LOC102591317 | LOC102591…	LOC102577479 | LOC102578173 | LOC102578359 | LOC102578747 | LOC102578981 | LOC102579027 | LOC102579136 | LOC102579200 | LOC102579747 | LOC102580623 | LOC102580772 | LOC102580947 | LOC102581319 | LOC102581792 | LOC102582924 | LOC102582975 | LOC102583676 | LOC102583733 | LOC102584697 | LOC102585194 | LOC102585235 | LOC102585498 | LOC102585692 | LOC102586123 | LOC102586169 | LOC102586474 | LOC102586…
	GO:0008509	anion transmembrane transporter activity	9	5.0e-07	26	76	LOC102579786 | LOC102580239 | LOC102580245 | LOC102580668 | LOC102581157 | LOC102582859 | LOC102585841 | LOC102586376 | LOC102586662 | LOC102589251 | LOC102590159 | LOC102591600 | LOC102593025 | LOC102593437 | LOC102593867 | LOC102595081 | LOC102596218 | LOC102596930 | LOC102597288 | LOC102598780 | LOC102599551 | LOC102599989 | LOC102600895 | LOC102604516 | LOC102606171 | PT1	LOC102577730 | LOC102577832 | LOC102578704 | LOC102578709 | LOC102578887 | LOC102579133 | LOC102579455 | LOC102579529 | LOC102579662 | LOC102579781 | LOC102579882 | LOC102580098 | LOC102580650 | LOC102581109 | LOC102581453 | LOC102582511 | LOC102582530 | LOC102583059 | LOC102583824 | LOC102584892 | LOC102586416 | LOC102587640 | LOC102588269 | LOC102588304 | LOC102588587 | LOC102588602 | LOC102588…
	GO:0016758	transferase activity, transferring hexosyl groups	10	6.8e-07	75	97	LOC102577712 | LOC102578162 | LOC102578390 | LOC102580118 | LOC102580161 | LOC102580297 | LOC102581411 | LOC102581540 | LOC102582127 | LOC102582137 | LOC102582803 | LOC102582853 | LOC102583510 | LOC102583517 | LOC102583768 | LOC102583841 | LOC102584089 | LOC102585460 | LOC102586320 | LOC102586328 | LOC102586973 | LOC102587175 | LOC102587493 | LOC102587839 | LOC102588287 | LOC102589277 | LOC102590…	DE2 | GBSS | LOC102577532 | LOC102577928 | LOC102578178 | LOC102578535 | LOC102579053 | LOC102579214 | LOC102579535 | LOC102579817 | LOC102579965 | LOC102580382 | LOC102580443 | LOC102580477 | LOC102580643 | LOC102580717 | LOC102580938 | LOC102581151 | LOC102581417 | LOC102581900 | LOC102581928 | LOC102582227 | LOC102583005 | LOC102583115 | LOC102583176 | LOC102583339 | LOC102583862 | LOC10258594…
	GO:0005506	iron ion binding	11	7.2e-07	45	96	LOC102577492 | LOC102577541 | LOC102577652 | LOC102579251 | LOC102579312 | LOC102579426 | LOC102579638 | LOC102580578 | LOC102581550 | LOC102581670 | LOC102582271 | LOC102582301 | LOC102582727 | LOC102583592 | LOC102583882 | LOC102583924 | LOC102584511 | LOC102585384 | LOC102587113 | LOC102587375 | LOC102588381 | LOC102589970 | LOC102591312 | LOC102591317 | LOC102591837 | LOC102592814 | LOC102594…	LOC102577479 | LOC102578359 | LOC102578747 | LOC102578981 | LOC102579027 | LOC102579200 | LOC102579747 | LOC102580623 | LOC102581319 | LOC102582135 | LOC102582975 | LOC102583676 | LOC102583733 | LOC102585194 | LOC102585498 | LOC102585692 | LOC102586123 | LOC102586169 | LOC102586474 | LOC102586514 | LOC102586740 | LOC102587164 | LOC102587274 | LOC102587419 | LOC102589003 | LOC102589817 | LOC102589…
	GO:0004866	endopeptidase inhibitor activity	12	1.6e-06	8	25	LOC102580870 | LOC102583996 | LOC102585421 | LOC102587430 | LOC102592439 | LOC102592480 | LOC102592819 | LOC102599070	LOC102577555 | LOC102577909 | LOC102585289 | LOC102587310 | LOC102593157 | LOC102593917 | LOC102594249 | LOC102594910 | LOC102595246 | LOC102595908 | LOC102596894 | LOC102597042 | LOC102597537 | LOC102597545 | LOC102601809 | LOC102604256 | LOC102604582 | LOC102604873 | LOC102605208 | LOC102605262 | LOC102605542 | LOC102605595 | LOC107061746 | LOC107063047 | PPI2C1A
	GO:0030414	peptidase inhibitor activity	13	1.6e-06	8	25	LOC102580870 | LOC102583996 | LOC102585421 | LOC102587430 | LOC102592439 | LOC102592480 | LOC102592819 | LOC102599070	LOC102577555 | LOC102577909 | LOC102585289 | LOC102587310 | LOC102593157 | LOC102593917 | LOC102594249 | LOC102594910 | LOC102595246 | LOC102595908 | LOC102596894 | LOC102597042 | LOC102597537 | LOC102597545 | LOC102601809 | LOC102604256 | LOC102604582 | LOC102604873 | LOC102605208 | LOC102605262 | LOC102605542 | LOC102605595 | LOC107061746 | LOC107063047 | PPI2C1A
	GO:0061135	endopeptidase regulator activity	14	2.8e-06	8	25	LOC102580870 | LOC102583996 | LOC102585421 | LOC102587430 | LOC102592439 | LOC102592480 | LOC102592819 | LOC102599070	LOC102577555 | LOC102577909 | LOC102585289 | LOC102587310 | LOC102593157 | LOC102593917 | LOC102594249 | LOC102594910 | LOC102595246 | LOC102595908 | LOC102596894 | LOC102597042 | LOC102597537 | LOC102597545 | LOC102601809 | LOC102604256 | LOC102604582 | LOC102604873 | LOC102605208 | LOC102605262 | LOC102605542 | LOC102605595 | LOC107061746 | LOC107063047 | PPI2C1A
	GO:0015250	water channel activity	15	3.4e-06	2	17	LOC102589703 | LOC102591600	LOC102581374 | LOC102585706 | LOC102586416 | LOC102587816 | LOC102587828 | LOC102588130 | LOC102589206 | LOC102590714 | LOC102591890 | LOC102593526 | LOC102593589 | LOC102595835 | LOC102596028 | LOC102596615 | LOC102598096 | MIP1 | NIP
	GO:0005372	water transmembrane transporter activity	16	3.4e-06	2	17	LOC102589703 | LOC102591600	LOC102581374 | LOC102585706 | LOC102586416 | LOC102587816 | LOC102587828 | LOC102588130 | LOC102589206 | LOC102590714 | LOC102591890 | LOC102593526 | LOC102593589 | LOC102595835 | LOC102596028 | LOC102596615 | LOC102598096 | MIP1 | NIP
	GO:0030246	carbohydrate binding	17	3.5e-06	92	44	ACO1 | LOC102577743 | LOC102578310 | LOC102578569 | LOC102579814 | LOC102580041 | LOC102580397 | LOC102580485 | LOC102580740 | LOC102581197 | LOC102581478 | LOC102581635 | LOC102581670 | LOC102581761 | LOC102581967 | LOC102582087 | LOC102582180 | LOC102582665 | LOC102582867 | LOC102583202 | LOC102583561 | LOC102583737 | LOC102583746 | LOC102584001 | LOC102584042 | LOC102584078 | LOC102584244 | LO…	ACO2 | DE2 | HXKRP1 | LOC102577690 | LOC102578361 | LOC102578810 | LOC102578898 | LOC102578932 | LOC102580959 | LOC102581557 | LOC102581562 | LOC102583593 | LOC102583800 | LOC102584389 | LOC102584683 | LOC102584885 | LOC102586811 | LOC102587497 | LOC102588115 | LOC102588608 | LOC102588765 | LOC102588980 | LOC102591955 | LOC102592629 | LOC102592841 | LOC102593344 | LOC102594793 | LOC102595303 | LO…
	GO:0035251	UDP-glucosyltransferase activity	18	5.0e-06	32	55	LOC102577712 | LOC102578390 | LOC102581411 | LOC102581540 | LOC102582127 | LOC102582137 | LOC102582803 | LOC102582853 | LOC102583510 | LOC102583517 | LOC102583768 | LOC102583841 | LOC102586328 | LOC102586973 | LOC102587175 | LOC102587493 | LOC102590920 | LOC102591207 | LOC102591695 | LOC102592659 | LOC102594178 | LOC102596452 | LOC102597825 | LOC102598268 | LOC102598721 | LOC102599261 | LOC102599…	GBSS | LOC102577928 | LOC102578178 | LOC102579214 | LOC102579535 | LOC102579965 | LOC102580382 | LOC102581151 | LOC102581417 | LOC102581928 | LOC102582227 | LOC102583115 | LOC102583176 | LOC102585941 | LOC102586510 | LOC102588250 | LOC102588468 | LOC102589219 | LOC102590649 | LOC102592693 | LOC102593862 | LOC102593972 | LOC102594705 | LOC102596542 | LOC102597254 | LOC102597344 | LOC102597760 | LO…
	GO:0061134	peptidase regulator activity	19	5.0e-06	8	25	LOC102580870 | LOC102583996 | LOC102585421 | LOC102587430 | LOC102592439 | LOC102592480 | LOC102592819 | LOC102599070	LOC102577555 | LOC102577909 | LOC102585289 | LOC102587310 | LOC102593157 | LOC102593917 | LOC102594249 | LOC102594910 | LOC102595246 | LOC102595908 | LOC102596894 | LOC102597042 | LOC102597537 | LOC102597545 | LOC102601809 | LOC102604256 | LOC102604582 | LOC102604873 | LOC102605208 | LOC102605262 | LOC102605542 | LOC102605595 | LOC107061746 | LOC107063047 | PPI2C1A
	GO:0008194	UDP-glycosyltransferase activity	20	1.4e-05	46	76	LOC102577712 | LOC102578390 | LOC102580118 | LOC102580297 | LOC102581411 | LOC102581540 | LOC102582127 | LOC102582137 | LOC102582803 | LOC102582853 | LOC102583510 | LOC102583517 | LOC102583768 | LOC102583841 | LOC102584089 | LOC102585460 | LOC102586328 | LOC102586973 | LOC102587175 | LOC102587493 | LOC102589277 | LOC102590476 | LOC102590920 | LOC102591207 | LOC102591695 | LOC102592659 | LOC102594…	GBSS | LOC102577928 | LOC102578178 | LOC102578535 | LOC102579053 | LOC102579214 | LOC102579535 | LOC102579817 | LOC102579965 | LOC102580382 | LOC102580443 | LOC102581151 | LOC102581417 | LOC102581900 | LOC102581928 | LOC102582227 | LOC102583005 | LOC102583115 | LOC102583176 | LOC102583339 | LOC102583862 | LOC102585941 | LOC102586510 | LOC102588250 | LOC102588275 | LOC102588468 | LOC102589219 | LO…
	GO:0016701	oxidoreductase activity, acting on single donors with incorporation of molecular oxygen	21	1.8e-05	14	14	LOC102579540 | LOC102579798 | LOC102581550 | LOC102583777 | LOC102585230 | LOC102590972 | LOC102596456 | LOC102597498 | LOC102598516 | LOC102600535 | LOC102603285 | LOC102603836 | LOC102604305 | POTLX-3	LOC102577783 | LOC102581808 | LOC102582614 | LOC102584109 | LOC102588373 | LOC102588663 | LOC102592765 | LOC102594460 | LOC102597185 | LOC102599891 | LOC102600865 | LOC102602046 | LOC102602528 | LOC102605482
	GO:0016840	carbon-nitrogen lyase activity	22	2.1e-05	10	10	LOC102585026 | LOC102585357 | LOC102587059 | LOC102587252 | LOC102587888 | LOC102588958 | LOC102596343 | LOC102596891 | LOC102598601 | LOC107057661	LOC102578903 | LOC102582618 | LOC102590002 | LOC102590776 | LOC102593219 | LOC102597781 | LOC102599193 | LOC102600163 | LOC102605007 | TD
	GO:0016762	xyloglucan:xyloglucosyl transferase activity	23	2.1e-05	10	7	LOC102588287 | LOC102594338 | LOC102594670 | LOC102597332 | LOC102598420 | LOC102598758 | LOC102598951 | LOC102601287 | LOC102603337 | LOC107057655	LOC102580643 | LOC102580938 | LOC102592757 | LOC102593938 | LOC102599489 | LOC102599785 | LOC102603929
	GO:0022857	transmembrane transporter activity	24	2.2e-05	98	212	LOC102579401 | LOC102579572 | LOC102579786 | LOC102580239 | LOC102580245 | LOC102580280 | LOC102580668 | LOC102580801 | LOC102580805 | LOC102581029 | LOC102581157 | LOC102581213 | LOC102581599 | LOC102581888 | LOC102581965 | LOC102582059 | LOC102582213 | LOC102582600 | LOC102582859 | LOC102583090 | LOC102583640 | LOC102583901 | LOC102584393 | LOC102585562 | LOC102585813 | LOC102585841 | LOC102586…	atpF | KCO1B | LOC102577730 | LOC102577832 | LOC102578180 | LOC102578453 | LOC102578704 | LOC102578709 | LOC102578808 | LOC102578873 | LOC102578887 | LOC102579133 | LOC102579455 | LOC102579479 | LOC102579490 | LOC102579513 | LOC102579529 | LOC102579662 | LOC102579781 | LOC102579882 | LOC102579915 | LOC102580089 | LOC102580097 | LOC102580098 | LOC102580122 | LOC102580279 | LOC102580357 | LOC102580…
	GO:0016829	lyase activity	25	2.5e-05	43	85	LOC102578488 | LOC102578500 | LOC102578536 | LOC102579840 | LOC102579951 | LOC102580376 | LOC102580455 | LOC102581292 | LOC102581388 | LOC102581623 | LOC102581954 | LOC102581970 | LOC102583793 | LOC102584477 | LOC102585026 | LOC102585357 | LOC102586757 | LOC102586890 | LOC102587059 | LOC102587252 | LOC102587367 | LOC102587888 | LOC102588409 | LOC102588958 | LOC102589744 | LOC102592280 | LOC102592…	CBL | LOC102577450 | LOC102577479 | LOC102577529 | LOC102577667 | LOC102577738 | LOC102577840 | LOC102578286 | LOC102578636 | LOC102578838 | LOC102578903 | LOC102579641 | LOC102579671 | LOC102580346 | LOC102580873 | LOC102580913 | LOC102581448 | LOC102582618 | LOC102582759 | LOC102584472 | LOC102584948 | LOC102586361 | LOC102586644 | LOC102587104 | LOC102587211 | LOC102587335 | LOC102588108 | LOC…
	GO:0016757	transferase activity, transferring glycosyl groups	26	3.8e-05	97	119	LOC102577712 | LOC102578162 | LOC102578309 | LOC102578390 | LOC102578430 | LOC102580118 | LOC102580161 | LOC102580297 | LOC102581411 | LOC102581540 | LOC102582127 | LOC102582137 | LOC102582803 | LOC102582853 | LOC102583510 | LOC102583517 | LOC102583768 | LOC102583841 | LOC102584089 | LOC102585106 | LOC102585196 | LOC102585335 | LOC102585371 | LOC102585460 | LOC102586120 | LOC102586320 | LOC102586…	DE2 | GBSS | LOC102577532 | LOC102577587 | LOC102577928 | LOC102578178 | LOC102578535 | LOC102578680 | LOC102579053 | LOC102579214 | LOC102579380 | LOC102579535 | LOC102579817 | LOC102579965 | LOC102579991 | LOC102580102 | LOC102580268 | LOC102580382 | LOC102580443 | LOC102580477 | LOC102580643 | LOC102580717 | LOC102580938 | LOC102581151 | LOC102581417 | LOC102581900 | LOC102581928 | LOC10258222…
	GO:0048037	cofactor binding	27	4.1e-05	73	109	CKX4 | LOC102577429 | LOC102577467 | LOC102577831 | LOC102577899 | LOC102578500 | LOC102578536 | LOC102578900 | LOC102579611 | LOC102579683 | LOC102579840 | LOC102579954 | LOC102580004 | LOC102580299 | LOC102580376 | LOC102580455 | LOC102581292 | LOC102581388 | LOC102581392 | LOC102581623 | LOC102581884 | LOC102581954 | LOC102581996 | LOC102582871 | LOC102582872 | LOC102583135 | LOC102583802 | LO…	CBL | CKX5 | CP100 | GAPDH | LOC102577453 | LOC102577532 | LOC102577923 | LOC102578173 | LOC102578331 | LOC102578636 | LOC102579136 | LOC102579253 | LOC102580011 | LOC102580211 | LOC102580488 | LOC102580754 | LOC102580758 | LOC102580913 | LOC102580947 | LOC102581445 | LOC102582256 | LOC102582389 | LOC102583050 | LOC102584172 | LOC102584202 | LOC102584296 | LOC102584581 | LOC102584871 | LOC1025852…
	GO:0020037	heme binding	28	4.8e-05	41	91	LOC102577541 | LOC102578720 | LOC102579251 | LOC102579312 | LOC102579426 | LOC102579638 | LOC102580578 | LOC102581386 | LOC102582051 | LOC102582271 | LOC102582301 | LOC102582727 | LOC102583777 | LOC102583882 | LOC102584511 | LOC102585384 | LOC102585502 | LOC102586327 | LOC102587375 | LOC102588381 | LOC102589970 | LOC102591312 | LOC102591317 | LOC102591837 | LOC102592814 | LOC102592844 | LOC102594…	APX | LOC102577479 | LOC102577720 | LOC102578359 | LOC102578747 | LOC102578981 | LOC102579027 | LOC102579200 | LOC102579602 | LOC102579747 | LOC102580092 | LOC102580623 | LOC102580868 | LOC102581319 | LOC102582975 | LOC102583676 | LOC102583733 | LOC102585194 | LOC102585498 | LOC102585692 | LOC102586123 | LOC102586169 | LOC102586474 | LOC102586514 | LOC102587127 | LOC102587164 | LOC102587274 | LOC…
	GO:0016614	oxidoreductase activity, acting on CH-OH group of donors	29	6.0e-05	36	75	CKX4 | LDH-2 | LOC102577429 | LOC102577467 | LOC102577831 | LOC102577899 | LOC102578500 | LOC102579802 | LOC102581884 | LOC102581996 | LOC102582871 | LOC102582872 | LOC102584141 | LOC102586375 | LOC102586890 | LOC102587367 | LOC102587993 | LOC102590098 | LOC102591385 | LOC102592280 | LOC102593672 | LOC102595038 | LOC102595669 | LOC102595769 | LOC102597505 | LOC102597729 | LOC102598516 | LOC102598…	CKX5 | CP100 | LOC102577453 | LOC102577663 | LOC102577811 | LOC102577923 | LOC102578331 | LOC102579253 | LOC102580176 | LOC102580211 | LOC102580754 | LOC102581445 | LOC102581826 | LOC102582256 | LOC102582389 | LOC102582452 | LOC102583050 | LOC102584202 | LOC102584296 | LOC102584649 | LOC102584670 | LOC102584871 | LOC102586137 | LOC102586271 | LOC102587168 | LOC102587281 | LOC102588108 | LOC102588…
	GO:0004364	glutathione transferase activity	30	8.5e-05	17	8	LOC102578973 | LOC102584494 | LOC102587200 | LOC102592934 | LOC102597085 | LOC102598723 | LOC102599054 | LOC102599376 | LOC102600033 | LOC102600356 | LOC102600687 | LOC102602051 | LOC102603110 | LOC102603659 | LOC102604265 | LOC107057662 | LOC107059138	DHAR | LOC102579204 | LOC102585121 | LOC102589125 | LOC102590689 | LOC102591927 | LOC102599652 | LOC102604161
	GO:0016616	oxidoreductase activity, acting on the CH-OH group of donors, NAD or NADP as acceptor	31	9.0e-05	34	63	LDH-2 | LOC102577429 | LOC102577467 | LOC102577831 | LOC102577899 | LOC102578500 | LOC102579802 | LOC102581884 | LOC102581996 | LOC102582871 | LOC102582872 | LOC102584141 | LOC102586375 | LOC102586890 | LOC102587367 | LOC102587993 | LOC102590098 | LOC102591385 | LOC102592280 | LOC102593672 | LOC102595038 | LOC102595669 | LOC102595769 | LOC102597505 | LOC102597729 | LOC102598516 | LOC102598765 | L…	CP100 | LOC102577453 | LOC102577663 | LOC102577811 | LOC102577923 | LOC102578331 | LOC102579253 | LOC102580176 | LOC102580211 | LOC102580754 | LOC102581826 | LOC102582256 | LOC102582389 | LOC102582452 | LOC102583050 | LOC102584202 | LOC102584649 | LOC102584670 | LOC102584871 | LOC102586271 | LOC102587168 | LOC102587281 | LOC102588117 | LOC102589223 | LOC102589753 | LOC102590277 | LOC102591297 | L…
	GO:0004553	hydrolase activity, hydrolyzing O-glycosyl compounds	32	9.7e-05	47	62	LOC102577835 | LOC102580604 | LOC102581676 | LOC102581967 | LOC102582742 | LOC102583127 | LOC102583178 | LOC102583709 | LOC102585857 | LOC102586728 | LOC102587549 | LOC102588159 | LOC102588287 | LOC102588301 | LOC102588604 | LOC102588661 | LOC102589208 | LOC102589670 | LOC102589962 | LOC102590998 | LOC102591938 | LOC102594338 | LOC102594670 | LOC102595473 | LOC102596982 | LOC102597099 | LOC102597…	LOC102577806 | LOC102578193 | LOC102578810 | LOC102578898 | LOC102578932 | LOC102579100 | LOC102579818 | LOC102580398 | LOC102580643 | LOC102580651 | LOC102580738 | LOC102580938 | LOC102581557 | LOC102582328 | LOC102583279 | LOC102583591 | LOC102583593 | LOC102583800 | LOC102584563 | LOC102584705 | LOC102584887 | LOC102585327 | LOC102586312 | LOC102588295 | LOC102588957 | LOC102589117 | LOC102589…
	GO:0022891	substrate-specific transmembrane transporter activity	33	9.9e-05	74	166	LOC102579401 | LOC102579572 | LOC102579786 | LOC102580239 | LOC102580245 | LOC102580280 | LOC102580668 | LOC102580805 | LOC102581029 | LOC102581157 | LOC102581599 | LOC102581888 | LOC102581965 | LOC102582213 | LOC102582859 | LOC102583090 | LOC102583901 | LOC102584393 | LOC102585562 | LOC102585813 | LOC102585841 | LOC102586376 | LOC102586662 | LOC102586929 | LOC102587157 | LOC102588636 | LOC102589…	atpF | KCO1B | LOC102577730 | LOC102577832 | LOC102578180 | LOC102578453 | LOC102578704 | LOC102578709 | LOC102578873 | LOC102578887 | LOC102579133 | LOC102579455 | LOC102579490 | LOC102579529 | LOC102579662 | LOC102579781 | LOC102579882 | LOC102579915 | LOC102580097 | LOC102580098 | LOC102580279 | LOC102580357 | LOC102580561 | LOC102580650 | LOC102581109 | LOC102581289 | LOC102581365 | LOC102581…
	GO:0016844	strictosidine synthase activity	34	0.00016	4	5	LOC102587059 | LOC102587252 | LOC102588958 | LOC102598601	LOC102590776 | LOC102593219 | LOC102599193 | LOC102600163 | LOC102605007
	GO:0016903	oxidoreductase activity, acting on the aldehyde or oxo group of donors	35	0.00022	12	23	LOC102577429 | LOC102577831 | LOC102580777 | LOC102581996 | LOC102584009 | LOC102591315 | LOC102591385 | LOC102592694 | LOC102598345 | LOC102600700 | LOC102601446 | LOC107060945	DXS1 | GAPDH | LOC102577453 | LOC102579174 | LOC102580211 | LOC102581509 | LOC102583970 | LOC102587206 | LOC102588566 | LOC102588815 | LOC102593215 | LOC102596523 | LOC102597977 | LOC102598224 | LOC102598525 | LOC102601242 | LOC102602150 | LOC102603161 | LOC102604284 | LOC102605252 | LOC102605742 | LOC102606109 | LOC102606161
	GO:0016843	amine-lyase activity	36	0.00023	4	6	LOC102587059 | LOC102587252 | LOC102588958 | LOC102598601	LOC102590002 | LOC102590776 | LOC102593219 | LOC102599193 | LOC102600163 | LOC102605007
	GO:0004857	enzyme inhibitor activity	37	0.00024	22	42	LOC102580870 | LOC102581980 | LOC102582040 | LOC102583996 | LOC102584206 | LOC102585421 | LOC102586496 | LOC102586828 | LOC102587273 | LOC102587430 | LOC102588166 | LOC102588247 | LOC102588428 | LOC102591739 | LOC102592439 | LOC102592480 | LOC102592819 | LOC102599070 | LOC102605030 | LOC102605772 | LOC107060053 | PEST2	LOC102577555 | LOC102577909 | LOC102579084 | LOC102581529 | LOC102583537 | LOC102584686 | LOC102585289 | LOC102585483 | LOC102586876 | LOC102587310 | LOC102587467 | LOC102587590 | LOC102587966 | LOC102588169 | LOC102591194 | LOC102593157 | LOC102593637 | LOC102593917 | LOC102594249 | LOC102594910 | LOC102595246 | LOC102595908 | LOC102596894 | LOC102597042 | LOC102597537 | LOC102597545 | LOC102598…
	GO:0016798	hydrolase activity, acting on glycosyl bonds	38	0.00025	53	66	LOC102577835 | LOC102580604 | LOC102581676 | LOC102581967 | LOC102582742 | LOC102583127 | LOC102583178 | LOC102583709 | LOC102585857 | LOC102586728 | LOC102587549 | LOC102588159 | LOC102588287 | LOC102588301 | LOC102588604 | LOC102588661 | LOC102589208 | LOC102589670 | LOC102589962 | LOC102590451 | LOC102590998 | LOC102591938 | LOC102593307 | LOC102594338 | LOC102594670 | LOC102594852 | LOC102595…	LOC102577806 | LOC102578193 | LOC102578810 | LOC102578898 | LOC102578932 | LOC102579100 | LOC102579818 | LOC102580398 | LOC102580643 | LOC102580651 | LOC102580738 | LOC102580938 | LOC102581557 | LOC102582328 | LOC102583279 | LOC102583591 | LOC102583593 | LOC102583800 | LOC102584563 | LOC102584705 | LOC102584887 | LOC102585327 | LOC102585483 | LOC102586312 | LOC102588295 | LOC102588957 | LOC102589…
	GO:0016765	transferase activity, transferring alkyl or aryl (other than methyl) groups	39	0.00027	23	30	LOC102578973 | LOC102584494 | LOC102587200 | LOC102587251 | LOC102589012 | LOC102589744 | LOC102592934 | LOC102593019 | LOC102597085 | LOC102598723 | LOC102599054 | LOC102599376 | LOC102600033 | LOC102600356 | LOC102600687 | LOC102602051 | LOC102603110 | LOC102603659 | LOC102604265 | LOC107057662 | LOC107059138 | METK1 | SHKA	CBL | DHAR | LOC102578513 | LOC102578902 | LOC102579012 | LOC102579204 | LOC102579767 | LOC102580697 | LOC102581159 | LOC102581469 | LOC102581796 | LOC102585121 | LOC102586756 | LOC102587335 | LOC102588219 | LOC102589125 | LOC102589336 | LOC102589661 | LOC102590420 | LOC102590689 | LOC102591927 | LOC102593674 | LOC102593756 | LOC102594989 | LOC102599350 | LOC102599652 | LOC102601571 | LOC10260193…
	GO:0008061	chitin binding	40	0.00028	6	9	LOC102580890 | LOC102583127 | LOC102599450 | LOC107059944 | WIN1 | WIN2	EI1 | LOC102580398 | LOC102589117 | LOC102592970 | LOC102600109 | LOC102603482 | LOC102604364 | LOC107058371 | LOC107058372
	GO:0008483	transaminase activity	41	0.00038	14	11	BCAT1 | LOC102578536 | LOC102579954 | LOC102580299 | LOC102589300 | LOC102589321 | LOC102591453 | LOC102591763 | LOC102594104 | LOC102599962 | LOC102601127 | LOC102601418 | LOC102605189 | LOC102605614	LOC102584172 | LOC102586190 | LOC102587211 | LOC102590152 | LOC102591400 | LOC102592345 | LOC102595558 | LOC102596238 | LOC102602939 | LOC102603358 | LOC102606206
	GO:0016769	transferase activity, transferring nitrogenous groups	42	0.00038	14	11	BCAT1 | LOC102578536 | LOC102579954 | LOC102580299 | LOC102589300 | LOC102589321 | LOC102591453 | LOC102591763 | LOC102594104 | LOC102599962 | LOC102601127 | LOC102601418 | LOC102605189 | LOC102605614	LOC102584172 | LOC102586190 | LOC102587211 | LOC102590152 | LOC102591400 | LOC102592345 | LOC102595558 | LOC102596238 | LOC102602939 | LOC102603358 | LOC102606206
	GO:0016702	oxidoreductase activity, acting on single donors with incorporation of molecular oxygen, incorporation of two atoms of oxygen	43	0.00046	11	10	LOC102579540 | LOC102579798 | LOC102583777 | LOC102585230 | LOC102590972 | LOC102596456 | LOC102597498 | LOC102600535 | LOC102603285 | LOC102603836 | POTLX-3	LOC102577783 | LOC102581808 | LOC102582614 | LOC102584109 | LOC102588373 | LOC102588663 | LOC102599891 | LOC102600865 | LOC102602046 | LOC102602528
	GO:0004867	serine-type endopeptidase inhibitor activity	44	0.00047	3	14	LOC102583996 | LOC102585421 | LOC102599070	LOC102577555 | LOC102585289 | LOC102587310 | LOC102596894 | LOC102597545 | LOC102601809 | LOC102604256 | LOC102604582 | LOC102604873 | LOC102605208 | LOC102605262 | LOC102605542 | LOC102605595 | PPI2C1A
	GO:0008519	ammonium transmembrane transporter activity	45	0.00048	1	7	LOC102593437	LOC102578704 | LOC102578709 | LOC102582511 | LOC102591244 | LOC102593526 | LOC102596615 | LOC102601335
	GO:0004568	chitinase activity	46	0.00059	7	8	LOC102577835 | LOC102580604 | LOC102583127 | LOC102588301 | LOC102590998 | LOC102599450 | LOC107059944	LOC102580398 | LOC102589117 | LOC102589707 | LOC102592970 | LOC102595303 | LOC102597960 | LOC102600109 | LOC102604364
	GO:0015075	ion transmembrane transporter activity	47	0.00061	58	134	LOC102579401 | LOC102579786 | LOC102580239 | LOC102580245 | LOC102580280 | LOC102580668 | LOC102581157 | LOC102581599 | LOC102581965 | LOC102582859 | LOC102583090 | LOC102583901 | LOC102585813 | LOC102585841 | LOC102586376 | LOC102586662 | LOC102586929 | LOC102587157 | LOC102588636 | LOC102589251 | LOC102589419 | LOC102590159 | LOC102590160 | LOC102590691 | LOC102591600 | LOC102591952 | LOC102593…	atpF | KCO1B | LOC102577730 | LOC102577832 | LOC102578180 | LOC102578704 | LOC102578709 | LOC102578873 | LOC102578887 | LOC102579133 | LOC102579455 | LOC102579490 | LOC102579529 | LOC102579662 | LOC102579781 | LOC102579882 | LOC102579915 | LOC102580098 | LOC102580357 | LOC102580561 | LOC102580650 | LOC102581109 | LOC102581289 | LOC102581365 | LOC102581453 | LOC102582045 | LOC102582321 | LOC102582…
	GO:0015112	nitrate transmembrane transporter activity	48	0.00063	2	17	LOC102586376 | LOC102599989	LOC102579133 | LOC102579455 | LOC102579781 | LOC102580098 | LOC102580650 | LOC102581453 | LOC102583059 | LOC102588731 | LOC102590802 | LOC102592755 | LOC102593093 | LOC102594079 | LOC102595468 | LOC102596643 | LOC102603215 | LOC102604984 | LOC102606337
	GO:0016682	oxidoreductase activity, acting on diphenols and related substances as donors, oxygen as acceptor	49	0.00073	10	8	LOC102582100 | LOC102582168 | LOC102584100 | LOC102589114 | LOC102601183 | LOC102601412 | LOC102602191 | LOC102602527 | LOC102604380 | LOC102605095	LOC102578526 | LOC102581150 | LOC102583165 | LOC102584221 | LOC102584428 | LOC102584560 | LOC102593165 | PPO
	GO:0035252	UDP-xylosyltransferase activity	50	0.00076	8	13	LOC102580297 | LOC102581540 | LOC102583768 | LOC102586328 | LOC102587175 | LOC102587493 | LOC102590920 | LOC102594653	LOC102583005 | LOC102585941 | LOC102592693 | LOC102597760 | LOC102598076 | LOC107059381 | LOC107060850 | LOC107060907 | LOC107061086 | LOC107062160 | LOC107062161 | LOC107062162 | LOC107063221
	GO:0008171	O-methyltransferase activity	51	0.00076	5	21	LOC102583828 | LOC102586332 | LOC102586657 | LOC102590422 | LOC102593449	LOC102578946 | LOC102579925 | LOC102580238 | LOC102586362 | LOC102586472 | LOC102590869 | LOC102593171 | LOC102594802 | LOC102595685 | LOC102601059 | LOC102601252 | LOC102601955 | LOC102602143 | LOC102602154 | LOC102602479 | LOC102602494 | LOC102602689 | LOC102604020 | LOC102604412 | LOC102605130 | LOC107057698
	GO:0042409	caffeoyl-CoA O-methyltransferase activity	52	0.00079	2	4	LOC102586332 | LOC102586657	LOC102578946 | LOC102579925 | LOC102586472 | LOC102595685
	GO:0050366	tyramine N-feruloyltransferase activity	53	0.00079	5	1	LOC102578408 | LOC102578749 | LOC102579407 | LOC102580051 | LOC102606060	LOC102603704
	GO:0097599	xylanase activity	54	0.00079	3	3	LOC102581676 | LOC102589670 | LOC102596982	LOC102583591 | LOC102601527 | MAL2
	GO:0016620	oxidoreductase activity, acting on the aldehyde or oxo group of donors, NAD or NADP as acceptor	55	0.00091	10	15	LOC102577429 | LOC102577831 | LOC102581996 | LOC102591315 | LOC102591385 | LOC102592694 | LOC102598345 | LOC102600700 | LOC102601446 | LOC107060945	GAPDH | LOC102577453 | LOC102580211 | LOC102581509 | LOC102583970 | LOC102587206 | LOC102593215 | LOC102596523 | LOC102597977 | LOC102598224 | LOC102602150 | LOC102603161 | LOC102605252 | LOC102605742 | LOC102606161
	GO:0050662	coenzyme binding	56	0.00141	50	82	CKX4 | LOC102577429 | LOC102577467 | LOC102577831 | LOC102577899 | LOC102578500 | LOC102578900 | LOC102579611 | LOC102579683 | LOC102580004 | LOC102580455 | LOC102581392 | LOC102581884 | LOC102581996 | LOC102582871 | LOC102582872 | LOC102583135 | LOC102584015 | LOC102584270 | LOC102584712 | LOC102585082 | LOC102586375 | LOC102588189 | LOC102588328 | LOC102588395 | LOC102588726 | LOC102590098 | LO…	CKX5 | CP100 | GAPDH | LOC102577453 | LOC102577923 | LOC102578173 | LOC102578331 | LOC102578636 | LOC102579136 | LOC102579253 | LOC102580211 | LOC102580754 | LOC102580913 | LOC102580947 | LOC102581445 | LOC102582256 | LOC102582389 | LOC102583050 | LOC102584202 | LOC102584296 | LOC102584871 | LOC102585235 | LOC102585783 | LOC102586137 | LOC102586495 | LOC102587168 | LOC102587206 | LOC102587281 | L…
	GO:0004806	triglyceride lipase activity	57	0.00161	8	4	LOC102579888 | LOC102580753 | LOC102582532 | LOC102593499 | LOC102600103 | LOC102603740 | LOC102604741 | LOC102605002	LOC102587854 | LOC102591281 | LOC102595617 | LOC102601417
	GO:0045548	phenylalanine ammonia-lyase activity	58	0.00174	6	2	LOC102585026 | LOC102585357 | LOC102587888 | LOC102596343 | LOC102596891 | LOC107057661	LOC102582618 | LOC102597781
	GO:0015101	organic cation transmembrane transporter activity	59	0.00174	1	7	LOC102593437	LOC102578704 | LOC102578709 | LOC102582511 | LOC102591244 | LOC102593526 | LOC102596615 | LOC102601335
	GO:0015291	secondary active transmembrane transporter activity	60	0.00179	30	62	LOC102579786 | LOC102580245 | LOC102580668 | LOC102581157 | LOC102581213 | LOC102582059 | LOC102582600 | LOC102582859 | LOC102583640 | LOC102585813 | LOC102586177 | LOC102586662 | LOC102586929 | LOC102588636 | LOC102589251 | LOC102589439 | LOC102590691 | LOC102592002 | LOC102593867 | LOC102596930 | LOC102598596 | LOC102598780 | LOC102600900 | LOC102601122 | LOC102601478 | LOC102601634 | LOC102604…	LOC102577730 | LOC102578808 | LOC102579529 | LOC102579882 | LOC102579915 | LOC102580089 | LOC102580122 | LOC102581289 | LOC102581365 | LOC102581856 | LOC102582150 | LOC102582530 | LOC102582937 | LOC102583059 | LOC102583444 | LOC102583997 | LOC102584729 | LOC102584892 | LOC102586625 | LOC102588731 | LOC102588948 | LOC102589030 | LOC102590197 | LOC102590398 | LOC102590583 | LOC102591066 | LOC102591…
	GO:0016709	oxidoreductase activity, acting on paired donors, with incorporation or reduction of molecular oxygen, NAD(P)H as one donor, and incorporation of one atom of oxygen	61	0.00193	17	41	LOC102577541 | LOC102579426 | LOC102583135 | LOC102584015 | LOC102587375 | LOC102588381 | LOC102591317 | LOC102591837 | LOC102592814 | LOC102594515 | LOC102595891 | LOC102596145 | LOC102597167 | LOC102598106 | LOC102603333 | LOC102604056 | LOC107061655	LOC102578173 | LOC102578359 | LOC102578747 | LOC102579027 | LOC102579136 | LOC102579747 | LOC102580623 | LOC102580947 | LOC102582975 | LOC102583676 | LOC102585194 | LOC102585235 | LOC102585692 | LOC102586474 | LOC102589817 | LOC102590484 | LOC102590811 | LOC102590870 | LOC102590941 | LOC102592281 | LOC102593183 | LOC102593824 | LOC102594046 | LOC102594469 | LOC102595007 | LOC102595142 | LOC102595…
	GO:0050404	zeatin O-beta-D-xylosyltransferase activity	62	0.00206	6	12	LOC102580297 | LOC102581540 | LOC102583768 | LOC102587175 | LOC102587493 | LOC102590920	LOC102585941 | LOC102592693 | LOC102597760 | LOC102598076 | LOC107059381 | LOC107060850 | LOC107060907 | LOC107061086 | LOC107062160 | LOC107062161 | LOC107062162 | LOC107063221
	GO:0003854	3-beta-hydroxy-delta5-steroid dehydrogenase activity	63	0.00214	13	22	LOC102577831 | LOC102581884 | LOC102582871 | LOC102582872 | LOC102586375 | LOC102590098 | LOC102591385 | LOC102592280 | LOC102593672 | LOC102603120 | LOC102603888 | STUGE45 | STUGE51	CP100 | LOC102577453 | LOC102577923 | LOC102580211 | LOC102580754 | LOC102582256 | LOC102584202 | LOC102584871 | LOC102587168 | LOC102587281 | LOC102589223 | LOC102595721 | LOC102596062 | LOC102596717 | LOC102598251 | LOC102598930 | LOC102600578 | LOC102602150 | LOC102602338 | LOC102603364 | LOC102603504 | LOC102606064
	GO:0022838	substrate-specific channel activity	64	0.00245	19	31	LOC102579401 | LOC102581965 | LOC102583090 | LOC102583901 | LOC102586929 | LOC102589703 | LOC102591600 | LOC102594716 | LOC102595398 | LOC102597988 | LOC102599551 | LOC102601122 | LOC102601323 | LOC102603937 | LOC102604911 | LOC102605930 | LOC102606129 | LOC102606461 | LOC107059918	KCO1B | LOC102577832 | LOC102578887 | LOC102581374 | LOC102583824 | LOC102584345 | LOC102585706 | LOC102586416 | LOC102587816 | LOC102587828 | LOC102588130 | LOC102589206 | LOC102589780 | LOC102590714 | LOC102590905 | LOC102591890 | LOC102592091 | LOC102593526 | LOC102593589 | LOC102595275 | LOC102595835 | LOC102596028 | LOC102596615 | LOC102596881 | LOC102597049 | LOC102597373 | LOC102598096 | L…
	GO:0046556	alpha-L-arabinofuranosidase activity	65	0.00259	4	1	LOC102581676 | LOC102589670 | LOC102596982 | LOC102606442	MAL2
	GO:0004838	L-tyrosine:2-oxoglutarate aminotransferase activity	66	0.00259	2	3	LOC102578536 | LOC102594104	LOC102584172 | LOC102590152 | LOC102606206
	GO:0070547	L-tyrosine aminotransferase activity	67	0.00259	2	3	LOC102578536 | LOC102594104	LOC102584172 | LOC102590152 | LOC102606206
	GO:0016229	steroid dehydrogenase activity	68	0.00260	13	24	LOC102577831 | LOC102581884 | LOC102582871 | LOC102582872 | LOC102586375 | LOC102590098 | LOC102591385 | LOC102592280 | LOC102593672 | LOC102603120 | LOC102603888 | STUGE45 | STUGE51	CP100 | LOC102577453 | LOC102577923 | LOC102580211 | LOC102580754 | LOC102582256 | LOC102584202 | LOC102584871 | LOC102587168 | LOC102587281 | LOC102589223 | LOC102595721 | LOC102596062 | LOC102596717 | LOC102598251 | LOC102598930 | LOC102599604 | LOC102600578 | LOC102600919 | LOC102602150 | LOC102602338 | LOC102603364 | LOC102603504 | LOC102606064
	GO:0033764	steroid dehydrogenase activity, acting on the CH-OH group of donors, NAD or NADP as acceptor	69	0.00283	13	22	LOC102577831 | LOC102581884 | LOC102582871 | LOC102582872 | LOC102586375 | LOC102590098 | LOC102591385 | LOC102592280 | LOC102593672 | LOC102603120 | LOC102603888 | STUGE45 | STUGE51	CP100 | LOC102577453 | LOC102577923 | LOC102580211 | LOC102580754 | LOC102582256 | LOC102584202 | LOC102584871 | LOC102587168 | LOC102587281 | LOC102589223 | LOC102595721 | LOC102596062 | LOC102596717 | LOC102598251 | LOC102598930 | LOC102600578 | LOC102602150 | LOC102602338 | LOC102603364 | LOC102603504 | LOC102606064
	GO:0080054	low-affinity nitrate transmembrane transporter activity	70	0.00360	1	10	LOC102599989	LOC102579133 | LOC102579455 | LOC102579781 | LOC102580098 | LOC102580650 | LOC102581453 | LOC102592755 | LOC102593093 | LOC102594079 | LOC102595468
	GO:0030247	polysaccharide binding	71	0.00391	25	14	LOC102581197 | LOC102581761 | LOC102581967 | LOC102582087 | LOC102582180 | LOC102583561 | LOC102584244 | LOC102584266 | LOC102584343 | LOC102584582 | LOC102585361 | LOC102586743 | LOC102586943 | LOC102587279 | LOC102587903 | LOC102588604 | LOC102593893 | LOC102594720 | LOC102601539 | LOC102604922 | LOC102605656 | LOC107057710 | LOC107058040 | LOC107060793 | LOC107063304	DE2 | LOC102578810 | LOC102578898 | LOC102581557 | LOC102583593 | LOC102583800 | LOC102584389 | LOC102586811 | LOC102588115 | LOC102588765 | LOC102595303 | LOC102597960 | LOC102598488 | LOC102600683
	GO:0001871	pattern binding	72	0.00391	25	14	LOC102581197 | LOC102581761 | LOC102581967 | LOC102582087 | LOC102582180 | LOC102583561 | LOC102584244 | LOC102584266 | LOC102584343 | LOC102584582 | LOC102585361 | LOC102586743 | LOC102586943 | LOC102587279 | LOC102587903 | LOC102588604 | LOC102593893 | LOC102594720 | LOC102601539 | LOC102604922 | LOC102605656 | LOC107057710 | LOC107058040 | LOC107060793 | LOC107063304	DE2 | LOC102578810 | LOC102578898 | LOC102581557 | LOC102583593 | LOC102583800 | LOC102584389 | LOC102586811 | LOC102588115 | LOC102588765 | LOC102595303 | LOC102597960 | LOC102598488 | LOC102600683
	GO:0005310	dicarboxylic acid transmembrane transporter activity	73	0.00404	2	8	LOC102585841 | LOC102599551	LOC102592875 | LOC102593041 | LOC102594902 | LOC102597049 | LOC102598440 | LOC102599542 | LOC102600681 | LOC102600931
	GO:0043891	glyceraldehyde-3-phosphate dehydrogenase (NAD(P)+) (phosphorylating) activity	74	0.00407	1	5	LOC102592694	GAPDH | LOC102587206 | LOC102605252 | LOC102605742 | LOC102606161
	GO:0005315	inorganic phosphate transmembrane transporter activity	75	0.00442	3	6	LOC102582059 | LOC102582859 | PT1	LOC102577730 | LOC102580122 | LOC102598682 | LOC102599205 | LOC102602816 | PHT2%3B1
	GO:0015140	malate transmembrane transporter activity	76	0.00442	2	7	LOC102585841 | LOC102599551	LOC102593041 | LOC102594902 | LOC102597049 | LOC102598440 | LOC102599542 | LOC102600681 | LOC102600931
	GO:0030170	pyridoxal phosphate binding	77	0.00445	21	20	LOC102578536 | LOC102579840 | LOC102579954 | LOC102580299 | LOC102580376 | LOC102581292 | LOC102581388 | LOC102581623 | LOC102581954 | LOC102589300 | LOC102589321 | LOC102589744 | LOC102591453 | LOC102594104 | LOC102596766 | LOC102597761 | LOC102599962 | LOC102601418 | LOC102605189 | LOC102605614 | STP-1	CBL | LOC102577532 | LOC102580488 | LOC102584172 | LOC102586190 | LOC102587335 | LOC102588644 | LOC102590152 | LOC102592044 | LOC102593014 | LOC102594238 | LOC102595558 | LOC102596238 | LOC102601571 | LOC102603358 | LOC102603398 | LOC102606206 | SHMT | TD | TS
	GO:0070279	vitamin B6 binding	78	0.00445	21	20	LOC102578536 | LOC102579840 | LOC102579954 | LOC102580299 | LOC102580376 | LOC102581292 | LOC102581388 | LOC102581623 | LOC102581954 | LOC102589300 | LOC102589321 | LOC102589744 | LOC102591453 | LOC102594104 | LOC102596766 | LOC102597761 | LOC102599962 | LOC102601418 | LOC102605189 | LOC102605614 | STP-1	CBL | LOC102577532 | LOC102580488 | LOC102584172 | LOC102586190 | LOC102587335 | LOC102588644 | LOC102590152 | LOC102592044 | LOC102593014 | LOC102594238 | LOC102595558 | LOC102596238 | LOC102601571 | LOC102603358 | LOC102603398 | LOC102606206 | SHMT | TD | TS
	GO:0016638	oxidoreductase activity, acting on the CH-NH2 group of donors	79	0.00469	10	6	ACO1 | LOC102579611 | LOC102580808 | LOC102583802 | LOC102584001 | LOC102584319 | LOC102585678 | LOC102586580 | LOC102592023 | LOC102601782	ACO2 | LOC102580758 | LOC102588548 | LOC102601213 | LOC102605322 | LOC102606290
	GO:0042285	xylosyltransferase activity	80	0.00496	8	14	LOC102580297 | LOC102581540 | LOC102583768 | LOC102586328 | LOC102587175 | LOC102587493 | LOC102590920 | LOC102594653	LOC102580717 | LOC102583005 | LOC102585941 | LOC102592693 | LOC102597760 | LOC102598076 | LOC107059381 | LOC107060850 | LOC107060907 | LOC107061086 | LOC107062160 | LOC107062161 | LOC107062162 | LOC107063221
	GO:0015267	channel activity	81	0.00512	21	32	LOC102579401 | LOC102581029 | LOC102581965 | LOC102583090 | LOC102583901 | LOC102586929 | LOC102589399 | LOC102589703 | LOC102591600 | LOC102594716 | LOC102595398 | LOC102597988 | LOC102599551 | LOC102601122 | LOC102601323 | LOC102603937 | LOC102604911 | LOC102605930 | LOC102606129 | LOC102606461 | LOC107059918	KCO1B | LOC102577832 | LOC102578887 | LOC102581374 | LOC102583824 | LOC102584345 | LOC102585706 | LOC102586416 | LOC102587816 | LOC102587828 | LOC102588130 | LOC102589206 | LOC102589780 | LOC102590714 | LOC102590905 | LOC102591890 | LOC102592091 | LOC102593526 | LOC102593589 | LOC102595275 | LOC102595835 | LOC102596028 | LOC102596232 | LOC102596615 | LOC102596881 | LOC102597049 | LOC102597373 | L…
	GO:0022803	passive transmembrane transporter activity	82	0.00512	21	32	LOC102579401 | LOC102581029 | LOC102581965 | LOC102583090 | LOC102583901 | LOC102586929 | LOC102589399 | LOC102589703 | LOC102591600 | LOC102594716 | LOC102595398 | LOC102597988 | LOC102599551 | LOC102601122 | LOC102601323 | LOC102603937 | LOC102604911 | LOC102605930 | LOC102606129 | LOC102606461 | LOC107059918	KCO1B | LOC102577832 | LOC102578887 | LOC102581374 | LOC102583824 | LOC102584345 | LOC102585706 | LOC102586416 | LOC102587816 | LOC102587828 | LOC102588130 | LOC102589206 | LOC102589780 | LOC102590714 | LOC102590905 | LOC102591890 | LOC102592091 | LOC102593526 | LOC102593589 | LOC102595275 | LOC102595835 | LOC102596028 | LOC102596232 | LOC102596615 | LOC102596881 | LOC102597049 | LOC102597373 | L…
	GO:0050403	trans-zeatin O-beta-D-glucosyltransferase activity	83	0.00563	5	10	LOC102581540 | LOC102583768 | LOC102587175 | LOC102587493 | LOC102590920	LOC102585941 | LOC102592693 | LOC102597760 | LOC102598076 | LOC107059381 | LOC107060850 | LOC107060907 | LOC107061086 | LOC107062160 | LOC107063221
	GO:0016835	carbon-oxygen lyase activity	84	0.00565	18	38	LOC102579951 | LOC102580455 | LOC102583793 | LOC102584477 | LOC102586757 | LOC102586890 | LOC102587367 | LOC102588409 | LOC102592280 | LOC102592458 | LOC102593307 | LOC102598478 | LOC102599040 | LOC102599370 | LOC102599656 | LOC102602244 | LOC102604154 | LOC102605689	LOC102577479 | LOC102578838 | LOC102579641 | LOC102580346 | LOC102580873 | LOC102580913 | LOC102581448 | LOC102586361 | LOC102586644 | LOC102587104 | LOC102588644 | LOC102588810 | LOC102589003 | LOC102589223 | LOC102590892 | LOC102591490 | LOC102591897 | LOC102593229 | LOC102594297 | LOC102595176 | LOC102595361 | LOC102595588 | LOC102595943 | LOC102597215 | LOC102598232 | LOC102598775 | LOC102598…
	GO:0016722	oxidoreductase activity, oxidizing metal ions	85	0.00573	4	8	LOC102577492 | LOC102577652 | LOC102579252 | LOC102601589	LOC102578364 | LOC102578526 | LOC102579082 | LOC102581150 | LOC102584221 | LOC102584560 | LOC102594930 | LOC102606355
	GO:0016679	oxidoreductase activity, acting on diphenols and related substances as donors	86	0.00609	10	9	LOC102582100 | LOC102582168 | LOC102584100 | LOC102589114 | LOC102601183 | LOC102601412 | LOC102602191 | LOC102602527 | LOC102604380 | LOC102605095	FES | LOC102578526 | LOC102581150 | LOC102583165 | LOC102584221 | LOC102584428 | LOC102584560 | LOC102593165 | PPO
	GO:0051213	dioxygenase activity	87	0.00655	24	31	LOC102579540 | LOC102579798 | LOC102581670 | LOC102583395 | LOC102583777 | LOC102585230 | LOC102585838 | LOC102585933 | LOC102586694 | LOC102586931 | LOC102587428 | LOC102588798 | LOC102590513 | LOC102590972 | LOC102592578 | LOC102596456 | LOC102597498 | LOC102597655 | LOC102600535 | LOC102601383 | LOC102603285 | LOC102603836 | LOC102604428 | POTLX-3	LOC102577668 | LOC102577783 | LOC102580160 | LOC102581792 | LOC102581808 | LOC102582614 | LOC102582752 | LOC102582924 | LOC102584109 | LOC102584697 | LOC102588373 | LOC102588663 | LOC102588955 | LOC102589018 | LOC102589337 | LOC102589603 | LOC102589939 | LOC102590254 | LOC102590589 | LOC102590939 | LOC102591001 | LOC102591578 | LOC102597329 | LOC102599891 | LOC102600865 | LOC102602046 | LOC102602…
	GO:0052689	carboxylic ester hydrolase activity	88	0.00749	38	42	LOC102578380 | LOC102579888 | LOC102580753 | LOC102581191 | LOC102582532 | LOC102583318 | LOC102583349 | LOC102584485 | LOC102585794 | LOC102585975 | LOC102586314 | LOC102586757 | LOC102587673 | LOC102587803 | LOC102588166 | LOC102588409 | LOC102588428 | LOC102590725 | LOC102590766 | LOC102592724 | LOC102593417 | LOC102593499 | LOC102593635 | LOC102594480 | LOC102598383 | LOC102600103 | LOC102600…	LOC102578522 | LOC102579197 | LOC102579248 | LOC102580493 | LOC102580856 | LOC102581639 | LOC102582574 | LOC102583310 | LOC102583537 | LOC102584528 | LOC102584686 | LOC102585209 | LOC102585483 | LOC102586126 | LOC102587104 | LOC102587467 | LOC102587854 | LOC102588169 | LOC102589536 | LOC102589585 | LOC102590187 | LOC102590387 | LOC102591281 | LOC102591779 | LOC102593311 | LOC102595617 | LOC102596…
	GO:0046715	borate transmembrane transporter activity	89	0.00852	1	3	LOC102589251	LOC102599870 | LOC102601556 | NIP
	GO:0000254	C-4 methylsterol oxidase activity	90	0.00852	0	4		LOC102589817 | LOC102602168 | LOC102605717 | LOC102606141
	GO:0009044	xylan 1,4-beta-xylosidase activity	91	0.00852	3	1	LOC102581676 | LOC102589670 | LOC102596982	MAL2
	GO:0016984	ribulose-bisphosphate carboxylase activity	92	0.00852	0	4		LOC102577450 | LOC102600888 | LOC102601229 | RBCS-C
	GO:0015204	urea transmembrane transporter activity	93	0.00852	2	2	LOC102589439 | LOC102589703	LOC102587828 | LOC102599870
	GO:0035673	oligopeptide transmembrane transporter activity	94	0.00852	2	2	LOC102585562 | LOC102599682	LOC102593732 | LOC102593761
	GO:0003700	DNA binding transcription factor activity	95	0.00873	233	96	CBF3 | LOC102577461 | LOC102577511 | LOC102577801 | LOC102577828 | LOC102577893 | LOC102578223 | LOC102578395 | LOC102578409 | LOC102578458 | LOC102578811 | LOC102579072 | LOC102579164 | LOC102579359 | LOC102579433 | LOC102579807 | LOC102579824 | LOC102580067 | LOC102580885 | LOC102581195 | LOC102581335 | LOC102581432 | LOC102581536 | LOC102581652 | LOC102581745 | LOC102581816 | LOC102581962 | LO…	AP1 | CO | IAA2 | LOC102578469 | LOC102578765 | LOC102579405 | LOC102579476 | LOC102580219 | LOC102580229 | LOC102580448 | LOC102580785 | LOC102581324 | LOC102581525 | LOC102581691 | LOC102582354 | LOC102582424 | LOC102582802 | LOC102582832 | LOC102583062 | LOC102583130 | LOC102583621 | LOC102583661 | LOC102584482 | LOC102584805 | LOC102585275 | LOC102585592 | LOC102585657 | LOC102586398 | LOC102…
	GO:0016667	oxidoreductase activity, acting on a sulfur group of donors	96	0.00882	19	28	LOC102578203 | LOC102580535 | LOC102582728 | LOC102583065 | LOC102583390 | LOC102583719 | LOC102588189 | LOC102589662 | LOC102591548 | LOC102593665 | LOC102598582 | LOC102599296 | LOC102599560 | LOC102599621 | LOC102601734 | LOC102605242 | LOC107058244 | LOC107060504 | LOC107060512	DHAR | LOC102579084 | LOC102579112 | LOC102581681 | LOC102582471 | LOC102584454 | LOC102585390 | LOC102585542 | LOC102585632 | LOC102587128 | LOC102587966 | LOC102589431 | LOC102591615 | LOC102591898 | LOC102595959 | LOC102599106 | LOC102599169 | LOC102600029 | LOC102600851 | LOC102601168 | LOC102604077 | LOC102604365 | LOC102605442 | LOC102605867 | LOC102606278 | LOC102606289 | LOC102606377 | LO…
	GO:0016841	ammonia-lyase activity	97	0.00906	6	3	LOC102585026 | LOC102585357 | LOC102587888 | LOC102596343 | LOC102596891 | LOC107057661	LOC102582618 | LOC102597781 | TD
	GO:0015556	C4-dicarboxylate transmembrane transporter activity	98	0.00906	2	7	LOC102585841 | LOC102599551	LOC102593041 | LOC102594902 | LOC102597049 | LOC102598440 | LOC102599542 | LOC102600681 | LOC102600931
	GO:0016836	hydro-lyase activity	99	0.00916	11	23	LOC102579951 | LOC102583793 | LOC102584477 | LOC102586757 | LOC102586890 | LOC102587367 | LOC102588409 | LOC102592280 | LOC102592458 | LOC102599370 | LOC102602244	LOC102577479 | LOC102579641 | LOC102580346 | LOC102580913 | LOC102581448 | LOC102586361 | LOC102587104 | LOC102588644 | LOC102588810 | LOC102589003 | LOC102589223 | LOC102591490 | LOC102591897 | LOC102594297 | LOC102595361 | LOC102595588 | LOC102595943 | LOC102602780 | LOC102603619 | LOC102605317 | LOC102605537 | LOC107057656 | LOC107059191
	GO:0047763	caffeate O-methyltransferase activity	100	0.01159	0	5		LOC102590869 | LOC102601059 | LOC102601955 | LOC102602154 | LOC102602494
	GO:0004365	glyceraldehyde-3-phosphate dehydrogenase (NAD+) (phosphorylating) activity	101	0.01159	1	4	LOC102592694	GAPDH | LOC102605252 | LOC102605742 | LOC102606161
	GO:0022892	substrate-specific transporter activity	102	0.01184	80	177	LOC102579401 | LOC102579572 | LOC102579786 | LOC102580239 | LOC102580245 | LOC102580280 | LOC102580668 | LOC102580805 | LOC102581029 | LOC102581157 | LOC102581599 | LOC102581888 | LOC102581965 | LOC102582213 | LOC102582859 | LOC102583090 | LOC102583861 | LOC102583901 | LOC102584393 | LOC102585562 | LOC102585813 | LOC102585841 | LOC102586376 | LOC102586662 | LOC102586929 | LOC102587157 | LOC102588…	atpF | KCO1B | LOC102577730 | LOC102577832 | LOC102578180 | LOC102578453 | LOC102578704 | LOC102578709 | LOC102578808 | LOC102578873 | LOC102578887 | LOC102579133 | LOC102579380 | LOC102579455 | LOC102579490 | LOC102579529 | LOC102579662 | LOC102579781 | LOC102579882 | LOC102579915 | LOC102580097 | LOC102580098 | LOC102580279 | LOC102580357 | LOC102580561 | LOC102580650 | LOC102581109 | LOC102581…
	GO:0016703	oxidoreductase activity, acting on single donors with incorporation of molecular oxygen, incorporation of one atom of oxygen (internal monooxygenases or internal mixed function oxidases)	103	0.01207	2	4	LOC102598516 | LOC102604305	LOC102592765 | LOC102594460 | LOC102597185 | LOC102605482
	GO:0004398	histidine decarboxylase activity	104	0.01207	5	1	LOC102579840 | LOC102580376 | LOC102581292 | LOC102581623 | LOC102581954	LOC102592044
	GO:0046982	protein heterodimerization activity	105	0.01507	13	34	LOC102579223 | LOC102581749 | LOC102582313 | LOC102584379 | LOC102587571 | LOC102587613 | LOC102587685 | LOC102590133 | LOC102590449 | LOC102595254 | LOC102600815 | LOC102605030 | LOC102605893	LOC102578986 | LOC102581522 | LOC102581855 | LOC102582157 | LOC102584150 | LOC102584625 | LOC102584902 | LOC102585042 | LOC102585943 | LOC102586107 | LOC102587542 | LOC102587619 | LOC102588309 | LOC102589130 | LOC102589745 | LOC102590298 | LOC102590388 | LOC102590470 | LOC102590781 | LOC102592368 | LOC102597419 | LOC102598032 | LOC102601089 | LOC102601239 | LOC102601431 | LOC102602293 | LOC102602…
	GO:0046912	transferase activity, transferring acyl groups, acyl groups converted into alkyl on transfer	106	0.01659	2	7	LOC102584775 | LOC102595659	LOC102579671 | LOC102584948 | LOC102585745 | LOC102590117 | LOC102593662 | LOC102599813 | LOC102601874
	GO:0140103	catalytic activity, acting on a glycoprotein	107	0.01659	5	4	LOC102588661 | LOC102591938 | LOC102596137 | LOC102597490 | LOC102599985	LOC102580443 | LOC102583339 | LOC102596898 | LOC102597157
	GO:0004672	protein kinase activity	108	0.01707	246	113	LOC102577666 | LOC102577903 | LOC102578289 | LOC102578310 | LOC102578355 | LOC102578443 | LOC102578502 | LOC102578800 | LOC102578953 | LOC102579246 | LOC102579282 | LOC102579782 | LOC102579814 | LOC102579973 | LOC102580041 | LOC102580181 | LOC102580220 | LOC102580227 | LOC102580283 | LOC102580316 | LOC102580416 | LOC102580423 | LOC102580485 | LOC102580888 | LOC102580890 | LOC102580899 | LOC102580…	LOC102577925 | LOC102578293 | LOC102578501 | LOC102578618 | LOC102578630 | LOC102578830 | LOC102578994 | LOC102579114 | LOC102579507 | LOC102579589 | LOC102579753 | LOC102580410 | LOC102580503 | LOC102580534 | LOC102580585 | LOC102580616 | LOC102580959 | LOC102580991 | LOC102581055 | LOC102581254 | LOC102581299 | LOC102581356 | LOC102581562 | LOC102581602 | LOC102582151 | LOC102582273 | LOC102582…
	GO:0050661	NADP binding	109	0.01800	12	14	LOC102577467 | LOC102577899 | LOC102583135 | LOC102584015 | LOC102584270 | LOC102588189 | LOC102592694 | LOC102595038 | LOC102595769 | LOC102596145 | LOC102597729 | LOC102601446	GAPDH | LOC102578173 | LOC102580947 | LOC102583050 | LOC102587206 | LOC102595277 | LOC102596520 | LOC102596523 | LOC102605252 | LOC102605317 | LOC102605445 | LOC102605742 | LOC102605841 | LOC102606161
	GO:0005516	calmodulin binding	110	0.01847	66	16	LOC102577666 | LOC102578310 | LOC102578900 | LOC102579359 | LOC102579401 | LOC102580949 | LOC102581064 | LOC102581388 | LOC102581410 | LOC102581478 | LOC102581617 | LOC102581635 | LOC102582592 | LOC102582867 | LOC102583090 | LOC102583202 | LOC102583737 | LOC102583799 | LOC102584078 | LOC102584914 | LOC102585099 | LOC102585109 | LOC102585161 | LOC102585463 | LOC102585590 | LOC102586076 | LOC102586…	LOC102580959 | LOC102581562 | LOC102582857 | LOC102583750 | LOC102584296 | LOC102587497 | LOC102592629 | LOC102594673 | LOC102594793 | LOC102594907 | LOC102595458 | LOC102598927 | LOC102602145 | LOC107057731 | LOC107060609 | LOC107060638
	GO:0005215	transporter activity	111	0.01981	108	233	LOC102578864 | LOC102579401 | LOC102579572 | LOC102579786 | LOC102580239 | LOC102580245 | LOC102580280 | LOC102580668 | LOC102580801 | LOC102580805 | LOC102581029 | LOC102581157 | LOC102581213 | LOC102581599 | LOC102581888 | LOC102581965 | LOC102582059 | LOC102582213 | LOC102582600 | LOC102582859 | LOC102583090 | LOC102583640 | LOC102583861 | LOC102583901 | LOC102584176 | LOC102584393 | LOC102584…	atpF | KCO1B | LOC102577730 | LOC102577832 | LOC102578180 | LOC102578453 | LOC102578704 | LOC102578709 | LOC102578808 | LOC102578873 | LOC102578887 | LOC102579133 | LOC102579380 | LOC102579455 | LOC102579479 | LOC102579490 | LOC102579513 | LOC102579529 | LOC102579662 | LOC102579781 | LOC102579882 | LOC102579915 | LOC102580089 | LOC102580097 | LOC102580098 | LOC102580122 | LOC102580279 | LOC102580…
	GO:0003824	catalytic activity	112	0.02099	1153	1399	ACO1 | BCAT1 | CKX4 | LDH-2 | LOC102577429 | LOC102577467 | LOC102577492 | LOC102577521 | LOC102577539 | LOC102577541 | LOC102577576 | LOC102577623 | LOC102577652 | LOC102577666 | LOC102577712 | LOC102577725 | LOC102577760 | LOC102577781 | LOC102577831 | LOC102577835 | LOC102577899 | LOC102577903 | LOC102578162 | LOC102578203 | LOC102578289 | LOC102578309 | LOC102578310 | LOC102578340 | LOC102578…	ACO2 | APX | CBL | CKX5 | CP100 | DE2 | DHAR | DXS1 | FES | FTSZ1 | GAPDH | GBSS | GMP | HXKRP1 | LOC102577434 | LOC102577446 | LOC102577450 | LOC102577453 | LOC102577479 | LOC102577513 | LOC102577529 | LOC102577532 | LOC102577587 | LOC102577590 | LOC102577624 | LOC102577626 | LOC102577662 | LOC102577663 | LOC102577667 | LOC102577668 | LOC102577679 | LOC102577684 | LOC102577690 | LOC102577720 | L…
	GO:0015036	disulfide oxidoreductase activity	113	0.02284	17	19	LOC102578203 | LOC102580535 | LOC102582728 | LOC102583065 | LOC102583390 | LOC102583719 | LOC102588189 | LOC102589662 | LOC102591548 | LOC102593665 | LOC102598582 | LOC102599560 | LOC102599621 | LOC102605242 | LOC107058244 | LOC107060504 | LOC107060512	DHAR | LOC102579084 | LOC102581681 | LOC102582471 | LOC102584454 | LOC102585390 | LOC102585632 | LOC102587966 | LOC102589431 | LOC102591615 | LOC102595959 | LOC102599106 | LOC102599169 | LOC102600851 | LOC102605867 | LOC102606278 | LOC102606289 | LOC102606377 | LOC107062564
	GO:0016641	oxidoreductase activity, acting on the CH-NH2 group of donors, oxygen as acceptor	114	0.02289	6	4	ACO1 | LOC102579611 | LOC102583802 | LOC102584001 | LOC102584319 | LOC102592023	ACO2 | LOC102580758 | LOC102588548 | LOC102605322
	GO:0016646	oxidoreductase activity, acting on the CH-NH group of donors, NAD or NADP as acceptor	115	0.02318	1	6	LOC102588923	LOC102582792 | LOC102587729 | LOC102593228 | LOC102596086 | LOC102598073 | LOC102599558
	GO:0070402	NADPH binding	116	0.02318	5	2	LOC102583135 | LOC102584015 | LOC102584270 | LOC102595769 | LOC102596145	LOC102578173 | LOC102596520
	GO:0019209	kinase activator activity	117	0.02318	3	4	LOC102599347 | LOC102602555 | LOC102604803	LOC102577551 | LOC102580187 | LOC102582163 | LOC102589938
	GO:0030295	protein kinase activator activity	118	0.02318	3	4	LOC102599347 | LOC102602555 | LOC102604803	LOC102577551 | LOC102580187 | LOC102582163 | LOC102589938
	GO:0080043	quercetin 3-O-glucosyltransferase activity	119	0.02559	10	14	LOC102583510 | LOC102586973 | LOC102592659 | LOC102594178 | LOC102596452 | LOC102598721 | LOC102600382 | LOC102606101 | LOC107061633 | LOC107061976	LOC102579214 | LOC102579535 | LOC102581928 | LOC102588250 | LOC102590649 | LOC102593862 | LOC102593972 | LOC102599059 | LOC102600509 | LOC102600944 | LOC102603165 | LOC102603508 | LOC107061873 | LOC107062557
	GO:0080044	quercetin 7-O-glucosyltransferase activity	120	0.02559	10	14	LOC102583510 | LOC102586973 | LOC102592659 | LOC102594178 | LOC102596452 | LOC102598721 | LOC102600382 | LOC102606101 | LOC107061633 | LOC107061976	LOC102579214 | LOC102579535 | LOC102581928 | LOC102588250 | LOC102590649 | LOC102593862 | LOC102593972 | LOC102599059 | LOC102600509 | LOC102600944 | LOC102603165 | LOC102603508 | LOC107061873 | LOC107062557
	GO:0015116	sulfate transmembrane transporter activity	121	0.02692	1	5	LOC102586662	LOC102579882 | LOC102593036 | LOC102599294 | LOC102599542 | LOC102600670
	GO:0016624	oxidoreductase activity, acting on the aldehyde or oxo group of donors, disulfide as acceptor	122	0.02782	2	7	LOC102580777 | LOC102584009	DXS1 | LOC102588566 | LOC102588815 | LOC102598525 | LOC102601242 | LOC102604284 | LOC102606109
	GO:0008447	L-ascorbate oxidase activity	123	0.02804	1	2	LOC102582168	LOC102583165 | LOC102593165
	GO:0090416	nicotinate transporter activity	124	0.02804	2	1	LOC102581888 | LOC102582213	LOC102578453
	GO:0090417	N-methylnicotinate transporter activity	125	0.02804	2	1	LOC102581888 | LOC102582213	LOC102578453
	GO:0004665	prephenate dehydrogenase (NADP+) activity	126	0.02804	3	0	LOC102579802 | LOC102587993 | LOC102605098
	GO:0033741	adenylyl-sulfate reductase (glutathione) activity	127	0.02804	0	3		LOC102579112 | LOC102587128 | LOC102600029
	GO:0046593	mandelonitrile lyase activity	128	0.02804	0	3		LOC102588108 | LOC102602541 | LOC102603229
	GO:0033730	arogenate dehydrogenase (NADP+) activity	129	0.02804	3	0	LOC102579802 | LOC102587993 | LOC102605098
	GO:0004604	phosphoadenylyl-sulfate reductase (thioredoxin) activity	130	0.02804	0	3		LOC102579112 | LOC102587128 | LOC102600029
	GO:0047405	pyrimidine-5'-nucleotide nucleosidase activity	131	0.02804	1	2	LOC102595274	LOC102599715 | LOC102599760
	GO:0010179	IAA-Ala conjugate hydrolase activity	132	0.02804	0	3		LOC102582416 | LOC102599664 | LOC102601526
	GO:0080124	pheophytinase activity	133	0.02804	0	3		LOC102591779 | LOC102596969 | LOC102602388
	GO:0005313	L-glutamate transmembrane transporter activity	134	0.02804	1	2	LOC102585841	LOC102592875 | LOC102600931
	GO:0047100	glyceraldehyde-3-phosphate dehydrogenase (NADP+) (phosphorylating) activity	135	0.02804	0	3		LOC102587206 | LOC102605252 | LOC102606161
	GO:0008977	prephenate dehydrogenase (NAD+) activity	136	0.02804	3	0	LOC102579802 | LOC102587993 | LOC102605098
	GO:0004366	glycerol-3-phosphate O-acyltransferase activity	137	0.02804	1	2	LOC102588361	LOC102582761 | LOC102587238
	GO:0009973	adenylyl-sulfate reductase activity	138	0.02804	0	3		LOC102579112 | LOC102587128 | LOC102600029
	GO:0016645	oxidoreductase activity, acting on the CH-NH group of donors	139	0.02819	5	8	CKX4 | LOC102581392 | LOC102588395 | LOC102588726 | LOC102588923	CKX5 | LOC102582792 | LOC102587729 | LOC102593228 | LOC102596086 | LOC102597076 | LOC102598073 | LOC102599558
	GO:0015035	protein disulfide oxidoreductase activity	140	0.02842	14	17	LOC102578203 | LOC102580535 | LOC102582728 | LOC102583065 | LOC102583390 | LOC102583719 | LOC102589662 | LOC102593665 | LOC102598582 | LOC102599560 | LOC102599621 | LOC102605242 | LOC107060504 | LOC107060512	LOC102579084 | LOC102581681 | LOC102582471 | LOC102584454 | LOC102585390 | LOC102585632 | LOC102587966 | LOC102589431 | LOC102591615 | LOC102595959 | LOC102599106 | LOC102599169 | LOC102600851 | LOC102605867 | LOC102606278 | LOC102606377 | LOC107062564
	GO:1901677	phosphate transmembrane transporter activity	141	0.02871	9	13	LOC102580245 | LOC102581157 | LOC102582059 | LOC102582859 | LOC102593867 | LOC102597288 | LOC102604516 | LOC102606171 | PT1	LOC102577730 | LOC102580122 | LOC102581109 | LOC102584892 | LOC102587640 | LOC102588269 | LOC102591218 | LOC102597346 | LOC102598682 | LOC102599205 | LOC102599542 | LOC102602816 | PHT2%3B1
	GO:0016838	carbon-oxygen lyase activity, acting on phosphates	142	0.02889	4	7	LOC102580455 | LOC102583793 | LOC102598478 | LOC102599040	LOC102580873 | LOC102590892 | LOC102597215 | LOC102598775 | LOC102598796 | LOC102599128 | TS
	GO:0001053	plastid sigma factor activity	143	0.03041	0	5		LOC102585592 | LOC102585657 | LOC102586954 | LOC102592902 | LOC102599838
	GO:0008271	secondary active sulfate transmembrane transporter activity	144	0.03041	1	4	LOC102586662	LOC102579882 | LOC102593036 | LOC102599294 | LOC102600670
	GO:0045300	acyl-[acyl-carrier-protein] desaturase activity	145	0.03041	2	3	LOC102593930 | LOC102601511	LOC102592490 | LOC102594474 | LOC102599603
	GO:0016987	sigma factor activity	146	0.03041	0	5		LOC102585592 | LOC102585657 | LOC102586954 | LOC102592902 | LOC102599838
	GO:0000996	core DNA-dependent RNA polymerase binding promoter specificity activity	147	0.03041	0	5		LOC102585592 | LOC102585657 | LOC102586954 | LOC102592902 | LOC102599838
	GO:0019842	vitamin binding	148	0.03120	28	29	ACO1 | LOC102578536 | LOC102579840 | LOC102579954 | LOC102580299 | LOC102580376 | LOC102581292 | LOC102581388 | LOC102581623 | LOC102581670 | LOC102581954 | LOC102584001 | LOC102587428 | LOC102589300 | LOC102589321 | LOC102589744 | LOC102591453 | LOC102592023 | LOC102594104 | LOC102596766 | LOC102597565 | LOC102597761 | LOC102599962 | LOC102601418 | LOC102604428 | LOC102605189 | LOC102605614 | ST…	ACO2 | CBL | LOC102577532 | LOC102579239 | LOC102580488 | LOC102584172 | LOC102586190 | LOC102587335 | LOC102588531 | LOC102588644 | LOC102590152 | LOC102592044 | LOC102593014 | LOC102594064 | LOC102594081 | LOC102594238 | LOC102595558 | LOC102596238 | LOC102598531 | LOC102601242 | LOC102601571 | LOC102602308 | LOC102603358 | LOC102603398 | LOC102606109 | LOC102606206 | SHMT | TD | TS
	GO:0070008	serine-type exopeptidase activity	149	0.03216	4	16	LOC102587227 | LOC102595831 | LOC102605060 | LOC102605850	LOC102585638 | LOC102585979 | LOC102586295 | LOC102587305 | LOC102591185 | LOC102591221 | LOC102592829 | LOC102594356 | LOC102594869 | LOC102594919 | LOC102595207 | LOC102601286 | LOC102601568 | LOC102604138 | LOC102604376 | LOC107059747
	GO:0046624	sphingolipid transporter activity	150	0.03224	1	3	LOC102599400	LOC102582265 | LOC102591244 | LOC102601335
	GO:0010277	chlorophyllide a oxygenase [overall] activity	151	0.03224	0	4		LOC102592765 | LOC102594460 | LOC102597185 | LOC102605482
	GO:0005452	inorganic anion exchanger activity	152	0.03224	1	3	LOC102589251	LOC102591235 | LOC102593132 | LOC102601556
	GO:0047259	glucomannan 4-beta-mannosyltransferase activity	153	0.03224	1	3	LOC102578162	LOC102590208 | LOC102596035 | LOC102596604
	GO:0050734	hydroxycinnamoyltransferase activity	154	0.03224	1	3	LOC102591601	LOC102577662 | LOC102578335 | LOC102588095
	GO:0000293	ferric-chelate reductase activity	155	0.03224	1	3	LOC102579252	LOC102578364 | LOC102594930 | LOC102606355
	GO:0015131	oxaloacetate transmembrane transporter activity	156	0.03224	1	3	LOC102585841	LOC102598440 | LOC102599542 | LOC102600931
	GO:0015105	arsenite transmembrane transporter activity	157	0.03224	2	2	LOC102580668 | LOC102591600	LOC102599999 | NIP
	GO:0016723	oxidoreductase activity, oxidizing metal ions, NAD or NADP as acceptor	158	0.03224	1	3	LOC102579252	LOC102578364 | LOC102594930 | LOC102606355
	GO:0008453	alanine-glyoxylate transaminase activity	159	0.03224	2	2	LOC102589300 | LOC102591453	LOC102586190 | LOC102592345
	GO:0022804	active transmembrane transporter activity	160	0.03228	49	88	LOC102579786 | LOC102580245 | LOC102580668 | LOC102581029 | LOC102581157 | LOC102581213 | LOC102582059 | LOC102582600 | LOC102582859 | LOC102583640 | LOC102584393 | LOC102585813 | LOC102586029 | LOC102586177 | LOC102586662 | LOC102586929 | LOC102587157 | LOC102587948 | LOC102588636 | LOC102589251 | LOC102589419 | LOC102589439 | LOC102589832 | LOC102590160 | LOC102590403 | LOC102590445 | LOC102590…	LOC102577730 | LOC102578808 | LOC102578873 | LOC102579479 | LOC102579529 | LOC102579882 | LOC102579915 | LOC102580089 | LOC102580122 | LOC102580561 | LOC102581289 | LOC102581365 | LOC102581856 | LOC102582150 | LOC102582530 | LOC102582937 | LOC102583059 | LOC102583326 | LOC102583444 | LOC102583997 | LOC102584460 | LOC102584729 | LOC102584892 | LOC102585887 | LOC102586625 | LOC102588391 | LOC102588…
	GO:0030234	enzyme regulator activity	161	0.03232	44	64	LOC102577536 | LOC102579749 | LOC102580870 | LOC102581749 | LOC102581980 | LOC102582040 | LOC102583870 | LOC102583996 | LOC102584206 | LOC102584220 | LOC102584225 | LOC102584324 | LOC102584848 | LOC102585421 | LOC102586337 | LOC102586496 | LOC102586750 | LOC102586828 | LOC102587273 | LOC102587430 | LOC102588166 | LOC102588247 | LOC102588428 | LOC102589418 | LOC102590822 | LOC102591739 | LOC102592…	LOC102577551 | LOC102577555 | LOC102577909 | LOC102578537 | LOC102579084 | LOC102580187 | LOC102581529 | LOC102581875 | LOC102582163 | LOC102583008 | LOC102583537 | LOC102584454 | LOC102584686 | LOC102585289 | LOC102585390 | LOC102585483 | LOC102585980 | LOC102586876 | LOC102587064 | LOC102587310 | LOC102587467 | LOC102587590 | LOC102587966 | LOC102588169 | LOC102588438 | LOC102589938 | LOC102591…
	GO:0016830	carbon-carbon lyase activity	162	0.03331	11	26	LOC102578500 | LOC102579840 | LOC102580376 | LOC102581292 | LOC102581388 | LOC102581623 | LOC102581954 | LOC102581970 | LOC102592280 | LOC102598765 | LOC102600595	LOC102577450 | LOC102577529 | LOC102577667 | LOC102577738 | LOC102577840 | LOC102578286 | LOC102584472 | LOC102587211 | LOC102588108 | LOC102592044 | LOC102594081 | LOC102594238 | LOC102595539 | LOC102595737 | LOC102596487 | LOC102599595 | LOC102600888 | LOC102601229 | LOC102601725 | LOC102602541 | LOC102603229 | LOC102604045 | LOC102605735 | LOC102606020 | LOC102606064 | RBCS-C
	GO:0010333	terpene synthase activity	163	0.03386	3	5	LOC102583793 | LOC102598478 | LOC102599040	LOC102580873 | LOC102590892 | LOC102597215 | LOC102598796 | LOC102599128
	GO:0015301	anion:anion antiporter activity	164	0.03386	2	6	LOC102589251 | LOC102604516	LOC102584892 | LOC102591235 | LOC102593041 | LOC102593132 | LOC102597346 | LOC102601556
	GO:0016740	transferase activity	165	0.03407	569	516	BCAT1 | LOC102577623 | LOC102577666 | LOC102577712 | LOC102577903 | LOC102578162 | LOC102578289 | LOC102578309 | LOC102578310 | LOC102578355 | LOC102578380 | LOC102578390 | LOC102578408 | LOC102578430 | LOC102578443 | LOC102578502 | LOC102578536 | LOC102578633 | LOC102578741 | LOC102578749 | LOC102578750 | LOC102578800 | LOC102578831 | LOC102578856 | LOC102578953 | LOC102578970 | LOC102578973 | L…	CBL | DE2 | DHAR | DXS1 | GBSS | GMP | HXKRP1 | LOC102577532 | LOC102577587 | LOC102577662 | LOC102577684 | LOC102577690 | LOC102577726 | LOC102577925 | LOC102577928 | LOC102578178 | LOC102578208 | LOC102578210 | LOC102578261 | LOC102578293 | LOC102578335 | LOC102578501 | LOC102578513 | LOC102578535 | LOC102578543 | LOC102578618 | LOC102578630 | LOC102578636 | LOC102578680 | LOC102578830 | LOC102…
	GO:0004616	phosphogluconate dehydrogenase (decarboxylating) activity	166	0.03539	4	6	LOC102579802 | LOC102587993 | LOC102597505 | LOC102601446	LOC102590277 | LOC102591956 | LOC102592544 | LOC102596523 | LOC102599245 | LOC102603339
	GO:0004185	serine-type carboxypeptidase activity	167	0.03593	3	15	LOC102595831 | LOC102605060 | LOC102605850	LOC102585638 | LOC102585979 | LOC102586295 | LOC102587305 | LOC102591185 | LOC102591221 | LOC102592829 | LOC102594356 | LOC102594869 | LOC102594919 | LOC102595207 | LOC102601286 | LOC102601568 | LOC102604138 | LOC107059747
	GO:0004693	cyclin-dependent protein serine/threonine kinase activity	168	0.03637	10	5	LOC102579973 | LOC102583929 | LOC102588701 | LOC102589883 | LOC102590202 | LOC102590828 | LOC102591469 | LOC102591634 | LOC102592493 | LOC102592747	LOC102582273 | LOC102583611 | LOC102586889 | LOC102605724 | LOC102605817
	GO:0097472	cyclin-dependent protein kinase activity	169	0.03637	10	5	LOC102579973 | LOC102583929 | LOC102588701 | LOC102589883 | LOC102590202 | LOC102590828 | LOC102591469 | LOC102591634 | LOC102592493 | LOC102592747	LOC102582273 | LOC102583611 | LOC102586889 | LOC102605724 | LOC102605817
	GO:0016854	racemase and epimerase activity	170	0.03859	11	8	LOC102579611 | LOC102581884 | LOC102582871 | LOC102582872 | LOC102586890 | LOC102587367 | LOC102590141 | LOC102603120 | LOC102603888 | STUGE45 | STUGE51	LOC102577923 | LOC102582256 | LOC102584885 | LOC102593104 | LOC102594969 | LOC102600578 | LOC102601196 | LOC102605537
	GO:0046943	carboxylic acid transmembrane transporter activity	171	0.04048	12	27	LOC102579786 | LOC102580239 | LOC102582859 | LOC102585841 | LOC102590159 | LOC102593025 | LOC102595081 | LOC102596218 | LOC102596930 | LOC102598780 | LOC102599551 | LOC102600895	LOC102577730 | LOC102579662 | LOC102582530 | LOC102588269 | LOC102588304 | LOC102588587 | LOC102588602 | LOC102590337 | LOC102590581 | LOC102592875 | LOC102593041 | LOC102594902 | LOC102595631 | LOC102597049 | LOC102597346 | LOC102597524 | LOC102598440 | LOC102598714 | LOC102599205 | LOC102599542 | LOC102600681 | LOC102600931 | LOC102602748 | LOC102602953 | LOC102604274 | LOC102605368 | LOC102605…
	GO:0005342	organic acid transmembrane transporter activity	172	0.04048	12	27	LOC102579786 | LOC102580239 | LOC102582859 | LOC102585841 | LOC102590159 | LOC102593025 | LOC102595081 | LOC102596218 | LOC102596930 | LOC102598780 | LOC102599551 | LOC102600895	LOC102577730 | LOC102579662 | LOC102582530 | LOC102588269 | LOC102588304 | LOC102588587 | LOC102588602 | LOC102590337 | LOC102590581 | LOC102592875 | LOC102593041 | LOC102594902 | LOC102595631 | LOC102597049 | LOC102597346 | LOC102597524 | LOC102598440 | LOC102598714 | LOC102599205 | LOC102599542 | LOC102600681 | LOC102600931 | LOC102602748 | LOC102602953 | LOC102604274 | LOC102605368 | LOC102605…
	GO:0015293	symporter activity	173	0.04102	9	31	LOC102579786 | LOC102581157 | LOC102585813 | LOC102586662 | LOC102589439 | LOC102590691 | LOC102596930 | LOC102601634 | PT1	LOC102578808 | LOC102579529 | LOC102579915 | LOC102580089 | LOC102581289 | LOC102581365 | LOC102581856 | LOC102582530 | LOC102584729 | LOC102588731 | LOC102590583 | LOC102593036 | LOC102593088 | LOC102595468 | LOC102595631 | LOC102596643 | LOC102597524 | LOC102597986 | LOC102598158 | LOC102598682 | LOC102598714 | LOC102599294 | LOC102600670 | LOC102602748 | LOC102603215 | LOC102604274 | LOC102604…
	GO:0102303	resveratrol 3,5-O-dimethyltransferase activity	174	0.04123	2	5	LOC102583828 | LOC102590422	LOC102601252 | LOC102602143 | LOC102602479 | LOC102602689 | LOC107057698
	GO:0016711	flavonoid 3'-monooxygenase activity	175	0.04123	2	5	LOC102588381 | LOC102597167	LOC102582975 | LOC102593824 | LOC102594469 | LOC102595788 | LOC107062136
	GO:0016671	oxidoreductase activity, acting on a sulfur group of donors, disulfide as acceptor	176	0.04330	3	14	LOC102578203 | LOC102599560 | LOC102601734	LOC102579084 | LOC102579112 | LOC102582471 | LOC102584454 | LOC102585390 | LOC102585542 | LOC102587128 | LOC102587966 | LOC102589431 | LOC102591898 | LOC102600029 | LOC102604077 | LOC102605867 | LOC107062564
	GO:0016857	racemase and epimerase activity, acting on carbohydrates and derivatives	177	0.04422	8	6	LOC102581884 | LOC102582871 | LOC102582872 | LOC102590141 | LOC102603120 | LOC102603888 | STUGE45 | STUGE51	LOC102577923 | LOC102582256 | LOC102584885 | LOC102594969 | LOC102600578 | LOC102601196
	GO:0015238	drug transmembrane transporter activity	178	0.04447	11	16	LOC102581213 | LOC102583640 | LOC102589832 | LOC102590403 | LOC102590475 | LOC102592002 | LOC102598596 | LOC102598780 | LOC102600900 | LOC102601478 | LOC102604804	LOC102579662 | LOC102582150 | LOC102583326 | LOC102583444 | LOC102583997 | LOC102586625 | LOC102588391 | LOC102589030 | LOC102590197 | LOC102592464 | LOC102594122 | LOC102594262 | LOC102594319 | LOC102597524 | LOC102600655 | LOC102604297
	GO:0016773	phosphotransferase activity, alcohol group as acceptor	179	0.04477	264	129	LOC102577666 | LOC102577903 | LOC102578289 | LOC102578310 | LOC102578355 | LOC102578443 | LOC102578502 | LOC102578800 | LOC102578953 | LOC102579246 | LOC102579282 | LOC102579422 | LOC102579782 | LOC102579814 | LOC102579973 | LOC102580041 | LOC102580181 | LOC102580220 | LOC102580227 | LOC102580283 | LOC102580316 | LOC102580416 | LOC102580423 | LOC102580485 | LOC102580888 | LOC102580890 | LOC102580…	HXKRP1 | LOC102577684 | LOC102577690 | LOC102577925 | LOC102578293 | LOC102578501 | LOC102578618 | LOC102578630 | LOC102578830 | LOC102578994 | LOC102579114 | LOC102579213 | LOC102579507 | LOC102579589 | LOC102579753 | LOC102580410 | LOC102580503 | LOC102580534 | LOC102580585 | LOC102580616 | LOC102580959 | LOC102580991 | LOC102581055 | LOC102581254 | LOC102581299 | LOC102581356 | LOC102581562 | …
	GO:0090484	drug transporter activity	180	0.04575	11	17	LOC102581213 | LOC102583640 | LOC102589832 | LOC102590403 | LOC102590475 | LOC102592002 | LOC102598596 | LOC102598780 | LOC102600900 | LOC102601478 | LOC102604804	LOC102579662 | LOC102582150 | LOC102583326 | LOC102583444 | LOC102583997 | LOC102586625 | LOC102588391 | LOC102589030 | LOC102590197 | LOC102592464 | LOC102594122 | LOC102594262 | LOC102594319 | LOC102597524 | LOC102600655 | LOC102602444 | LOC102604297
	GO:0016860	intramolecular oxidoreductase activity	181	0.04732	10	13	LOC102578203 | LOC102579860 | LOC102581673 | LOC102581814 | LOC102582159 | LOC102585666 | LOC102586890 | LOC102587367 | LOC102594080 | LOC102598658	LOC102577822 | LOC102580973 | LOC102582498 | LOC102583463 | LOC102585856 | LOC102587260 | LOC102588569 | LOC102590623 | LOC102590805 | LOC102597916 | LOC102603019 | LOC102605537 | SI1
	GO:0033612	receptor serine/threonine kinase binding	182	0.04842	11	4	LOC102582861 | LOC102589350 | LOC102591662 | LOC102591951 | LOC102593028 | LOC102594518 | LOC102599117 | LOC107059752 | LOC107059933 | LOC107060160 | SERK3	LOC102578937 | LOC102580585 | LOC102602562 | LOC102604628

## Sheet: A vs F
Supplementary Table S2. The significant GO terms in comparison A' vs. F'
	GO.ID	Term	Rank in Fisher classic	p Fisher classic	GO up-regulated genes	GO down-regulated genes	Locus of up-regulated genes	Locus of down-regulated genes
BP	GO:0071554	cell wall organization or biogenesis	1	3.2e-20	67	193	LOC102577559 | LOC102577650 | LOC102577835 | LOC102578447 | LOC102578545 | LOC102578787 | LOC102579462 | LOC102580398 | LOC102581676 | LOC102582315 | LOC102582623 | LOC102583822 | LOC102583978 | LOC102584117 | LOC102584686 | LOC102585179 | LOC102585371 | LOC102586527 | LOC102586948 | LOC102587539 | LOC102588166 | LOC102588218 | LOC102588301 | LOC102589117 | LOC102589523 | LOC102589770 | LOC102590…	LOC102577442 | LOC102577470 | LOC102577497 | LOC102577499 | LOC102577573 | LOC102577812 | LOC102577814 | LOC102577884 | LOC102578178 | LOC102578335 | LOC102578466 | LOC102578562 | LOC102578680 | LOC102578838 | LOC102578847 | LOC102578898 | LOC102578932 | LOC102579248 | LOC102579279 | LOC102579690 | LOC102579763 | LOC102579821 | LOC102579878 | LOC102580102 | LOC102580489 | LOC102580573 | LOC102580…
	GO:0005975	carbohydrate metabolic process	2	7.4e-20	141	292	LOC102577559 | LOC102577738 | LOC102577835 | LOC102577900 | LOC102578193 | LOC102578447 | LOC102578488 | LOC102578545 | LOC102578787 | LOC102578859 | LOC102579100 | LOC102579138 | LOC102579374 | LOC102579422 | LOC102579461 | LOC102579462 | LOC102579815 | LOC102580381 | LOC102580398 | LOC102580481 | LOC102580604 | LOC102581128 | LOC102581197 | LOC102581240 | LOC102581469 | LOC102581676 | LOC102581…	DE2 | GAPDH | GLDH | GMP | HXKRP1 | LOC102577434 | LOC102577470 | LOC102577529 | LOC102577532 | LOC102577573 | LOC102577590 | LOC102577663 | LOC102577806 | LOC102577812 | LOC102577816 | LOC102578178 | LOC102578232 | LOC102578331 | LOC102578335 | LOC102578810 | LOC102578838 | LOC102578898 | LOC102578932 | LOC102579717 | LOC102579818 | LOC102579821 | LOC102580232 | LOC102580360 | LOC102580443 | LOC…
	GO:0015979	photosynthesis	3	1.1e-17	14	113	LOC102579971 | LOC102583485 | LOC102584115 | LOC102588469 | LOC102589980 | LOC102593674 | LOC102593774 | LOC102595404 | LOC102596030 | LOC102597214 | LOC102597753 | LOC102602623 | LOC102604259 | LOC107058610	FES | LOC102577434 | LOC102577458 | LOC102577592 | LOC102577656 | LOC102577730 | LOC102578242 | LOC102578347 | LOC102579187 | LOC102579876 | LOC102580711 | LOC102581428 | LOC102582039 | LOC102582410 | LOC102582873 | LOC102583051 | LOC102583209 | LOC102583431 | LOC102583463 | LOC102583646 | LOC102583949 | LOC102584316 | LOC102584787 | LOC102585000 | LOC102585281 | LOC102585358 | LOC102585592 | LOC…
	GO:0071555	cell wall organization	4	1.4e-17	55	144	LOC102577559 | LOC102577650 | LOC102578447 | LOC102578545 | LOC102578787 | LOC102579462 | LOC102582315 | LOC102582623 | LOC102583822 | LOC102583978 | LOC102584117 | LOC102584686 | LOC102585179 | LOC102585371 | LOC102586527 | LOC102587539 | LOC102588166 | LOC102588218 | LOC102589523 | LOC102590349 | LOC102591177 | LOC102591207 | LOC102591531 | LOC102591595 | LOC102591741 | LOC102591837 | LOC102592…	LOC102577442 | LOC102577470 | LOC102577497 | LOC102577499 | LOC102577573 | LOC102577812 | LOC102577814 | LOC102577884 | LOC102578178 | LOC102578335 | LOC102578466 | LOC102578562 | LOC102578680 | LOC102578838 | LOC102578847 | LOC102578898 | LOC102578932 | LOC102579248 | LOC102579279 | LOC102579690 | LOC102579763 | LOC102579821 | LOC102579878 | LOC102580102 | LOC102580573 | LOC102580623 | LOC102580…
	GO:0045229	external encapsulating structure organization	5	2.7e-16	56	146	LOC102577559 | LOC102577650 | LOC102578447 | LOC102578545 | LOC102578787 | LOC102579462 | LOC102582315 | LOC102582623 | LOC102583822 | LOC102583978 | LOC102584117 | LOC102584686 | LOC102585179 | LOC102585371 | LOC102586527 | LOC102587539 | LOC102588166 | LOC102588218 | LOC102589523 | LOC102590349 | LOC102591177 | LOC102591207 | LOC102591531 | LOC102591595 | LOC102591741 | LOC102591837 | LOC102592…	LOC102577442 | LOC102577470 | LOC102577497 | LOC102577499 | LOC102577573 | LOC102577812 | LOC102577814 | LOC102577884 | LOC102578178 | LOC102578335 | LOC102578466 | LOC102578562 | LOC102578680 | LOC102578838 | LOC102578847 | LOC102578898 | LOC102578932 | LOC102579248 | LOC102579279 | LOC102579690 | LOC102579763 | LOC102579821 | LOC102579878 | LOC102580102 | LOC102580573 | LOC102580623 | LOC102580…
	GO:0055114	oxidation-reduction process	6	1.9e-15	210	302	ACO1 | AOX | CAT1 | LOC102577429 | LOC102577453 | LOC102577467 | LOC102577720 | LOC102577831 | LOC102577899 | LOC102578317 | LOC102578406 | LOC102578421 | LOC102578438 | LOC102578583 | LOC102578893 | LOC102578924 | LOC102579136 | LOC102579200 | LOC102579251 | LOC102579252 | LOC102579300 | LOC102579312 | LOC102579334 | LOC102579351 | LOC102579392 | LOC102579426 | LOC102579638 | LOC102579639 | LOC1…	ACO2 | DD | FES | GAPDH | GLDH | HPL | LOC102577434 | LOC102577479 | LOC102577541 | LOC102577562 | LOC102577566 | LOC102577656 | LOC102577663 | LOC102577783 | LOC102578173 | LOC102578331 | LOC102578364 | LOC102578526 | LOC102578747 | LOC102579027 | LOC102579029 | LOC102579082 | LOC102579112 | LOC102579157 | LOC102579187 | LOC102579546 | LOC102579562 | LOC102579690 | LOC102579763 | LOC102579839 | …
	GO:0005976	polysaccharide metabolic process	7	6.4e-14	47	127	LOC102577559 | LOC102577835 | LOC102578447 | LOC102578787 | LOC102579138 | LOC102579374 | LOC102579461 | LOC102579462 | LOC102580398 | LOC102580604 | LOC102581676 | LOC102583978 | LOC102584686 | LOC102584887 | LOC102586150 | LOC102586644 | LOC102586811 | LOC102587539 | LOC102588166 | LOC102588301 | LOC102589117 | LOC102589770 | LOC102590483 | LOC102590998 | LOC102591177 | LOC102591207 | LOC102591…	DE2 | GMP | LOC102577470 | LOC102577573 | LOC102577806 | LOC102577812 | LOC102577816 | LOC102578178 | LOC102578335 | LOC102578838 | LOC102578932 | LOC102579717 | LOC102579821 | LOC102580503 | LOC102580643 | LOC102580651 | LOC102580717 | LOC102580938 | LOC102581052 | LOC102581104 | LOC102581323 | LOC102581411 | LOC102581900 | LOC102583005 | LOC102583088 | LOC102583115 | LOC102583189 | LOC102583535…
	GO:0009768	photosynthesis, light harvesting in photosystem I	8	7.2e-12	0	28		LOC102578242 | LOC102580711 | LOC102583646 | LOC102583949 | LOC102584316 | LOC102584787 | LOC102586172 | LOC102586284 | LOC102586581 | LOC102586836 | LOC102587257 | LOC102589532 | LOC102589781 | LOC102589865 | LOC102590384 | LOC102593779 | LOC102594096 | LOC102594652 | LOC102594790 | LOC102596765 | LOC102597090 | LOC102598575 | LOC102602224 | LOC102603980 | LOC102604990 | LOC102605549 | LOC102605…
	GO:0000272	polysaccharide catabolic process	9	8.7e-12	31	47	LOC102577835 | LOC102579138 | LOC102579461 | LOC102579462 | LOC102580398 | LOC102580604 | LOC102581676 | LOC102583978 | LOC102584686 | LOC102584887 | LOC102586644 | LOC102586811 | LOC102587539 | LOC102588166 | LOC102588301 | LOC102589117 | LOC102589770 | LOC102590483 | LOC102590998 | LOC102591741 | LOC102592077 | LOC102592413 | LOC102593011 | LOC102596439 | LOC102598742 | LOC102599450 | LOC102602…	DE2 | LOC102577806 | LOC102578838 | LOC102578932 | LOC102579717 | LOC102579821 | LOC102580651 | LOC102583088 | LOC102583535 | LOC102583591 | LOC102584297 | LOC102584844 | LOC102586545 | LOC102587222 | LOC102587467 | LOC102588169 | LOC102588428 | LOC102588957 | LOC102589512 | LOC102589547 | LOC102589670 | LOC102590039 | LOC102591414 | LOC102591905 | LOC102592181 | LOC102592746 | LOC102592832 | LOC…
	GO:0009765	photosynthesis, light harvesting	10	1.1e-10	1	34	LOC102595404	LOC102578242 | LOC102580711 | LOC102583646 | LOC102583949 | LOC102584316 | LOC102584787 | LOC102586172 | LOC102586241 | LOC102586284 | LOC102586581 | LOC102586836 | LOC102587257 | LOC102588194 | LOC102589532 | LOC102589781 | LOC102589865 | LOC102590384 | LOC102590605 | LOC102593779 | LOC102594096 | LOC102594652 | LOC102594790 | LOC102596765 | LOC102596966 | LOC102597090 | LOC102598575 | LOC102601…
	GO:0045488	pectin metabolic process	11	8.1e-10	17	43	LOC102577559 | LOC102579138 | LOC102579461 | LOC102579462 | LOC102583978 | LOC102584686 | LOC102586644 | LOC102588166 | LOC102591741 | LOC102592077 | LOC102592378 | LOC102592413 | LOC102596439 | LOC102602669 | LOC102603003 | LOC102605574 | LOC107060911	LOC102578178 | LOC102578335 | LOC102578838 | LOC102581900 | LOC102583825 | LOC102583903 | LOC102584036 | LOC102587467 | LOC102588140 | LOC102588169 | LOC102588181 | LOC102588428 | LOC102588704 | LOC102590887 | LOC102590919 | LOC102591298 | LOC102591601 | LOC102591905 | LOC102593229 | LOC102593929 | LOC102594984 | LOC102595127 | LOC102595742 | LOC102595797 | LOC102598232 | LOC102598327 | LOC102598…
	GO:0010393	galacturonan metabolic process	12	2.1e-09	18	43	LOC102577559 | LOC102579138 | LOC102579461 | LOC102579462 | LOC102583978 | LOC102584686 | LOC102586150 | LOC102586644 | LOC102588166 | LOC102591741 | LOC102592077 | LOC102592378 | LOC102592413 | LOC102596439 | LOC102602669 | LOC102603003 | LOC102605574 | LOC107060911	LOC102578178 | LOC102578335 | LOC102578838 | LOC102581900 | LOC102583825 | LOC102583903 | LOC102584036 | LOC102587467 | LOC102588140 | LOC102588169 | LOC102588181 | LOC102588428 | LOC102588704 | LOC102590887 | LOC102590919 | LOC102591298 | LOC102591601 | LOC102591905 | LOC102593229 | LOC102593929 | LOC102594984 | LOC102595127 | LOC102595742 | LOC102595797 | LOC102598232 | LOC102598327 | LOC102598…
	GO:0016052	carbohydrate catabolic process	13	3.3e-09	41	71	LOC102577738 | LOC102577835 | LOC102577900 | LOC102579138 | LOC102579422 | LOC102579461 | LOC102579462 | LOC102580398 | LOC102580604 | LOC102581128 | LOC102581676 | LOC102583978 | LOC102584320 | LOC102584686 | LOC102584887 | LOC102586644 | LOC102586811 | LOC102587539 | LOC102588166 | LOC102588301 | LOC102589117 | LOC102589770 | LOC102590483 | LOC102590998 | LOC102591741 | LOC102592077 | LOC102592…	DE2 | GAPDH | HXKRP1 | LOC102577529 | LOC102577806 | LOC102578838 | LOC102578932 | LOC102579717 | LOC102579821 | LOC102580651 | LOC102583088 | LOC102583463 | LOC102583535 | LOC102583591 | LOC102584297 | LOC102584844 | LOC102585856 | LOC102586545 | LOC102587222 | LOC102587467 | LOC102588169 | LOC102588295 | LOC102588428 | LOC102588815 | LOC102588957 | LOC102589456 | LOC102589512 | LOC102589547 | L…
	GO:0016051	carbohydrate biosynthetic process	14	7.7e-09	29	106	LOC102577559 | LOC102577738 | LOC102577900 | LOC102578447 | LOC102578787 | LOC102579374 | LOC102580381 | LOC102586120 | LOC102590805 | LOC102591207 | LOC102591531 | LOC102592378 | LOC102593176 | LOC102594881 | LOC102595703 | LOC102596191 | LOC102597825 | LOC102598187 | LOC102598863 | LOC102598949 | LOC102599298 | LOC102599678 | LOC102602623 | LOC102602725 | LOC102603888 | LOC102604983 | LOC102605…	GAPDH | GLDH | GMP | LOC102577434 | LOC102577470 | LOC102577529 | LOC102577573 | LOC102577590 | LOC102577806 | LOC102577812 | LOC102577816 | LOC102578178 | LOC102578335 | LOC102580503 | LOC102580651 | LOC102580717 | LOC102581052 | LOC102581104 | LOC102581151 | LOC102581411 | LOC102581900 | LOC102582256 | LOC102582871 | LOC102582872 | LOC102583005 | LOC102583115 | LOC102583189 | LOC102583431 | LOC…
	GO:0018298	protein-chromophore linkage	15	7.0e-08	6	36	LOC102594594 | LOC102596803 | LOC102597308 | LOC102597693 | LOC102597720 | LOC102598309	LOC102578242 | LOC102580711 | LOC102583646 | LOC102583949 | LOC102584316 | LOC102584787 | LOC102586172 | LOC102586241 | LOC102586284 | LOC102586581 | LOC102586818 | LOC102586836 | LOC102587257 | LOC102589532 | LOC102589781 | LOC102589865 | LOC102590384 | LOC102590605 | LOC102591394 | LOC102592644 | LOC102593553 | LOC102593779 | LOC102594096 | LOC102594652 | LOC102594790 | LOC102596765 | LOC102596…
	GO:0030243	cellulose metabolic process	16	8.6e-08	7	33	LOC102587539 | LOC102591207 | LOC102591531 | LOC102598742 | LOC102599298 | LOC102603190 | LOC102605616	GMP | LOC102577470 | LOC102577573 | LOC102577812 | LOC102578178 | LOC102578932 | LOC102579821 | LOC102580503 | LOC102580651 | LOC102581052 | LOC102581411 | LOC102584052 | LOC102584815 | LOC102587891 | LOC102589512 | LOC102589547 | LOC102592181 | LOC102592746 | LOC102594281 | LOC102595303 | LOC102595856 | LOC102597254 | LOC102598735 | LOC102599885 | LOC102601303 | LOC102601908 | LOC102602978 | LOC…
	GO:0051273	beta-glucan metabolic process	17	9.0e-08	11	34	LOC102578447 | LOC102578787 | LOC102587539 | LOC102591207 | LOC102591531 | LOC102595703 | LOC102598742 | LOC102599298 | LOC102602725 | LOC102603190 | LOC102605616	GMP | LOC102577470 | LOC102577573 | LOC102577812 | LOC102578178 | LOC102578932 | LOC102579821 | LOC102580503 | LOC102580651 | LOC102581052 | LOC102581411 | LOC102584052 | LOC102584815 | LOC102587891 | LOC102589512 | LOC102589547 | LOC102590545 | LOC102592181 | LOC102592746 | LOC102594281 | LOC102595303 | LOC102595856 | LOC102597254 | LOC102598735 | LOC102599885 | LOC102601303 | LOC102601908 | LOC…
	GO:0071669	plant-type cell wall organization or biogenesis	18	1.7e-07	14	65	LOC102577559 | LOC102579462 | LOC102586948 | LOC102589523 | LOC102591207 | LOC102591531 | LOC102591595 | LOC102599298 | LOC102603888 | LOC102604652 | LOC102605574 | LOC102605616 | LOC102606273 | LOC107062853	LOC102577442 | LOC102577470 | LOC102577497 | LOC102577499 | LOC102577573 | LOC102577812 | LOC102577814 | LOC102577884 | LOC102578178 | LOC102578335 | LOC102578562 | LOC102579279 | LOC102579878 | LOC102580573 | LOC102580787 | LOC102580868 | LOC102580995 | LOC102581052 | LOC102581076 | LOC102581104 | LOC102581323 | LOC102581369 | LOC102581411 | LOC102581969 | LOC102583189 | LOC102584296 | LOC102584…
	GO:0044262	cellular carbohydrate metabolic process	19	1.7e-07	38	111	LOC102577559 | LOC102577900 | LOC102578447 | LOC102578787 | LOC102578859 | LOC102579374 | LOC102580381 | LOC102582374 | LOC102582532 | LOC102584887 | LOC102586120 | LOC102586811 | LOC102586948 | LOC102587539 | LOC102589788 | LOC102591177 | LOC102591207 | LOC102591531 | LOC102592901 | LOC102593011 | LOC102594559 | LOC102595703 | LOC102597825 | LOC102598120 | LOC102598229 | LOC102598279 | LOC102598…	DE2 | GMP | LOC102577434 | LOC102577470 | LOC102577573 | LOC102577590 | LOC102577806 | LOC102577812 | LOC102577816 | LOC102578178 | LOC102578331 | LOC102578335 | LOC102578932 | LOC102579717 | LOC102579821 | LOC102580360 | LOC102580503 | LOC102580643 | LOC102580651 | LOC102580717 | LOC102580938 | LOC102581052 | LOC102581104 | LOC102581151 | LOC102581411 | LOC102581970 | LOC102583005 | LOC102583088…
	GO:0019684	photosynthesis, light reaction	20	4.1e-07	5	50	LOC102584115 | LOC102589980 | LOC102595404 | LOC102596030 | LOC102597753	LOC102577434 | LOC102577458 | LOC102577592 | LOC102577656 | LOC102578242 | LOC102580711 | LOC102582039 | LOC102582410 | LOC102583209 | LOC102583646 | LOC102583949 | LOC102584316 | LOC102584787 | LOC102586172 | LOC102586241 | LOC102586284 | LOC102586581 | LOC102586836 | LOC102587257 | LOC102588194 | LOC102589532 | LOC102589781 | LOC102589865 | LOC102590010 | LOC102590384 | LOC102590605 | LOC102593…
	GO:0044264	cellular polysaccharide metabolic process	21	6.3e-07	20	85	LOC102577559 | LOC102578447 | LOC102578787 | LOC102579374 | LOC102584887 | LOC102586811 | LOC102587539 | LOC102591177 | LOC102591207 | LOC102591531 | LOC102593011 | LOC102595703 | LOC102598742 | LOC102598863 | LOC102599298 | LOC102602725 | LOC102603190 | LOC102603888 | LOC102605574 | LOC102605616	DE2 | GMP | LOC102577470 | LOC102577573 | LOC102577806 | LOC102577812 | LOC102577816 | LOC102578178 | LOC102578335 | LOC102578932 | LOC102579717 | LOC102579821 | LOC102580503 | LOC102580643 | LOC102580651 | LOC102580717 | LOC102580938 | LOC102581052 | LOC102581104 | LOC102581411 | LOC102583005 | LOC102583088 | LOC102583115 | LOC102583189 | LOC102584052 | LOC102584815 | LOC102584844 | LOC102585347…
	GO:0008202	steroid metabolic process	22	7.4e-07	20	60	LOC102577453 | LOC102577831 | LOC102577899 | LOC102578229 | LOC102579136 | LOC102584775 | LOC102584871 | LOC102589075 | LOC102590098 | LOC102596897 | LOC102598106 | LOC102599333 | LOC102599604 | LOC102603295 | LOC102603753 | LOC102603786 | LOC102603888 | LOC102604685 | LOC102605030 | STUGE45	HPL | LOC102577479 | LOC102577541 | LOC102579690 | LOC102580474 | LOC102581211 | LOC102581945 | LOC102582256 | LOC102582293 | LOC102582871 | LOC102582872 | LOC102583421 | LOC102583626 | LOC102584296 | LOC102586026 | LOC102586881 | LOC102587281 | LOC102587313 | LOC102587419 | LOC102587896 | LOC102588250 | LOC102589003 | LOC102589223 | LOC102589817 | LOC102590543 | LOC102590941 | LOC102591087 | LOC…
	GO:0045490	pectin catabolic process	23	7.7e-07	14	16	LOC102579138 | LOC102579461 | LOC102579462 | LOC102583978 | LOC102584686 | LOC102586644 | LOC102588166 | LOC102591741 | LOC102592077 | LOC102592413 | LOC102596439 | LOC102602669 | LOC102603003 | LOC107060911	LOC102578838 | LOC102587467 | LOC102588169 | LOC102588428 | LOC102591905 | LOC102593229 | LOC102598232 | LOC102598327 | LOC102598671 | LOC102598997 | LOC102602394 | LOC102603846 | LOC102603970 | LOC102605687 | PEST2 | PME1
	GO:0006073	cellular glucan metabolic process	24	1.8e-06	17	65	LOC102578447 | LOC102578787 | LOC102579374 | LOC102584887 | LOC102586811 | LOC102587539 | LOC102591177 | LOC102591207 | LOC102591531 | LOC102593011 | LOC102595703 | LOC102598742 | LOC102598863 | LOC102599298 | LOC102602725 | LOC102603190 | LOC102605616	DE2 | GMP | LOC102577470 | LOC102577573 | LOC102577806 | LOC102577812 | LOC102577816 | LOC102578178 | LOC102578932 | LOC102579717 | LOC102579821 | LOC102580503 | LOC102580643 | LOC102580651 | LOC102580717 | LOC102580938 | LOC102581052 | LOC102581411 | LOC102583005 | LOC102583088 | LOC102583115 | LOC102584052 | LOC102584815 | LOC102584844 | LOC102585347 | LOC102585668 | LOC102585856 | LOC102586545…
	GO:0044042	glucan metabolic process	25	1.8e-06	17	65	LOC102578447 | LOC102578787 | LOC102579374 | LOC102584887 | LOC102586811 | LOC102587539 | LOC102591177 | LOC102591207 | LOC102591531 | LOC102593011 | LOC102595703 | LOC102598742 | LOC102598863 | LOC102599298 | LOC102602725 | LOC102603190 | LOC102605616	DE2 | GMP | LOC102577470 | LOC102577573 | LOC102577806 | LOC102577812 | LOC102577816 | LOC102578178 | LOC102578932 | LOC102579717 | LOC102579821 | LOC102580503 | LOC102580643 | LOC102580651 | LOC102580717 | LOC102580938 | LOC102581052 | LOC102581411 | LOC102583005 | LOC102583088 | LOC102583115 | LOC102584052 | LOC102584815 | LOC102584844 | LOC102585347 | LOC102585668 | LOC102585856 | LOC102586545…
	GO:0009664	plant-type cell wall organization	26	2.3e-06	8	39	LOC102577559 | LOC102579462 | LOC102589523 | LOC102591595 | LOC102604652 | LOC102605574 | LOC102606273 | LOC107062853	LOC102577442 | LOC102577497 | LOC102577499 | LOC102577814 | LOC102577884 | LOC102578178 | LOC102578335 | LOC102579279 | LOC102579878 | LOC102580868 | LOC102580995 | LOC102581052 | LOC102581076 | LOC102581969 | LOC102584815 | LOC102585990 | LOC102588053 | LOC102588181 | LOC102588704 | LOC102590919 | LOC102591601 | LOC102595127 | LOC102595742 | LOC102595797 | LOC102595856 | LOC102595907 | LOC102596…
	GO:0006629	lipid metabolic process	27	4.8e-06	154	231	LOC102577453 | LOC102577467 | LOC102577831 | LOC102577899 | LOC102578229 | LOC102578306 | LOC102579136 | LOC102579351 | LOC102579374 | LOC102579422 | LOC102579639 | LOC102579789 | LOC102580244 | LOC102580509 | LOC102580622 | LOC102580753 | LOC102581165 | LOC102581316 | LOC102581469 | LOC102581796 | LOC102581806 | LOC102582140 | LOC102582183 | LOC102582284 | LOC102582374 | LOC102582495 | LOC102582…	DXS1 | HPL | LOC102577479 | LOC102577541 | LOC102577562 | LOC102577590 | LOC102577783 | LOC102577822 | LOC102578208 | LOC102578561 | LOC102579027 | LOC102579239 | LOC102579671 | LOC102579690 | LOC102579720 | LOC102579748 | LOC102579763 | LOC102579964 | LOC102580168 | LOC102580176 | LOC102580179 | LOC102580356 | LOC102580407 | LOC102580474 | LOC102580697 | LOC102580744 | LOC102580776 | LOC10258087…
	GO:0042546	cell wall biogenesis	28	5.8e-06	12	63	LOC102577559 | LOC102586948 | LOC102589523 | LOC102590805 | LOC102591177 | LOC102591207 | LOC102591531 | LOC102593961 | LOC102599298 | LOC102603888 | LOC102604652 | LOC102605574	LOC102577470 | LOC102577573 | LOC102577812 | LOC102578178 | LOC102578335 | LOC102578562 | LOC102579279 | LOC102580489 | LOC102580573 | LOC102580643 | LOC102580787 | LOC102580938 | LOC102581052 | LOC102581104 | LOC102581323 | LOC102581369 | LOC102582331 | LOC102583189 | LOC102584296 | LOC102584815 | LOC102584872 | LOC102587891 | LOC102588053 | LOC102588287 | LOC102588704 | LOC102589001 | LOC102591…
	GO:0006694	steroid biosynthetic process	29	6.6e-06	17	50	LOC102577453 | LOC102577831 | LOC102577899 | LOC102578229 | LOC102579136 | LOC102584775 | LOC102584871 | LOC102590098 | LOC102596897 | LOC102598106 | LOC102599604 | LOC102603753 | LOC102603786 | LOC102603888 | LOC102604685 | LOC102605030 | STUGE45	LOC102577541 | LOC102579690 | LOC102581211 | LOC102581945 | LOC102582256 | LOC102582871 | LOC102582872 | LOC102583421 | LOC102584296 | LOC102586026 | LOC102587281 | LOC102587313 | LOC102587419 | LOC102587896 | LOC102588250 | LOC102589223 | LOC102589817 | LOC102590543 | LOC102590941 | LOC102591087 | LOC102593324 | LOC102595277 | LOC102595721 | LOC102596062 | LOC102596628 | LOC102596717 | LOC102597…
	GO:0044550	secondary metabolite biosynthetic process	30	6.9e-06	35	44	LOC102577453 | LOC102577559 | LOC102577831 | LOC102578406 | LOC102578421 | LOC102579300 | LOC102579426 | LOC102580092 | LOC102580381 | LOC102582216 | LOC102582687 | LOC102584791 | LOC102584871 | LOC102585799 | LOC102586474 | LOC102586657 | LOC102587188 | LOC102587375 | LOC102590098 | LOC102590572 | LOC102590869 | LOC102591317 | LOC102591837 | LOC102592492 | LOC102592814 | LOC102595007 | LOC102596…	LOC102578287 | LOC102578335 | LOC102578747 | LOC102579562 | LOC102579925 | LOC102580623 | LOC102581150 | LOC102582401 | LOC102582618 | LOC102582975 | LOC102583676 | LOC102584589 | LOC102584649 | LOC102585026 | LOC102585209 | LOC102585357 | LOC102585585 | LOC102585692 | LOC102587104 | LOC102587282 | LOC102587888 | LOC102588704 | LOC102588955 | LOC102589015 | LOC102590099 | LOC102590484 | LOC102590…
	GO:0044283	small molecule biosynthetic process	31	9.7e-06	86	171	LOC102577576 | LOC102577738 | LOC102577899 | LOC102577900 | LOC102578229 | LOC102579136 | LOC102579334 | LOC102579374 | LOC102579422 | LOC102579611 | LOC102579639 | LOC102579789 | LOC102580381 | LOC102581469 | LOC102581687 | LOC102581796 | LOC102581806 | LOC102582284 | LOC102582999 | LOC102583448 | LOC102583777 | LOC102584775 | LOC102585508 | LOC102586055 | LOC102586509 | LOC102586660 | LOC102586…	BCAT2 | DD | DXS1 | GAPDH | GLDH | GMP | HPL | LOC102577434 | LOC102577479 | LOC102577529 | LOC102577541 | LOC102577562 | LOC102577590 | LOC102577783 | LOC102577822 | LOC102577840 | LOC102578287 | LOC102578513 | LOC102578561 | LOC102578565 | LOC102578636 | LOC102578683 | LOC102578694 | LOC102579112 | LOC102579239 | LOC102579641 | LOC102579720 | LOC102579763 | LOC102579964 | LOC102580176 | LOC1025…
	GO:0009416	response to light stimulus	32	1.1e-05	120	100	BEL5 | CO | LOC102577547 | LOC102578169 | LOC102578495 | LOC102578539 | LOC102578577 | LOC102578750 | LOC102578992 | LOC102579300 | LOC102579367 | LOC102579944 | LOC102580785 | LOC102580793 | LOC102581327 | LOC102581525 | LOC102582003 | LOC102582170 | LOC102582203 | LOC102582284 | LOC102582294 | LOC102582531 | LOC102583321 | LOC102583475 | LOC102583639 | LOC102583971 | LOC102584009 | LOC102584093…	FTSZ1 | LOC102577730 | LOC102577822 | LOC102577884 | LOC102578168 | LOC102578242 | LOC102579163 | LOC102579194 | LOC102579380 | LOC102579720 | LOC102579878 | LOC102580385 | LOC102580489 | LOC102580623 | LOC102580688 | LOC102580711 | LOC102581432 | LOC102581702 | LOC102582399 | LOC102582424 | LOC102582609 | LOC102583370 | LOC102583457 | LOC102583646 | LOC102583949 | LOC102584316 | LOC102584588 | L…
	GO:0034637	cellular carbohydrate biosynthetic process	33	1.5e-05	18	63	LOC102577559 | LOC102578447 | LOC102578787 | LOC102579374 | LOC102580381 | LOC102586120 | LOC102591207 | LOC102591531 | LOC102595703 | LOC102597825 | LOC102598863 | LOC102598949 | LOC102599298 | LOC102602725 | LOC102603888 | LOC102605574 | LOC102605616 | LOC107058421	GMP | LOC102577434 | LOC102577470 | LOC102577573 | LOC102577590 | LOC102577806 | LOC102577812 | LOC102577816 | LOC102578178 | LOC102578335 | LOC102580503 | LOC102580651 | LOC102580717 | LOC102581052 | LOC102581104 | LOC102581151 | LOC102581411 | LOC102583115 | LOC102583189 | LOC102584052 | LOC102584086 | LOC102584815 | LOC102585347 | LOC102586643 | LOC102587891 | LOC102588704 | LOC102589001 | LOC…
	GO:0019748	secondary metabolic process	34	1.7e-05	49	63	LOC102577453 | LOC102577559 | LOC102577831 | LOC102578406 | LOC102578421 | LOC102578765 | LOC102579300 | LOC102579426 | LOC102580092 | LOC102580381 | LOC102581073 | LOC102582216 | LOC102582687 | LOC102584603 | LOC102584791 | LOC102584871 | LOC102585799 | LOC102586474 | LOC102586657 | LOC102587188 | LOC102587375 | LOC102588457 | LOC102590098 | LOC102590572 | LOC102590869 | LOC102591317 | LOC102591…	LOC102577439 | LOC102578287 | LOC102578335 | LOC102578526 | LOC102578747 | LOC102578847 | LOC102579562 | LOC102579925 | LOC102580623 | LOC102581150 | LOC102582401 | LOC102582618 | LOC102582975 | LOC102583676 | LOC102584221 | LOC102584296 | LOC102584560 | LOC102584589 | LOC102584649 | LOC102585026 | LOC102585209 | LOC102585357 | LOC102585416 | LOC102585585 | LOC102585638 | LOC102585692 | LOC102586…
	GO:0051274	beta-glucan biosynthetic process	35	2.0e-05	8	25	LOC102578447 | LOC102578787 | LOC102591207 | LOC102591531 | LOC102595703 | LOC102599298 | LOC102602725 | LOC102605616	GMP | LOC102577470 | LOC102577573 | LOC102577812 | LOC102578178 | LOC102580503 | LOC102580651 | LOC102581052 | LOC102581411 | LOC102584052 | LOC102584815 | LOC102587891 | LOC102590545 | LOC102594281 | LOC102595303 | LOC102597254 | LOC102598735 | LOC102599885 | LOC102601303 | LOC102601908 | LOC102602978 | LOC102603019 | LOC102604929 | LOC102605422 | STCESA3
	GO:0042335	cuticle development	36	2.6e-05	6	14	LOC102582687 | LOC102592492 | LOC102594285 | LOC102596464 | LOC102601532 | LOC102602348	LOC102579878 | LOC102581846 | LOC102582015 | LOC102583592 | LOC102586758 | LOC102587784 | LOC102589672 | LOC102595583 | LOC102596991 | LOC102597942 | LOC102599928 | LOC102604544 | LOC102606325 | PDR1
	GO:0032787	monocarboxylic acid metabolic process	37	3.6e-05	72	125	LOC102577576 | LOC102577738 | LOC102577900 | LOC102578306 | LOC102578488 | LOC102578750 | LOC102579351 | LOC102579374 | LOC102579422 | LOC102579639 | LOC102579789 | LOC102580244 | LOC102580622 | LOC102581128 | LOC102581806 | LOC102582284 | LOC102582374 | LOC102583448 | LOC102583777 | LOC102584108 | LOC102584320 | LOC102584477 | LOC102585933 | LOC102587071 | LOC102587144 | LOC102587883 | LOC102588…	DD | GAPDH | HPL | HXKRP1 | LOC102577479 | LOC102577529 | LOC102577541 | LOC102577562 | LOC102577783 | LOC102577822 | LOC102578287 | LOC102578331 | LOC102578513 | LOC102578561 | LOC102579239 | LOC102579720 | LOC102579763 | LOC102579964 | LOC102580407 | LOC102580623 | LOC102580744 | LOC102581161 | LOC102581846 | LOC102581970 | LOC102582618 | LOC102582628 | LOC102582871 | LOC102582872 | LOC10258305…
	GO:0044281	small molecule metabolic process	38	3.8e-05	211	372	LOC102577467 | LOC102577576 | LOC102577623 | LOC102577738 | LOC102577899 | LOC102577900 | LOC102578229 | LOC102578306 | LOC102578488 | LOC102578536 | LOC102578711 | LOC102578750 | LOC102578765 | LOC102578859 | LOC102579136 | LOC102579334 | LOC102579351 | LOC102579374 | LOC102579422 | LOC102579426 | LOC102579611 | LOC102579639 | LOC102579789 | LOC102580089 | LOC102580244 | LOC102580381 | LOC102580…	BCAT2 | DD | DXS1 | GAPDH | GLDH | GMP | HPL | HXKRP1 | LOC102577434 | LOC102577439 | LOC102577479 | LOC102577529 | LOC102577541 | LOC102577562 | LOC102577590 | LOC102577663 | LOC102577684 | LOC102577726 | LOC102577783 | LOC102577816 | LOC102577822 | LOC102577840 | LOC102578173 | LOC102578232 | LOC102578287 | LOC102578331 | LOC102578513 | LOC102578561 | LOC102578565 | LOC102578636 | LOC102578660 …
	GO:0016125	sterol metabolic process	39	4.3e-05	8	29	LOC102577899 | LOC102578229 | LOC102579136 | LOC102584775 | LOC102598106 | LOC102603295 | LOC102603753 | LOC102603786	HPL | LOC102577479 | LOC102577541 | LOC102580474 | LOC102581211 | LOC102581945 | LOC102587419 | LOC102588250 | LOC102589003 | LOC102589817 | LOC102590941 | LOC102595277 | LOC102596628 | LOC102597613 | LOC102598251 | LOC102598385 | LOC102599350 | LOC102599846 | LOC102601151 | LOC102601874 | LOC102601957 | LOC102602151 | LOC102602705 | LOC102603315 | LOC102604354 | LOC102604909 | LOC102605717 | LOC…
	GO:0000271	polysaccharide biosynthetic process	40	5.0e-05	14	64	LOC102577559 | LOC102578447 | LOC102578787 | LOC102579374 | LOC102591207 | LOC102591531 | LOC102592378 | LOC102595703 | LOC102598863 | LOC102599298 | LOC102602725 | LOC102603888 | LOC102605574 | LOC102605616	GMP | LOC102577470 | LOC102577573 | LOC102577812 | LOC102577816 | LOC102578178 | LOC102578335 | LOC102580503 | LOC102580651 | LOC102580717 | LOC102581052 | LOC102581104 | LOC102581411 | LOC102581900 | LOC102583005 | LOC102583115 | LOC102583189 | LOC102583825 | LOC102583903 | LOC102584036 | LOC102584052 | LOC102584815 | LOC102585347 | LOC102586643 | LOC102587891 | LOC102588140 | LOC102588704 | LOC…
	GO:0030244	cellulose biosynthetic process	41	7.1e-05	4	24	LOC102591207 | LOC102591531 | LOC102599298 | LOC102605616	GMP | LOC102577470 | LOC102577573 | LOC102577812 | LOC102578178 | LOC102580503 | LOC102580651 | LOC102581052 | LOC102581411 | LOC102584052 | LOC102584815 | LOC102587891 | LOC102594281 | LOC102595303 | LOC102597254 | LOC102598735 | LOC102599885 | LOC102601303 | LOC102601908 | LOC102602978 | LOC102603019 | LOC102604929 | LOC102605422 | STCESA3
	GO:0006949	syncytium formation	42	8.1e-05	0	8		LOC102577442 | LOC102577497 | LOC102577814 | LOC102577884 | LOC102580995 | LOC102598311 | LOC102599581 | LOC102605779
	GO:0006066	alcohol metabolic process	43	8.6e-05	31	58	LOC102577899 | LOC102577900 | LOC102578229 | LOC102579136 | LOC102579789 | LOC102581469 | LOC102581643 | LOC102581796 | LOC102582532 | LOC102584141 | LOC102584775 | LOC102586855 | LOC102588803 | LOC102589221 | LOC102592901 | LOC102595628 | LOC102597733 | LOC102598106 | LOC102598120 | LOC102598229 | LOC102598319 | LOC102598406 | LOC102599333 | LOC102599604 | LOC102602671 | LOC102603241 | LOC102603…	HPL | LOC102577479 | LOC102577541 | LOC102577590 | LOC102577783 | LOC102579180 | LOC102580176 | LOC102580179 | LOC102580474 | LOC102581211 | LOC102581945 | LOC102582293 | LOC102582972 | LOC102583483 | LOC102583626 | LOC102584296 | LOC102584612 | LOC102586881 | LOC102587419 | LOC102587578 | LOC102588250 | LOC102589003 | LOC102589817 | LOC102590941 | LOC102591394 | LOC102591811 | LOC102591831 | LOC…
	GO:0044036	cell wall macromolecule metabolic process	44	9.2e-05	12	53	LOC102577559 | LOC102577835 | LOC102580398 | LOC102581676 | LOC102588301 | LOC102589117 | LOC102589770 | LOC102590805 | LOC102590998 | LOC102591177 | LOC102593011 | LOC102605574	LOC102578178 | LOC102578335 | LOC102580489 | LOC102580643 | LOC102580717 | LOC102580938 | LOC102581052 | LOC102581104 | LOC102581323 | LOC102583005 | LOC102583088 | LOC102583189 | LOC102583535 | LOC102583591 | LOC102584844 | LOC102586545 | LOC102586643 | LOC102587222 | LOC102588287 | LOC102588704 | LOC102588957 | LOC102589001 | LOC102589670 | LOC102591414 | LOC102591522 | LOC102591601 | LOC102592…
	GO:0009698	phenylpropanoid metabolic process	45	0.00011	24	32	LOC102577453 | LOC102577559 | LOC102577831 | LOC102578406 | LOC102579300 | LOC102580092 | LOC102581073 | LOC102582687 | LOC102584603 | LOC102584791 | LOC102584871 | LOC102585799 | LOC102586657 | LOC102590098 | LOC102590869 | LOC102592492 | LOC102596017 | LOC102597748 | LOC102599176 | LOC102599520 | LOC102601086 | LOC102602154 | LOC102602348 | LOC102602480	LOC102578287 | LOC102578335 | LOC102578526 | LOC102578747 | LOC102579562 | LOC102579925 | LOC102581150 | LOC102582401 | LOC102582618 | LOC102584221 | LOC102584296 | LOC102584560 | LOC102584589 | LOC102584649 | LOC102585026 | LOC102585209 | LOC102585357 | LOC102587104 | LOC102587282 | LOC102587888 | LOC102588704 | LOC102588955 | LOC102589015 | LOC102590484 | LOC102591601 | LOC102596891 | LOC102600…
	GO:0009251	glucan catabolic process	46	0.00011	6	19	LOC102584887 | LOC102586811 | LOC102587539 | LOC102593011 | LOC102598742 | LOC102603190	DE2 | LOC102577806 | LOC102578932 | LOC102579717 | LOC102579821 | LOC102580651 | LOC102583088 | LOC102584844 | LOC102586545 | LOC102587222 | LOC102589512 | LOC102589547 | LOC102592181 | LOC102592746 | LOC102594291 | LOC102599864 | LOC102602599 | LOC102605119 | LOC102605343
	GO:0009628	response to abiotic stimulus	47	0.00011	272	267	BEL5 | CO | EIF4E | LOC102577453 | LOC102577512 | LOC102577547 | LOC102577603 | LOC102577900 | LOC102578169 | LOC102578204 | LOC102578397 | LOC102578495 | LOC102578514 | LOC102578539 | LOC102578577 | LOC102578582 | LOC102578626 | LOC102578639 | LOC102578736 | LOC102578750 | LOC102578992 | LOC102579136 | LOC102579159 | LOC102579300 | LOC102579367 | LOC102579507 | LOC102579789 | LOC102579944 | LOC1…	CBF3 | FTSZ1 | GMP | LOC102577434 | LOC102577556 | LOC102577573 | LOC102577730 | LOC102577806 | LOC102577822 | LOC102577884 | LOC102578168 | LOC102578242 | LOC102578287 | LOC102578486 | LOC102578561 | LOC102578663 | LOC102579033 | LOC102579160 | LOC102579163 | LOC102579194 | LOC102579380 | LOC102579529 | LOC102579592 | LOC102579720 | LOC102579878 | LOC102579902 | LOC102580229 | LOC102580385 | LOC…
	GO:0030245	cellulose catabolic process	48	0.00012	3	9	LOC102587539 | LOC102598742 | LOC102603190	LOC102578932 | LOC102579821 | LOC102580651 | LOC102589512 | LOC102589547 | LOC102592181 | LOC102592746 | LOC102605119 | LOC102605343
	GO:1901615	organic hydroxy compound metabolic process	49	0.00014	47	69	LOC102577899 | LOC102577900 | LOC102578229 | LOC102578488 | LOC102579136 | LOC102579611 | LOC102579789 | LOC102581469 | LOC102581643 | LOC102581796 | LOC102582532 | LOC102583448 | LOC102583777 | LOC102584141 | LOC102584775 | LOC102585933 | LOC102586055 | LOC102586855 | LOC102588803 | LOC102589075 | LOC102589221 | LOC102589592 | LOC102589828 | LOC102590513 | LOC102592901 | LOC102594104 | LOC102595…	DD | HPL | LOC102577479 | LOC102577541 | LOC102577590 | LOC102577783 | LOC102579180 | LOC102579690 | LOC102580176 | LOC102580179 | LOC102580474 | LOC102581211 | LOC102581945 | LOC102582293 | LOC102582972 | LOC102583483 | LOC102583626 | LOC102584296 | LOC102584612 | LOC102586881 | LOC102587419 | LOC102587578 | LOC102588250 | LOC102588309 | LOC102589003 | LOC102589195 | LOC102589223 | LOC102589817 …
	GO:0045926	negative regulation of growth	50	0.00016	10	16	LOC102581435 | LOC102589637 | LOC102590272 | LOC102590920 | LOC102591551 | LOC102595911 | LOC102602186 | LOC107061124 | LOC107061996 | LOC107061998	LOC102580787 | LOC102581533 | LOC102581540 | LOC102583768 | LOC102585941 | LOC102587493 | LOC102588417 | LOC102591832 | LOC102592561 | LOC102592693 | LOC102598860 | LOC107060850 | LOC107060907 | LOC107061086 | LOC107062160 | LOC107063221
	GO:0006091	generation of precursor metabolites and energy	51	0.00016	20	91	LOC102577738 | LOC102577900 | LOC102579422 | LOC102581128 | LOC102584115 | LOC102584320 | LOC102586706 | LOC102589788 | LOC102589980 | LOC102592694 | LOC102594559 | LOC102595404 | LOC102595664 | LOC102596030 | LOC102597696 | LOC102597753 | LOC102599819 | LOC102601765 | LOC102602623 | LOC102605150	GAPDH | HXKRP1 | LOC102577434 | LOC102577458 | LOC102577529 | LOC102577592 | LOC102577656 | LOC102577663 | LOC102578242 | LOC102578331 | LOC102580711 | LOC102581844 | LOC102581970 | LOC102582039 | LOC102582410 | LOC102583008 | LOC102583209 | LOC102583463 | LOC102583646 | LOC102583699 | LOC102583949 | LOC102584316 | LOC102584787 | LOC102585000 | LOC102585856 | LOC102586172 | LOC102586241 | LOC1025…
	GO:0009314	response to radiation	52	0.00017	125	100	BEL5 | CO | LOC102577547 | LOC102578169 | LOC102578397 | LOC102578495 | LOC102578539 | LOC102578577 | LOC102578750 | LOC102578992 | LOC102579300 | LOC102579367 | LOC102579944 | LOC102580628 | LOC102580785 | LOC102580793 | LOC102581327 | LOC102581377 | LOC102581525 | LOC102582003 | LOC102582119 | LOC102582170 | LOC102582203 | LOC102582284 | LOC102582294 | LOC102582531 | LOC102583321 | LOC102583475…	FTSZ1 | LOC102577730 | LOC102577822 | LOC102577884 | LOC102578168 | LOC102578242 | LOC102579163 | LOC102579194 | LOC102579380 | LOC102579720 | LOC102579878 | LOC102580385 | LOC102580489 | LOC102580623 | LOC102580688 | LOC102580711 | LOC102581432 | LOC102581702 | LOC102582399 | LOC102582424 | LOC102582609 | LOC102583370 | LOC102583457 | LOC102583646 | LOC102583949 | LOC102584316 | LOC102584588 | L…
	GO:0009699	phenylpropanoid biosynthetic process	53	0.00024	19	27	LOC102577453 | LOC102577559 | LOC102577831 | LOC102578406 | LOC102579300 | LOC102580092 | LOC102582687 | LOC102584791 | LOC102584871 | LOC102585799 | LOC102586657 | LOC102590098 | LOC102590869 | LOC102592492 | LOC102596017 | LOC102599176 | LOC102602154 | LOC102602348 | LOC102602480	LOC102578287 | LOC102578335 | LOC102578747 | LOC102579562 | LOC102579925 | LOC102581150 | LOC102582401 | LOC102582618 | LOC102584589 | LOC102584649 | LOC102585026 | LOC102585209 | LOC102585357 | LOC102587104 | LOC102587282 | LOC102587888 | LOC102588704 | LOC102588955 | LOC102589015 | LOC102590484 | LOC102591601 | LOC102596891 | LOC102601059 | LOC102601283 | LOC102604485 | LOC102604544 | LOC107057…
	GO:0019752	carboxylic acid metabolic process	54	0.00025	127	223	LOC102577576 | LOC102577738 | LOC102577900 | LOC102578306 | LOC102578488 | LOC102578536 | LOC102578711 | LOC102578750 | LOC102579334 | LOC102579351 | LOC102579374 | LOC102579422 | LOC102579639 | LOC102579789 | LOC102580244 | LOC102580381 | LOC102580622 | LOC102580830 | LOC102581128 | LOC102581806 | LOC102581958 | LOC102582284 | LOC102582374 | LOC102582999 | LOC102583448 | LOC102583614 | LOC102583…	BCAT2 | DD | GAPDH | GLDH | GMP | HPL | HXKRP1 | LOC102577479 | LOC102577529 | LOC102577541 | LOC102577562 | LOC102577663 | LOC102577783 | LOC102577822 | LOC102577840 | LOC102578287 | LOC102578331 | LOC102578513 | LOC102578561 | LOC102578565 | LOC102578660 | LOC102578683 | LOC102578694 | LOC102579112 | LOC102579180 | LOC102579239 | LOC102579641 | LOC102579720 | LOC102579763 | LOC102579964 | LOC10…
	GO:0006082	organic acid metabolic process	55	0.00025	141	240	LOC102577576 | LOC102577738 | LOC102577900 | LOC102578306 | LOC102578488 | LOC102578536 | LOC102578711 | LOC102578750 | LOC102578765 | LOC102579334 | LOC102579351 | LOC102579374 | LOC102579422 | LOC102579426 | LOC102579639 | LOC102579789 | LOC102580089 | LOC102580244 | LOC102580381 | LOC102580622 | LOC102580830 | LOC102581128 | LOC102581806 | LOC102581958 | LOC102582284 | LOC102582374 | LOC102582…	BCAT2 | DD | GAPDH | GLDH | GMP | HPL | HXKRP1 | LOC102577439 | LOC102577479 | LOC102577529 | LOC102577541 | LOC102577562 | LOC102577663 | LOC102577783 | LOC102577822 | LOC102577840 | LOC102578173 | LOC102578287 | LOC102578331 | LOC102578513 | LOC102578561 | LOC102578565 | LOC102578660 | LOC102578683 | LOC102578694 | LOC102578847 | LOC102579112 | LOC102579180 | LOC102579239 | LOC102579641 | LOC10…
	GO:0043436	oxoacid metabolic process	56	0.00030	138	239	LOC102577576 | LOC102577738 | LOC102577900 | LOC102578306 | LOC102578488 | LOC102578536 | LOC102578711 | LOC102578750 | LOC102578765 | LOC102579334 | LOC102579351 | LOC102579374 | LOC102579422 | LOC102579426 | LOC102579639 | LOC102579789 | LOC102580089 | LOC102580244 | LOC102580381 | LOC102580622 | LOC102580830 | LOC102581128 | LOC102581806 | LOC102581958 | LOC102582284 | LOC102582374 | LOC102582…	BCAT2 | DD | GAPDH | GLDH | GMP | HPL | HXKRP1 | LOC102577439 | LOC102577479 | LOC102577529 | LOC102577541 | LOC102577562 | LOC102577663 | LOC102577783 | LOC102577822 | LOC102577840 | LOC102578287 | LOC102578331 | LOC102578513 | LOC102578561 | LOC102578565 | LOC102578660 | LOC102578683 | LOC102578694 | LOC102578847 | LOC102579112 | LOC102579180 | LOC102579239 | LOC102579641 | LOC102579720 | LOC10…
	GO:0042545	cell wall modification	57	0.00030	16	23	LOC102583978 | LOC102584686 | LOC102588166 | LOC102588218 | LOC102591741 | LOC102591837 | LOC102592077 | LOC102592413 | LOC102593176 | LOC102593454 | LOC102595150 | LOC102596439 | LOC102598760 | LOC102604056 | LOC107060911 | LOC107062853	LOC102578838 | LOC102578847 | LOC102579878 | LOC102580623 | LOC102587467 | LOC102588169 | LOC102588428 | LOC102590811 | LOC102591905 | LOC102592181 | LOC102593183 | LOC102594850 | LOC102594984 | LOC102598327 | LOC102598671 | LOC102598735 | LOC102598997 | LOC102599885 | LOC102603088 | LOC102603422 | LOC102603846 | PEST2 | PME1
	GO:0010383	cell wall polysaccharide metabolic process	58	0.00030	5	43	LOC102577559 | LOC102581676 | LOC102591177 | LOC102593011 | LOC102605574	LOC102578335 | LOC102580643 | LOC102580717 | LOC102580938 | LOC102581052 | LOC102581104 | LOC102581323 | LOC102583005 | LOC102583088 | LOC102583189 | LOC102583591 | LOC102584844 | LOC102586545 | LOC102586643 | LOC102587222 | LOC102588287 | LOC102588704 | LOC102589001 | LOC102589670 | LOC102591522 | LOC102591601 | LOC102592757 | LOC102593691 | LOC102593707 | LOC102593938 | LOC102594016 | LOC102594…
	GO:0009056	catabolic process	59	0.00033	240	287	CAT1 | LOC102577720 | LOC102577738 | LOC102577835 | LOC102577900 | LOC102578306 | LOC102578342 | LOC102578344 | LOC102578488 | LOC102578522 | LOC102578536 | LOC102578628 | LOC102578906 | LOC102578976 | LOC102579014 | LOC102579138 | LOC102579350 | LOC102579351 | LOC102579422 | LOC102579461 | LOC102579462 | LOC102579650 | LOC102579682 | LOC102579789 | LOC102580028 | LOC102580092 | LOC102580244 | LO…	DE2 | GAPDH | HXKRP1 | LOC102577529 | LOC102577541 | LOC102577768 | LOC102577806 | LOC102577840 | LOC102578173 | LOC102578270 | LOC102578526 | LOC102578561 | LOC102578838 | LOC102578847 | LOC102578932 | LOC102579033 | LOC102579197 | LOC102579592 | LOC102579717 | LOC102579748 | LOC102579821 | LOC102579839 | LOC102580274 | LOC102580356 | LOC102580474 | LOC102580497 | LOC102580643 | LOC102580651 | L…
	GO:0042221	response to chemical	60	0.00040	358	409	BBR/BPC3 | BEL5 | DHAR2 | ERS | LOC102577455 | LOC102577461 | LOC102577547 | LOC102577666 | LOC102577720 | LOC102577738 | LOC102577801 | LOC102577900 | LOC102578344 | LOC102578514 | LOC102578539 | LOC102578578 | LOC102578626 | LOC102578712 | LOC102578736 | LOC102578750 | LOC102578794 | LOC102579014 | LOC102579016 | LOC102579086 | LOC102579136 | LOC102579176 | LOC102579350 | LOC102579374 | LOC1025…	BBR/BPC2 | GAPDH | GMP | HRBP1 | LOC102577434 | LOC102577439 | LOC102577626 | LOC102577730 | LOC102577822 | LOC102577884 | LOC102577893 | LOC102578168 | LOC102578267 | LOC102578287 | LOC102578347 | LOC102578486 | LOC102578494 | LOC102578527 | LOC102578561 | LOC102578633 | LOC102578847 | LOC102579029 | LOC102579163 | LOC102579389 | LOC102579405 | LOC102579592 | LOC102579690 | LOC102579714 | LOC102…
	GO:0016126	sterol biosynthetic process	61	0.00042	4	19	LOC102577899 | LOC102578229 | LOC102579136 | LOC102584775	LOC102581211 | LOC102581945 | LOC102587419 | LOC102588250 | LOC102589817 | LOC102595277 | LOC102596628 | LOC102597613 | LOC102598251 | LOC102599350 | LOC102599846 | LOC102601151 | LOC102601874 | LOC102602151 | LOC102604354 | LOC102604909 | LOC102605717 | LOC102606141 | SI1
	GO:0080186	developmental vegetative growth	62	0.00044	7	12	LOC102590920 | LOC102591020 | LOC102595911 | LOC102602478 | LOC107061124 | LOC107061996 | LOC107061998	LOC102577822 | LOC102581533 | LOC102581540 | LOC102583768 | LOC102585941 | LOC102587493 | LOC102592693 | LOC107060850 | LOC107060907 | LOC107061086 | LOC107062160 | LOC107063221
	GO:0033692	cellular polysaccharide biosynthetic process	63	0.00044	13	50	LOC102577559 | LOC102578447 | LOC102578787 | LOC102579374 | LOC102591207 | LOC102591531 | LOC102595703 | LOC102598863 | LOC102599298 | LOC102602725 | LOC102603888 | LOC102605574 | LOC102605616	GMP | LOC102577470 | LOC102577573 | LOC102577812 | LOC102577816 | LOC102578178 | LOC102578335 | LOC102580503 | LOC102580651 | LOC102580717 | LOC102581052 | LOC102581104 | LOC102581411 | LOC102583115 | LOC102583189 | LOC102584052 | LOC102584815 | LOC102585347 | LOC102586643 | LOC102587891 | LOC102588704 | LOC102589001 | LOC102590545 | LOC102590711 | LOC102591522 | LOC102591601 | LOC102593691 | LOC…
	GO:0009832	plant-type cell wall biogenesis	64	0.00045	9	40	LOC102577559 | LOC102586948 | LOC102589523 | LOC102591207 | LOC102591531 | LOC102599298 | LOC102603888 | LOC102604652 | LOC102605574	LOC102577470 | LOC102577573 | LOC102577812 | LOC102578178 | LOC102578335 | LOC102578562 | LOC102579279 | LOC102580573 | LOC102580787 | LOC102581052 | LOC102581104 | LOC102581323 | LOC102581369 | LOC102583189 | LOC102584296 | LOC102584815 | LOC102584872 | LOC102587891 | LOC102588053 | LOC102588704 | LOC102589001 | LOC102591601 | LOC102593204 | LOC102593707 | LOC102593938 | LOC102595127 | LOC102595…
	GO:0010817	regulation of hormone levels	65	0.00049	27	66	LOC102578626 | LOC102581759 | LOC102583477 | LOC102584108 | LOC102584678 | LOC102590920 | LOC102591837 | LOC102591863 | LOC102594178 | LOC102595869 | LOC102595911 | LOC102598045 | LOC102598106 | LOC102599333 | LOC102599604 | LOC102602154 | LOC102603753 | LOC102603786 | LOC102604056 | LOC102604886 | LOC102605030 | LOC102605554 | LOC107061124 | LOC107061996 | LOC107061997 | LOC107061998 | LOC107062…	LOC102577541 | LOC102578527 | LOC102579012 | LOC102579163 | LOC102579690 | LOC102579767 | LOC102579839 | LOC102580573 | LOC102580623 | LOC102580978 | LOC102581470 | LOC102581533 | LOC102581540 | LOC102581653 | LOC102582293 | LOC102583370 | LOC102583626 | LOC102583768 | LOC102584296 | LOC102585491 | LOC102585800 | LOC102585941 | LOC102586026 | LOC102586112 | LOC102586881 | LOC102587493 | LOC102587…
	GO:1901700	response to oxygen-containing compound	66	0.00056	240	212	BEL5 | LOC102577461 | LOC102577547 | LOC102577666 | LOC102577720 | LOC102577738 | LOC102578514 | LOC102578539 | LOC102578578 | LOC102578626 | LOC102578736 | LOC102578750 | LOC102578794 | LOC102579016 | LOC102579136 | LOC102579176 | LOC102579350 | LOC102579707 | LOC102579789 | LOC102579814 | LOC102580049 | LOC102580386 | LOC102580622 | LOC102580725 | LOC102580785 | LOC102580883 | LOC102581165 | LO…	GMP | HRBP1 | LOC102577439 | LOC102577730 | LOC102577822 | LOC102577884 | LOC102577893 | LOC102578267 | LOC102578287 | LOC102578486 | LOC102578494 | LOC102578633 | LOC102578847 | LOC102579389 | LOC102579592 | LOC102579714 | LOC102579911 | LOC102580035 | LOC102580361 | LOC102580489 | LOC102580616 | LOC102580699 | LOC102580746 | LOC102580857 | LOC102580885 | LOC102581036 | LOC102581076 | LOC1025812…
	GO:0008643	carbohydrate transport	67	0.00057	16	30	LOC102578833 | LOC102581289 | LOC102585522 | LOC102585813 | LOC102586975 | LOC102589550 | LOC102590691 | LOC102591984 | LOC102598088 | LOC102599356 | LOC102600477 | LOC102601634 | LOC102604259 | LOC102605525 | LOC102606171 | LOC102606346	LOC102577500 | LOC102577730 | LOC102579915 | LOC102580097 | LOC102581811 | LOC102582929 | LOC102584176 | LOC102584440 | LOC102584588 | LOC102587047 | LOC102588269 | LOC102589095 | LOC102589816 | LOC102590122 | LOC102591841 | LOC102594576 | LOC102596576 | LOC102596883 | LOC102597346 | LOC102598354 | LOC102599749 | LOC102599781 | LOC102599888 | LOC102600144 | LOC102600803 | LOC102601222 | LOC102602…
	GO:0010083	regulation of vegetative meristem growth	68	0.00063	5	11	LOC102590920 | LOC102595911 | LOC107061124 | LOC107061996 | LOC107061998	LOC102581533 | LOC102581540 | LOC102583768 | LOC102585941 | LOC102587493 | LOC102592693 | LOC107060850 | LOC107060907 | LOC107061086 | LOC107062160 | LOC107063221
	GO:1905613	regulation of developmental vegetative growth	69	0.00063	5	11	LOC102590920 | LOC102595911 | LOC107061124 | LOC107061996 | LOC107061998	LOC102581533 | LOC102581540 | LOC102583768 | LOC102585941 | LOC102587493 | LOC102592693 | LOC107060850 | LOC107060907 | LOC107061086 | LOC107062160 | LOC107063221
	GO:0010448	vegetative meristem growth	70	0.00063	5	11	LOC102590920 | LOC102595911 | LOC107061124 | LOC107061996 | LOC107061998	LOC102581533 | LOC102581540 | LOC102583768 | LOC102585941 | LOC102587493 | LOC102592693 | LOC107060850 | LOC107060907 | LOC107061086 | LOC107062160 | LOC107063221
	GO:0010410	hemicellulose metabolic process	71	0.00069	3	35	LOC102581676 | LOC102591177 | LOC102593011	LOC102580643 | LOC102580717 | LOC102580938 | LOC102581104 | LOC102581323 | LOC102583005 | LOC102583088 | LOC102583189 | LOC102583591 | LOC102584844 | LOC102586545 | LOC102586643 | LOC102587222 | LOC102588287 | LOC102589001 | LOC102589670 | LOC102591522 | LOC102592757 | LOC102593691 | LOC102593707 | LOC102593938 | LOC102594016 | LOC102594984 | LOC102595580 | LOC102595587 | LOC102599785 | LOC102599…
	GO:0009833	plant-type primary cell wall biogenesis	72	0.00082	3	10	LOC102591207 | LOC102591531 | LOC102599298	LOC102577470 | LOC102577573 | LOC102577812 | LOC102578178 | LOC102584815 | LOC102587891 | LOC102597254 | LOC102601303 | LOC102604929 | STCESA3
	GO:0046165	alcohol biosynthetic process	73	0.00084	15	41	LOC102577899 | LOC102578229 | LOC102579136 | LOC102579789 | LOC102581469 | LOC102581796 | LOC102584775 | LOC102588803 | LOC102595628 | LOC102598106 | LOC102599604 | LOC102603753 | LOC102603786 | LOC102604383 | LOC102605030	LOC102577541 | LOC102577590 | LOC102577783 | LOC102580176 | LOC102581211 | LOC102581945 | LOC102582972 | LOC102584296 | LOC102587419 | LOC102587578 | LOC102588250 | LOC102589817 | LOC102590941 | LOC102591394 | LOC102591811 | LOC102591831 | LOC102592644 | LOC102594242 | LOC102595277 | LOC102596628 | LOC102597613 | LOC102598251 | LOC102598817 | LOC102598892 | LOC102599350 | LOC102599541 | LOC102599…
	GO:0051275	beta-glucan catabolic process	74	0.00085	3	9	LOC102587539 | LOC102598742 | LOC102603190	LOC102578932 | LOC102579821 | LOC102580651 | LOC102589512 | LOC102589547 | LOC102592181 | LOC102592746 | LOC102605119 | LOC102605343
	GO:0046855	inositol phosphate dephosphorylation	75	0.00085	3	3	LOC102598120 | LOC102598229 | LOC102598319	LOC102594242 | LOC102601710 | LOC102602013
	GO:0071545	inositol phosphate catabolic process	76	0.00085	3	3	LOC102598120 | LOC102598229 | LOC102598319	LOC102594242 | LOC102601710 | LOC102602013
	GO:0009694	jasmonic acid metabolic process	77	0.00088	6	12	LOC102578750 | LOC102588059 | LOC102590766 | LOC102596014 | LOC102597265 | LOC102600861	LOC102577479 | LOC102577822 | LOC102581161 | LOC102583480 | LOC102585163 | LOC102585498 | LOC102586169 | LOC102588373 | LOC102589003 | LOC102589894 | LOC102600823 | LOC102605537
	GO:0016042	lipid catabolic process	78	0.00092	34	52	LOC102579351 | LOC102580244 | LOC102580753 | LOC102582183 | LOC102582532 | LOC102583448 | LOC102583491 | LOC102583777 | LOC102584477 | LOC102586855 | LOC102587071 | LOC102587854 | LOC102587883 | LOC102588328 | LOC102589075 | LOC102589221 | LOC102590766 | LOC102591654 | LOC102592229 | LOC102592258 | LOC102593499 | LOC102596014 | LOC102597138 | LOC102597150 | LOC102597222 | LOC102597571 | LOC102598…	LOC102577541 | LOC102578561 | LOC102579748 | LOC102580356 | LOC102580474 | LOC102580776 | LOC102581639 | LOC102581710 | LOC102582015 | LOC102583349 | LOC102583483 | LOC102584508 | LOC102586126 | LOC102586354 | LOC102586444 | LOC102586515 | LOC102589894 | LOC102590275 | LOC102590629 | LOC102590941 | LOC102591281 | LOC102592513 | LOC102592574 | LOC102592882 | LOC102592915 | LOC102593473 | LOC102593…
	GO:0080167	response to karrikin	79	0.00097	10	26	LOC102578582 | LOC102588199 | LOC102589345 | LOC102591212 | LOC102592548 | LOC102594178 | LOC102596930 | LOC102599682 | LOC102603146 | LOC102604259	LOC102577556 | LOC102577730 | LOC102578663 | LOC102579160 | LOC102579529 | LOC102582030 | LOC102582436 | LOC102582752 | LOC102583379 | LOC102583457 | LOC102583606 | LOC102583646 | LOC102583891 | LOC102584744 | LOC102584996 | LOC102585095 | LOC102585629 | LOC102586534 | LOC102592097 | LOC102592224 | LOC102593554 | LOC102596949 | LOC102598702 | LOC102600781 | LOC102603019 | LOC102603103
	GO:0042445	hormone metabolic process	80	0.00099	23	39	LOC102578626 | LOC102581759 | LOC102584108 | LOC102584678 | LOC102590920 | LOC102591837 | LOC102594178 | LOC102595869 | LOC102595911 | LOC102598045 | LOC102598106 | LOC102599333 | LOC102599604 | LOC102602154 | LOC102603753 | LOC102603786 | LOC102604056 | LOC102604886 | LOC102605030 | LOC107061124 | LOC107061996 | LOC107061997 | LOC107061998	LOC102577541 | LOC102579012 | LOC102579839 | LOC102580573 | LOC102580623 | LOC102581470 | LOC102581533 | LOC102581540 | LOC102582293 | LOC102583626 | LOC102583768 | LOC102584296 | LOC102585941 | LOC102586026 | LOC102586881 | LOC102587493 | LOC102590811 | LOC102590941 | LOC102592693 | LOC102593183 | LOC102593647 | LOC102597415 | LOC102598892 | LOC102599541 | LOC102600822 | LOC102602293 | LOC102602…
	GO:0009725	response to hormone	81	0.00104	202	237	BBR/BPC3 | BEL5 | DHAR2 | ERS | LOC102577461 | LOC102577666 | LOC102577738 | LOC102577801 | LOC102577900 | LOC102578514 | LOC102578578 | LOC102578626 | LOC102578712 | LOC102578736 | LOC102578750 | LOC102578794 | LOC102579014 | LOC102579086 | LOC102579350 | LOC102579707 | LOC102579789 | LOC102579807 | LOC102580049 | LOC102580386 | LOC102580725 | LOC102580883 | LOC102581165 | LOC102581266 | LOC1025…	BBR/BPC2 | GMP | LOC102577434 | LOC102577439 | LOC102577822 | LOC102577884 | LOC102577893 | LOC102578267 | LOC102578287 | LOC102578347 | LOC102578494 | LOC102578527 | LOC102578847 | LOC102579163 | LOC102579389 | LOC102579405 | LOC102579690 | LOC102579714 | LOC102579902 | LOC102579911 | LOC102580035 | LOC102580229 | LOC102580361 | LOC102580573 | LOC102580616 | LOC102580651 | LOC102580681 | LOC1025…
	GO:0001101	response to acid chemical	82	0.00110	197	146	BEL5 | LOC102577461 | LOC102577666 | LOC102577738 | LOC102578514 | LOC102578539 | LOC102578578 | LOC102578626 | LOC102578736 | LOC102578750 | LOC102578794 | LOC102579136 | LOC102579176 | LOC102579350 | LOC102579707 | LOC102579789 | LOC102579814 | LOC102580049 | LOC102580386 | LOC102580622 | LOC102580725 | LOC102580883 | LOC102581165 | LOC102581197 | LOC102581266 | LOC102581327 | LOC102581600 | LO…	GMP | HRBP1 | LOC102577439 | LOC102577822 | LOC102577884 | LOC102577893 | LOC102578267 | LOC102578287 | LOC102578486 | LOC102578633 | LOC102578847 | LOC102579911 | LOC102580489 | LOC102580616 | LOC102580746 | LOC102580857 | LOC102580885 | LOC102581076 | LOC102581277 | LOC102581335 | LOC102581432 | LOC102582586 | LOC102582609 | LOC102582857 | LOC102583082 | LOC102583170 | LOC102583483 | LOC1025836…
	GO:1901617	organic hydroxy compound biosynthetic process	83	0.00112	22	46	LOC102577899 | LOC102578229 | LOC102579136 | LOC102579611 | LOC102579789 | LOC102581469 | LOC102581796 | LOC102583448 | LOC102583777 | LOC102584775 | LOC102586055 | LOC102588803 | LOC102594104 | LOC102595628 | LOC102598106 | LOC102599604 | LOC102602154 | LOC102603753 | LOC102603786 | LOC102604313 | LOC102604383 | LOC102605030	LOC102577541 | LOC102577590 | LOC102577783 | LOC102579690 | LOC102580176 | LOC102581211 | LOC102581945 | LOC102582972 | LOC102584296 | LOC102587419 | LOC102587578 | LOC102588250 | LOC102588309 | LOC102589223 | LOC102589817 | LOC102590152 | LOC102590941 | LOC102591394 | LOC102591811 | LOC102591831 | LOC102592644 | LOC102594242 | LOC102595277 | LOC102596628 | LOC102597613 | LOC102598251 | LOC102598…
	GO:0045489	pectin biosynthetic process	84	0.00114	3	22	LOC102577559 | LOC102592378 | LOC102605574	LOC102578335 | LOC102581900 | LOC102583825 | LOC102583903 | LOC102584036 | LOC102588140 | LOC102588704 | LOC102590887 | LOC102591298 | LOC102591601 | LOC102593929 | LOC102594984 | LOC102595127 | LOC102595742 | LOC102598735 | LOC102599885 | LOC102600456 | LOC102602542 | LOC102603101 | LOC102603568 | LOC102604438 | LOC102606291
	GO:0006733	oxidoreduction coenzyme metabolic process	85	0.00123	18	37	LOC102577738 | LOC102577900 | LOC102579422 | LOC102579611 | LOC102580830 | LOC102581128 | LOC102581687 | LOC102581958 | LOC102582159 | LOC102584270 | LOC102584320 | LOC102586706 | LOC102590313 | LOC102592694 | LOC102594881 | LOC102597696 | LOC102601765 | LOC102602623	GAPDH | HXKRP1 | LOC102577529 | LOC102581814 | LOC102583421 | LOC102583463 | LOC102585856 | LOC102586362 | LOC102587313 | LOC102588438 | LOC102588548 | LOC102588569 | LOC102588815 | LOC102589456 | LOC102589564 | LOC102589993 | LOC102590756 | LOC102592754 | LOC102593181 | LOC102593231 | LOC102595588 | LOC102595943 | LOC102597505 | LOC102597739 | LOC102598227 | LOC102599432 | LOC102601242 | LOC1026…
	GO:0046496	nicotinamide nucleotide metabolic process	86	0.00127	15	34	LOC102577738 | LOC102577900 | LOC102579422 | LOC102579611 | LOC102580830 | LOC102581128 | LOC102581958 | LOC102582159 | LOC102584270 | LOC102584320 | LOC102590313 | LOC102592694 | LOC102597696 | LOC102601765 | LOC102602623	GAPDH | HXKRP1 | LOC102577529 | LOC102581814 | LOC102583463 | LOC102585856 | LOC102588438 | LOC102588548 | LOC102588569 | LOC102588815 | LOC102589456 | LOC102589564 | LOC102589993 | LOC102590756 | LOC102592754 | LOC102593181 | LOC102593231 | LOC102595588 | LOC102595943 | LOC102597505 | LOC102597739 | LOC102598227 | LOC102599432 | LOC102601242 | LOC102601486 | LOC102602122 | LOC102602262 | LOC1026…
	GO:0016053	organic acid biosynthetic process	87	0.00135	59	119	LOC102577576 | LOC102579334 | LOC102579374 | LOC102579422 | LOC102579639 | LOC102579789 | LOC102580381 | LOC102581806 | LOC102582284 | LOC102582999 | LOC102583448 | LOC102583777 | LOC102586509 | LOC102586660 | LOC102587993 | LOC102588059 | LOC102588501 | LOC102590258 | LOC102590492 | LOC102590766 | LOC102590805 | LOC102590972 | LOC102591396 | LOC102591464 | LOC102591837 | LOC102592705 | LOC102593…	BCAT2 | DD | GLDH | GMP | HPL | LOC102577479 | LOC102577562 | LOC102577783 | LOC102577822 | LOC102577840 | LOC102578287 | LOC102578513 | LOC102578561 | LOC102578565 | LOC102578683 | LOC102578694 | LOC102579112 | LOC102579239 | LOC102579641 | LOC102579720 | LOC102579763 | LOC102579964 | LOC102580346 | LOC102580407 | LOC102580573 | LOC102580623 | LOC102580744 | LOC102581161 | LOC102581296 | LOC1025…
	GO:0046394	carboxylic acid biosynthetic process	88	0.00135	59	119	LOC102577576 | LOC102579334 | LOC102579374 | LOC102579422 | LOC102579639 | LOC102579789 | LOC102580381 | LOC102581806 | LOC102582284 | LOC102582999 | LOC102583448 | LOC102583777 | LOC102586509 | LOC102586660 | LOC102587993 | LOC102588059 | LOC102588501 | LOC102590258 | LOC102590492 | LOC102590766 | LOC102590805 | LOC102590972 | LOC102591396 | LOC102591464 | LOC102591837 | LOC102592705 | LOC102593…	BCAT2 | DD | GLDH | GMP | HPL | LOC102577479 | LOC102577562 | LOC102577783 | LOC102577822 | LOC102577840 | LOC102578287 | LOC102578513 | LOC102578561 | LOC102578565 | LOC102578683 | LOC102578694 | LOC102579112 | LOC102579239 | LOC102579641 | LOC102579720 | LOC102579763 | LOC102579964 | LOC102580346 | LOC102580407 | LOC102580573 | LOC102580623 | LOC102580744 | LOC102581161 | LOC102581296 | LOC1025…
	GO:0009808	lignin metabolic process	89	0.00141	15	17	LOC102577453 | LOC102577831 | LOC102578406 | LOC102579300 | LOC102580092 | LOC102584791 | LOC102584871 | LOC102585799 | LOC102586657 | LOC102590098 | LOC102590869 | LOC102597748 | LOC102599176 | LOC102602154 | LOC102602480	LOC102578526 | LOC102578747 | LOC102579562 | LOC102579925 | LOC102581150 | LOC102582401 | LOC102584221 | LOC102584296 | LOC102584560 | LOC102584649 | LOC102585209 | LOC102587282 | LOC102589015 | LOC102590484 | LOC102601059 | LOC102601283 | LOC102604485
	GO:0016131	brassinosteroid metabolic process	90	0.00150	6	12	LOC102598106 | LOC102599333 | LOC102599604 | LOC102603753 | LOC102603786 | LOC102605030	LOC102577541 | LOC102582293 | LOC102583626 | LOC102584296 | LOC102586881 | LOC102590941 | LOC102600822 | LOC102602293 | LOC102602705 | LOC102603315 | LOC102604909 | LOC107060864
	GO:0008645	hexose transport	91	0.00150	7	11	LOC102585813 | LOC102590691 | LOC102591984 | LOC102599356 | LOC102601634 | LOC102605525 | LOC102606346	LOC102577500 | LOC102579915 | LOC102581811 | LOC102584588 | LOC102591841 | LOC102599749 | LOC102599888 | LOC102601222 | LOC102602074 | LOC102603377 | LOC102605639
	GO:0006591	ornithine metabolic process	92	0.00154	1	6	LOC102582999	LOC102578683 | LOC102584472 | LOC102586102 | LOC102589347 | LOC102592708 | LOC107062536
	GO:0046838	phosphorylated carbohydrate dephosphorylation	93	0.00154	4	3	LOC102598120 | LOC102598229 | LOC102598279 | LOC102598319	LOC102594242 | LOC102601710 | LOC102602013
	GO:1901401	regulation of tetrapyrrole metabolic process	94	0.00162	7	16	LOC102578736 | LOC102590920 | LOC102591086 | LOC102595911 | LOC107061124 | LOC107061996 | LOC107061998	LOC102577656 | LOC102581533 | LOC102581540 | LOC102583768 | LOC102585941 | LOC102587493 | LOC102587834 | LOC102591394 | LOC102592644 | LOC102592693 | LOC102597935 | LOC107060850 | LOC107060907 | LOC107061086 | LOC107062160 | LOC107063221
	GO:0044282	small molecule catabolic process	95	0.00162	39	38	LOC102577900 | LOC102578488 | LOC102578536 | LOC102579351 | LOC102580244 | LOC102580830 | LOC102582999 | LOC102583448 | LOC102583614 | LOC102583777 | LOC102584477 | LOC102585933 | LOC102586055 | LOC102586855 | LOC102587372 | LOC102587883 | LOC102588328 | LOC102589221 | LOC102589539 | LOC102589596 | LOC102589828 | LOC102589932 | LOC102590246 | LOC102590513 | LOC102592258 | LOC102594104 | LOC102595…	LOC102577541 | LOC102577840 | LOC102578173 | LOC102580474 | LOC102582199 | LOC102582419 | LOC102582618 | LOC102584172 | LOC102585026 | LOC102585357 | LOC102587888 | LOC102588395 | LOC102589195 | LOC102589744 | LOC102589894 | LOC102590152 | LOC102590568 | LOC102590941 | LOC102591297 | LOC102592544 | LOC102594022 | LOC102594242 | LOC102596487 | LOC102596891 | LOC102597977 | LOC102598788 | LOC102599…
	GO:0040008	regulation of growth	96	0.00167	48	71	LOC102578736 | LOC102578750 | LOC102578787 | LOC102579086 | LOC102580060 | LOC102581253 | LOC102581264 | LOC102581327 | LOC102581435 | LOC102582551 | LOC102582861 | LOC102586150 | LOC102589168 | LOC102589315 | LOC102589373 | LOC102589403 | LOC102589637 | LOC102590272 | LOC102590920 | LOC102591020 | LOC102591551 | LOC102591837 | LOC102591951 | LOC102592080 | LOC102593239 | LOC102593257 | LOC102593…	LOC102578527 | LOC102579668 | LOC102580623 | LOC102580787 | LOC102580978 | LOC102581164 | LOC102581533 | LOC102581540 | LOC102581653 | LOC102582293 | LOC102583229 | LOC102583768 | LOC102583999 | LOC102584815 | LOC102585300 | LOC102585491 | LOC102585692 | LOC102585941 | LOC102586210 | LOC102586354 | LOC102586371 | LOC102586881 | LOC102587069 | LOC102587493 | LOC102588283 | LOC102588417 | LOC102588…
	GO:0015977	carbon fixation	97	0.00176	1	16	LOC102602623	LOC102577434 | LOC102583431 | LOC102583463 | LOC102585000 | LOC102586589 | LOC102587206 | LOC102588569 | LOC102591470 | LOC102594918 | LOC102600488 | LOC102600888 | LOC102601229 | LOC102601486 | LOC102605730 | LOC102606161 | TK
	GO:0034754	cellular hormone metabolic process	98	0.00186	13	21	LOC102578626 | LOC102584108 | LOC102584678 | LOC102590920 | LOC102591837 | LOC102595911 | LOC102598045 | LOC102602154 | LOC102604056 | LOC107061124 | LOC107061996 | LOC107061997 | LOC107061998	LOC102579012 | LOC102580623 | LOC102581470 | LOC102581533 | LOC102581540 | LOC102583768 | LOC102585941 | LOC102586026 | LOC102587493 | LOC102590811 | LOC102592693 | LOC102593183 | LOC102597415 | LOC107060850 | LOC107060907 | LOC107061086 | LOC107061122 | LOC107062160 | LOC107062161 | LOC107062162 | LOC107063221
	GO:0009250	glucan biosynthetic process	99	0.00190	10	32	LOC102578447 | LOC102578787 | LOC102579374 | LOC102591207 | LOC102591531 | LOC102595703 | LOC102598863 | LOC102599298 | LOC102602725 | LOC102605616	GMP | LOC102577470 | LOC102577573 | LOC102577812 | LOC102577816 | LOC102578178 | LOC102580503 | LOC102580651 | LOC102580717 | LOC102581052 | LOC102581411 | LOC102583115 | LOC102584052 | LOC102584815 | LOC102585347 | LOC102586643 | LOC102587891 | LOC102590545 | LOC102590711 | LOC102594281 | LOC102595303 | LOC102597254 | LOC102598735 | LOC102599885 | LOC102601199 | LOC102601303 | LOC102601908 | LOC…
	GO:0010411	xyloglucan metabolic process	100	0.00192	2	20	LOC102591177 | LOC102593011	LOC102580643 | LOC102580717 | LOC102580938 | LOC102583005 | LOC102583088 | LOC102584844 | LOC102586545 | LOC102586643 | LOC102587222 | LOC102588287 | LOC102592757 | LOC102593938 | LOC102595580 | LOC102599785 | LOC102599864 | LOC102601199 | LOC102601287 | LOC102602599 | LOC102603929 | MAL2
	GO:0090056	regulation of chlorophyll metabolic process	101	0.00192	7	15	LOC102578736 | LOC102590920 | LOC102591086 | LOC102595911 | LOC107061124 | LOC107061996 | LOC107061998	LOC102581533 | LOC102581540 | LOC102583768 | LOC102585941 | LOC102587493 | LOC102587834 | LOC102591394 | LOC102592644 | LOC102592693 | LOC102597935 | LOC107060850 | LOC107060907 | LOC107061086 | LOC107062160 | LOC107063221
	GO:0009063	cellular amino acid catabolic process	102	0.00194	10	22	LOC102578536 | LOC102582999 | LOC102583614 | LOC102587372 | LOC102589539 | LOC102594104 | LOC102595018 | LOC102596017 | LOC102601418 | LOC102601763	LOC102577840 | LOC102582199 | LOC102582419 | LOC102582618 | LOC102584172 | LOC102585026 | LOC102585357 | LOC102587888 | LOC102588395 | LOC102589744 | LOC102590152 | LOC102592544 | LOC102596487 | LOC102596891 | LOC102597977 | LOC102598788 | LOC102599107 | LOC102601598 | LOC102601997 | LOC102602939 | LOC102604382 | LOC102605022
	GO:1901575	organic substance catabolic process	103	0.00200	206	257	LOC102577738 | LOC102577835 | LOC102577900 | LOC102578306 | LOC102578342 | LOC102578344 | LOC102578488 | LOC102578536 | LOC102578906 | LOC102579014 | LOC102579138 | LOC102579351 | LOC102579422 | LOC102579461 | LOC102579462 | LOC102579650 | LOC102579682 | LOC102579789 | LOC102580028 | LOC102580244 | LOC102580398 | LOC102580481 | LOC102580604 | LOC102580715 | LOC102580753 | LOC102580830 | LOC102581…	DE2 | GAPDH | HXKRP1 | LOC102577529 | LOC102577541 | LOC102577768 | LOC102577806 | LOC102577840 | LOC102578173 | LOC102578270 | LOC102578526 | LOC102578561 | LOC102578838 | LOC102578847 | LOC102578932 | LOC102579033 | LOC102579592 | LOC102579717 | LOC102579748 | LOC102579821 | LOC102580356 | LOC102580474 | LOC102580497 | LOC102580651 | LOC102580776 | LOC102580787 | LOC102580817 | LOC102581150 | L…
	GO:0019362	pyridine nucleotide metabolic process	104	0.00203	15	34	LOC102577738 | LOC102577900 | LOC102579422 | LOC102579611 | LOC102580830 | LOC102581128 | LOC102581958 | LOC102582159 | LOC102584270 | LOC102584320 | LOC102590313 | LOC102592694 | LOC102597696 | LOC102601765 | LOC102602623	GAPDH | HXKRP1 | LOC102577529 | LOC102581814 | LOC102583463 | LOC102585856 | LOC102588438 | LOC102588548 | LOC102588569 | LOC102588815 | LOC102589456 | LOC102589564 | LOC102589993 | LOC102590756 | LOC102592754 | LOC102593181 | LOC102593231 | LOC102595588 | LOC102595943 | LOC102597505 | LOC102597739 | LOC102598227 | LOC102599432 | LOC102601242 | LOC102601486 | LOC102602122 | LOC102602262 | LOC1026…
	GO:0044247	cellular polysaccharide catabolic process	105	0.00229	5	16	LOC102584887 | LOC102586811 | LOC102587539 | LOC102598742 | LOC102603190	DE2 | LOC102577806 | LOC102578932 | LOC102579717 | LOC102579821 | LOC102580651 | LOC102588957 | LOC102589512 | LOC102589547 | LOC102591414 | LOC102592181 | LOC102592746 | LOC102592832 | LOC102594291 | LOC102605119 | LOC102605343
	GO:1901463	regulation of tetrapyrrole biosynthetic process	106	0.00229	6	15	LOC102578736 | LOC102590920 | LOC102595911 | LOC107061124 | LOC107061996 | LOC107061998	LOC102577656 | LOC102581533 | LOC102581540 | LOC102583768 | LOC102585941 | LOC102587493 | LOC102587834 | LOC102591394 | LOC102592644 | LOC102592693 | LOC107060850 | LOC107060907 | LOC107061086 | LOC107062160 | LOC107063221
	GO:1901606	alpha-amino acid catabolic process	107	0.00232	9	22	LOC102578536 | LOC102582999 | LOC102587372 | LOC102589539 | LOC102594104 | LOC102595018 | LOC102596017 | LOC102601418 | LOC102601763	LOC102577840 | LOC102582199 | LOC102582419 | LOC102582618 | LOC102584172 | LOC102585026 | LOC102585357 | LOC102587888 | LOC102588395 | LOC102589744 | LOC102590152 | LOC102592544 | LOC102596487 | LOC102596891 | LOC102597977 | LOC102598788 | LOC102599107 | LOC102601598 | LOC102601997 | LOC102602939 | LOC102604382 | LOC102605022
	GO:0009719	response to endogenous stimulus	108	0.00237	219	257	BBR/BPC3 | BEL5 | DHAR2 | ERS | LOC102577461 | LOC102577547 | LOC102577666 | LOC102577738 | LOC102577801 | LOC102577900 | LOC102578514 | LOC102578578 | LOC102578626 | LOC102578712 | LOC102578736 | LOC102578750 | LOC102578794 | LOC102579014 | LOC102579016 | LOC102579086 | LOC102579176 | LOC102579350 | LOC102579707 | LOC102579789 | LOC102579807 | LOC102580049 | LOC102580386 | LOC102580725 | LOC1025…	BBR/BPC2 | GMP | LOC102577434 | LOC102577439 | LOC102577822 | LOC102577884 | LOC102577893 | LOC102578267 | LOC102578287 | LOC102578347 | LOC102578494 | LOC102578527 | LOC102578847 | LOC102579163 | LOC102579389 | LOC102579405 | LOC102579592 | LOC102579690 | LOC102579714 | LOC102579902 | LOC102579911 | LOC102580035 | LOC102580229 | LOC102580361 | LOC102580573 | LOC102580616 | LOC102580651 | LOC1025…
	GO:0019253	reductive pentose-phosphate cycle	109	0.00238	1	14	LOC102602623	LOC102577434 | LOC102583431 | LOC102583463 | LOC102587206 | LOC102588569 | LOC102591470 | LOC102594918 | LOC102600488 | LOC102600888 | LOC102601229 | LOC102601486 | LOC102605730 | LOC102606161 | TK
	GO:0019685	photosynthesis, dark reaction	110	0.00238	1	14	LOC102602623	LOC102577434 | LOC102583431 | LOC102583463 | LOC102587206 | LOC102588569 | LOC102591470 | LOC102594918 | LOC102600488 | LOC102600888 | LOC102601229 | LOC102601486 | LOC102605730 | LOC102606161 | TK
	GO:0055076	transition metal ion homeostasis	111	0.00239	21	27	LOC102579252 | LOC102580640 | LOC102581249 | LOC102582937 | LOC102586445 | LOC102586960 | LOC102587113 | LOC102587395 | LOC102588920 | LOC102589751 | LOC102590382 | LOC102592318 | LOC102594212 | LOC102594505 | LOC102596079 | LOC102597260 | LOC102599901 | LOC102604782 | LOC102605080 | LOC102605417 | LOC107060836	LOC102577492 | LOC102577652 | LOC102578364 | LOC102580906 | LOC102580981 | LOC102581501 | LOC102581614 | LOC102581985 | LOC102582410 | LOC102584008 | LOC102584554 | LOC102584691 | LOC102586198 | LOC102589648 | LOC102590189 | LOC102592597 | LOC102593647 | LOC102594749 | LOC102597464 | LOC102597804 | LOC102599586 | LOC102599824 | LOC102600301 | LOC102602058 | LOC102604110 | LOC102605275 | LOC102606…
	GO:0015749	monosaccharide transport	112	0.00245	7	11	LOC102585813 | LOC102590691 | LOC102591984 | LOC102599356 | LOC102601634 | LOC102605525 | LOC102606346	LOC102577500 | LOC102579915 | LOC102581811 | LOC102584588 | LOC102591841 | LOC102599749 | LOC102599888 | LOC102601222 | LOC102602074 | LOC102603377 | LOC102605639
	GO:0010035	response to inorganic substance	113	0.00257	117	119	LOC102577720 | LOC102577738 | LOC102577900 | LOC102578514 | LOC102578539 | LOC102578626 | LOC102578736 | LOC102578750 | LOC102578794 | LOC102579136 | LOC102579374 | LOC102579422 | LOC102580622 | LOC102580628 | LOC102580725 | LOC102580883 | LOC102581600 | LOC102581745 | LOC102581817 | LOC102582112 | LOC102582140 | LOC102582216 | LOC102582294 | LOC102582687 | LOC102582937 | LOC102582999 | LOC102583…	GAPDH | GMP | HRBP1 | LOC102577822 | LOC102578168 | LOC102578486 | LOC102578561 | LOC102580488 | LOC102580489 | LOC102580857 | LOC102581076 | LOC102581277 | LOC102581296 | LOC102582419 | LOC102582524 | LOC102582857 | LOC102583170 | LOC102583457 | LOC102583697 | LOC102583824 | LOC102584043 | LOC102584195 | LOC102584350 | LOC102584363 | LOC102584554 | LOC102584589 | LOC102584815 | LOC102584895 | LO…
	GO:0010380	regulation of chlorophyll biosynthetic process	114	0.00272	6	14	LOC102578736 | LOC102590920 | LOC102595911 | LOC107061124 | LOC107061996 | LOC107061998	LOC102581533 | LOC102581540 | LOC102583768 | LOC102585941 | LOC102587493 | LOC102587834 | LOC102591394 | LOC102592644 | LOC102592693 | LOC107060850 | LOC107060907 | LOC107061086 | LOC107062160 | LOC107063221
	GO:0006026	aminoglycan catabolic process	115	0.00275	10	4	LOC102577835 | LOC102580398 | LOC102580604 | LOC102583316 | LOC102588301 | LOC102589117 | LOC102589770 | LOC102590998 | LOC102599450 | LOC102604364	LOC102583535 | LOC102590039 | LOC102592970 | LOC102595303
	GO:0010148	transpiration	116	0.00277	3	2	LOC102587324 | LOC102592336 | LOC102600579	LOC102595907 | LOC102603635
	GO:0072524	pyridine-containing compound metabolic process	117	0.00288	16	35	LOC102577738 | LOC102577900 | LOC102579422 | LOC102579611 | LOC102580830 | LOC102581128 | LOC102581958 | LOC102582159 | LOC102584270 | LOC102584320 | LOC102586055 | LOC102590313 | LOC102592694 | LOC102597696 | LOC102601765 | LOC102602623	GAPDH | HXKRP1 | LOC102577529 | LOC102581814 | LOC102583463 | LOC102585856 | LOC102588309 | LOC102588438 | LOC102588548 | LOC102588569 | LOC102588815 | LOC102589456 | LOC102589564 | LOC102589993 | LOC102590756 | LOC102592754 | LOC102593181 | LOC102593231 | LOC102595588 | LOC102595943 | LOC102597505 | LOC102597739 | LOC102598227 | LOC102599432 | LOC102601242 | LOC102601486 | LOC102602122 | LOC1026…
	GO:0015758	glucose transport	118	0.00290	7	10	LOC102585813 | LOC102590691 | LOC102591984 | LOC102599356 | LOC102601634 | LOC102605525 | LOC102606346	LOC102577500 | LOC102579915 | LOC102581811 | LOC102591841 | LOC102599749 | LOC102599888 | LOC102601222 | LOC102602074 | LOC102603377 | LOC102605639
	GO:0048439	flower morphogenesis	119	0.00324	5	14	LOC102590920 | LOC102595911 | LOC107061124 | LOC107061996 | LOC107061998	LOC102581533 | LOC102581540 | LOC102583768 | LOC102585941 | LOC102587493 | LOC102592693 | LOC102596778 | LOC102603071 | LOC102606103 | LOC107060850 | LOC107060907 | LOC107061086 | LOC107062160 | LOC107063221
	GO:0016128	phytosteroid metabolic process	120	0.00324	6	13	LOC102598106 | LOC102599333 | LOC102599604 | LOC102603753 | LOC102603786 | LOC102605030	LOC102577541 | LOC102582293 | LOC102583626 | LOC102584296 | LOC102586881 | LOC102590941 | LOC102599846 | LOC102600822 | LOC102602293 | LOC102602705 | LOC102603315 | LOC102604909 | LOC107060864
	GO:0016054	organic acid catabolic process	121	0.00335	26	32	LOC102578536 | LOC102579351 | LOC102580244 | LOC102580830 | LOC102582999 | LOC102583448 | LOC102583614 | LOC102583777 | LOC102584477 | LOC102585933 | LOC102587372 | LOC102587883 | LOC102588328 | LOC102589539 | LOC102589828 | LOC102590513 | LOC102592258 | LOC102594104 | LOC102595018 | LOC102596014 | LOC102596017 | LOC102597222 | LOC102601418 | LOC102601763 | LOC102602218 | LOC102603048	LOC102577541 | LOC102577840 | LOC102582199 | LOC102582419 | LOC102582618 | LOC102584172 | LOC102585026 | LOC102585357 | LOC102587888 | LOC102588395 | LOC102589195 | LOC102589744 | LOC102589894 | LOC102590152 | LOC102590568 | LOC102590941 | LOC102591297 | LOC102592544 | LOC102594022 | LOC102596487 | LOC102596891 | LOC102597977 | LOC102598788 | LOC102599107 | LOC102601598 | LOC102601957 | LOC102601…
	GO:0046395	carboxylic acid catabolic process	122	0.00335	26	32	LOC102578536 | LOC102579351 | LOC102580244 | LOC102580830 | LOC102582999 | LOC102583448 | LOC102583614 | LOC102583777 | LOC102584477 | LOC102585933 | LOC102587372 | LOC102587883 | LOC102588328 | LOC102589539 | LOC102589828 | LOC102590513 | LOC102592258 | LOC102594104 | LOC102595018 | LOC102596014 | LOC102596017 | LOC102597222 | LOC102601418 | LOC102601763 | LOC102602218 | LOC102603048	LOC102577541 | LOC102577840 | LOC102582199 | LOC102582419 | LOC102582618 | LOC102584172 | LOC102585026 | LOC102585357 | LOC102587888 | LOC102588395 | LOC102589195 | LOC102589744 | LOC102589894 | LOC102590152 | LOC102590568 | LOC102590941 | LOC102591297 | LOC102592544 | LOC102594022 | LOC102596487 | LOC102596891 | LOC102597977 | LOC102598788 | LOC102599107 | LOC102601598 | LOC102601957 | LOC102601…
	GO:0009308	amine metabolic process	123	0.00340	26	42	LOC102578626 | LOC102581835 | LOC102583802 | LOC102584319 | LOC102584678 | LOC102586855 | LOC102587229 | LOC102589057 | LOC102589221 | LOC102589377 | LOC102590920 | LOC102591837 | LOC102595628 | LOC102595737 | LOC102595911 | LOC102597733 | LOC102598045 | LOC102598406 | LOC102602671 | LOC102603241 | LOC102604056 | LOC102605222 | LOC107061124 | LOC107061996 | LOC107061997 | LOC107061998	LOC102578513 | LOC102579012 | LOC102579180 | LOC102579767 | LOC102580573 | LOC102580623 | LOC102580758 | LOC102581470 | LOC102581533 | LOC102581540 | LOC102582609 | LOC102583483 | LOC102583768 | LOC102584472 | LOC102585941 | LOC102586756 | LOC102587493 | LOC102587578 | LOC102590811 | LOC102592470 | LOC102592693 | LOC102592708 | LOC102593183 | LOC102593473 | LOC102595539 | LOC102595598 | LOC102596…
	GO:0046323	glucose import	124	0.00342	6	10	LOC102585813 | LOC102590691 | LOC102599356 | LOC102601634 | LOC102605525 | LOC102606346	LOC102577500 | LOC102579915 | LOC102581811 | LOC102591841 | LOC102599749 | LOC102599888 | LOC102601222 | LOC102602074 | LOC102603377 | LOC102605639
	GO:0006855	drug transmembrane transport	125	0.00349	5	20	LOC102581213 | LOC102583640 | LOC102592318 | LOC102595362 | LOC102604804	LOC102578847 | LOC102583444 | LOC102585100 | LOC102585484 | LOC102586300 | LOC102586625 | LOC102588391 | LOC102589030 | LOC102592002 | LOC102592463 | LOC102592464 | LOC102594122 | LOC102595583 | LOC102598926 | LOC102600655 | LOC102601478 | LOC102604297 | LOC102606365 | LOC107058389 | PDR1
	GO:0051193	regulation of cofactor metabolic process	126	0.00350	7	16	LOC102578736 | LOC102590920 | LOC102591086 | LOC102595911 | LOC107061124 | LOC107061996 | LOC107061998	LOC102577656 | LOC102581533 | LOC102581540 | LOC102583768 | LOC102585941 | LOC102587493 | LOC102587834 | LOC102591394 | LOC102592644 | LOC102592693 | LOC102597935 | LOC107060850 | LOC107060907 | LOC107061086 | LOC107062160 | LOC107063221
	GO:0009695	jasmonic acid biosynthetic process	127	0.00361	4	8	LOC102588059 | LOC102590766 | LOC102596014 | LOC102597265	LOC102577479 | LOC102577822 | LOC102581161 | LOC102583480 | LOC102588373 | LOC102589003 | LOC102589894 | LOC102605537
	GO:0055083	monovalent inorganic anion homeostasis	128	0.00361	9	3	LOC102578293 | LOC102582937 | LOC102583971 | LOC102585522 | LOC102588695 | LOC102596079 | LOC102596508 | LOC102598088 | LOC102604782	LOC102584176 | LOC102601607 | LOC102604110
	GO:0009084	glutamine family amino acid biosynthetic process	129	0.00386	7	11	LOC102580381 | LOC102582999 | LOC102590492 | LOC102594541 | LOC102598949 | LOC102601782 | LOC107058421	LOC102578683 | LOC102578694 | LOC102586102 | LOC102589347 | LOC102591304 | LOC102592708 | LOC102595103 | LOC102596243 | LOC102596574 | LOC102596783 | LOC102603663
	GO:0009611	response to wounding	130	0.00406	29	45	LOC102578750 | LOC102580049 | LOC102582294 | LOC102584530 | LOC102585333 | LOC102586150 | LOC102586527 | LOC102586688 | LOC102588958 | LOC102590272 | LOC102594716 | LOC102595164 | LOC102595404 | LOC102596266 | LOC102596618 | LOC102597214 | LOC102597499 | LOC102597571 | LOC102599193 | LOC102600044 | LOC102600219 | LOC102600861 | LOC102601336 | LOC102602492 | LOC102602530 | LOC102602737 | LOC102603…	LOC102577555 | LOC102577822 | LOC102578270 | LOC102578287 | LOC102580885 | LOC102581161 | LOC102582416 | LOC102583480 | LOC102584450 | LOC102584969 | LOC102585163 | LOC102585421 | LOC102585498 | LOC102585585 | LOC102586069 | LOC102586169 | LOC102587754 | LOC102588373 | LOC102588391 | LOC102589620 | LOC102589894 | LOC102596142 | LOC102596894 | LOC102597545 | LOC102598488 | LOC102599114 | LOC102600…
	GO:0006863	purine nucleobase transport	131	0.00407	5	6	LOC102579559 | LOC102579572 | LOC102580805 | LOC102581289 | LOC102590918	LOC102580279 | LOC102581812 | LOC102589062 | LOC102592621 | LOC102595253 | LOC102605023
	GO:0050896	response to stimulus	132	0.00422	791	822	ADR1 | BBR/BPC3 | BEL5 | CAT1 | CO | DHAR2 | EI1 | EIF4E | ERS | LOC102577431 | LOC102577453 | LOC102577455 | LOC102577461 | LOC102577512 | LOC102577547 | LOC102577603 | LOC102577650 | LOC102577666 | LOC102577699 | LOC102577720 | LOC102577738 | LOC102577801 | LOC102577831 | LOC102577835 | LOC102577900 | LOC102578169 | LOC102578200 | LOC102578204 | LOC102578342 | LOC102578344 | LOC102578397 | LOC1…	BBR/BPC2 | CBF3 | FTSZ1 | GAPDH | GMP | HPL | HRBP1 | LOC102577434 | LOC102577439 | LOC102577479 | LOC102577555 | LOC102577556 | LOC102577573 | LOC102577626 | LOC102577730 | LOC102577784 | LOC102577806 | LOC102577822 | LOC102577884 | LOC102577893 | LOC102578168 | LOC102578242 | LOC102578267 | LOC102578270 | LOC102578287 | LOC102578347 | LOC102578364 | LOC102578372 | LOC102578437 | LOC102578486 | …
	GO:0015698	inorganic anion transport	133	0.00424	12	31	LOC102578704 | LOC102583059 | LOC102586507 | LOC102586662 | LOC102589570 | LOC102590938 | LOC102592397 | LOC102599675 | LOC102599989 | LOC102603214 | LOC102604782 | PT1	LOC102578709 | LOC102579133 | LOC102579455 | LOC102579592 | LOC102579771 | LOC102579781 | LOC102579882 | LOC102580098 | LOC102580650 | LOC102583824 | LOC102586416 | LOC102587794 | LOC102588586 | LOC102588731 | LOC102591600 | LOC102592339 | LOC102593093 | LOC102593188 | LOC102594079 | LOC102594394 | LOC102595468 | LOC102596643 | LOC102597220 | LOC102598101 | LOC102599542 | LOC102600327 | LOC102601…
	GO:0080029	cellular response to boron-containing substance levels	134	0.00440	4	2	LOC102582841 | LOC102599675 | LOC102605073 | LOC102605761	LOC102601556 | NIP
	GO:0010036	response to boron-containing substance	135	0.00440	4	2	LOC102582841 | LOC102599675 | LOC102605073 | LOC102605761	LOC102601556 | NIP
	GO:0010200	response to chitin	136	0.00451	15	29	LOC102579016 | LOC102579789 | LOC102580785 | LOC102581745 | LOC102582841 | LOC102582897 | LOC102586775 | LOC102590166 | LOC102590917 | LOC102597973 | LOC102603148 | LOC102603488 | LOC102605073 | LOC102605761 | LOC107061267	LOC102577893 | LOC102579592 | LOC102580885 | LOC102581335 | LOC102582772 | LOC102583697 | LOC102583889 | LOC102584043 | LOC102584363 | LOC102585585 | LOC102585676 | LOC102587805 | LOC102589620 | LOC102591369 | LOC102591415 | LOC102592926 | LOC102594085 | LOC102595502 | LOC102598046 | LOC102599114 | LOC102599959 | LOC102600986 | LOC102601103 | LOC102601372 | LOC102602072 | LOC102602350 | LOC102603…
	GO:0009809	lignin biosynthetic process	137	0.00468	14	13	LOC102577453 | LOC102577831 | LOC102578406 | LOC102579300 | LOC102580092 | LOC102584791 | LOC102584871 | LOC102585799 | LOC102586657 | LOC102590098 | LOC102590869 | LOC102599176 | LOC102602154 | LOC102602480	LOC102578747 | LOC102579562 | LOC102579925 | LOC102581150 | LOC102582401 | LOC102584649 | LOC102585209 | LOC102587282 | LOC102589015 | LOC102590484 | LOC102601059 | LOC102601283 | LOC102604485
	GO:1901071	glucosamine-containing compound metabolic process	138	0.00474	10	4	LOC102577835 | LOC102580398 | LOC102580604 | LOC102588301 | LOC102589117 | LOC102589770 | LOC102590998 | LOC102599450 | LOC102600498 | LOC102604364	LOC102583535 | LOC102590039 | LOC102592970 | LOC102595303
	GO:0042744	hydrogen peroxide catabolic process	139	0.00499	9	14	CAT1 | LOC102577720 | LOC102580092 | LOC102582282 | LOC102583921 | LOC102585502 | LOC102587234 | LOC102591595 | LOC102602226	LOC102580657 | LOC102580868 | LOC102581076 | LOC102581969 | LOC102582401 | LOC102585990 | LOC102586473 | LOC102588050 | LOC102588377 | LOC102595667 | LOC102596217 | LOC102601607 | LOC107063518 | POPA
	GO:1901002	positive regulation of response to salt stress	140	0.00507	4	3	LOC102583971 | LOC102587901 | LOC102588695 | LOC102596508	LOC102585585 | LOC102596160 | LOC102596496
	GO:2000899	xyloglucan catabolic process	141	0.00507	1	6	LOC102593011	LOC102583088 | LOC102584844 | LOC102586545 | LOC102587222 | LOC102599864 | LOC102602599
	GO:0085030	mutualism	142	0.00507	1	6	LOC102593011	LOC102583088 | LOC102584844 | LOC102586545 | LOC102587222 | LOC102599864 | LOC102602599
	GO:0046174	polyol catabolic process	143	0.00507	4	3	LOC102577900 | LOC102598120 | LOC102598229 | LOC102598319	LOC102594242 | LOC102601710 | LOC102602013
	GO:2000895	hemicellulose catabolic process	144	0.00507	1	6	LOC102593011	LOC102583088 | LOC102584844 | LOC102586545 | LOC102587222 | LOC102599864 | LOC102602599
	GO:0008299	isoprenoid biosynthetic process	145	0.00555	32	42	LOC102577467 | LOC102577899 | LOC102578229 | LOC102579789 | LOC102581469 | LOC102581796 | LOC102582374 | LOC102582687 | LOC102583484 | LOC102584775 | LOC102586037 | LOC102587251 | LOC102591396 | LOC102592492 | LOC102592548 | LOC102593674 | LOC102594268 | LOC102594515 | LOC102594717 | LOC102594945 | LOC102595142 | LOC102596475 | LOC102598445 | LOC102598478 | LOC102598796 | LOC102598856 | LOC102599…	DXS1 | LOC102577783 | LOC102579027 | LOC102580168 | LOC102580176 | LOC102580697 | LOC102580873 | LOC102582447 | LOC102582860 | LOC102582972 | LOC102589012 | LOC102589219 | LOC102589239 | LOC102591012 | LOC102591394 | LOC102591831 | LOC102592644 | LOC102593554 | LOC102593928 | LOC102595971 | LOC102596138 | LOC102597148 | LOC102597215 | LOC102597344 | LOC102597428 | LOC102597477 | LOC102597613 | LO…
	GO:0016998	cell wall macromolecule catabolic process	146	0.00556	6	7	LOC102577835 | LOC102580398 | LOC102588301 | LOC102589117 | LOC102589770 | LOC102590998	LOC102580643 | LOC102583535 | LOC102588957 | LOC102591414 | LOC102592832 | LOC102592970 | LOC102595303
	GO:0006032	chitin catabolic process	147	0.00556	9	4	LOC102577835 | LOC102580398 | LOC102580604 | LOC102588301 | LOC102589117 | LOC102589770 | LOC102590998 | LOC102599450 | LOC102604364	LOC102583535 | LOC102590039 | LOC102592970 | LOC102595303
	GO:0006030	chitin metabolic process	148	0.00556	9	4	LOC102577835 | LOC102580398 | LOC102580604 | LOC102588301 | LOC102589117 | LOC102589770 | LOC102590998 | LOC102599450 | LOC102604364	LOC102583535 | LOC102590039 | LOC102592970 | LOC102595303
	GO:1901072	glucosamine-containing compound catabolic process	149	0.00556	9	4	LOC102577835 | LOC102580398 | LOC102580604 | LOC102588301 | LOC102589117 | LOC102589770 | LOC102590998 | LOC102599450 | LOC102604364	LOC102583535 | LOC102590039 | LOC102592970 | LOC102595303
	GO:0046348	amino sugar catabolic process	150	0.00556	9	4	LOC102577835 | LOC102580398 | LOC102580604 | LOC102588301 | LOC102589117 | LOC102589770 | LOC102590998 | LOC102599450 | LOC102604364	LOC102583535 | LOC102590039 | LOC102592970 | LOC102595303
	GO:0015706	nitrate transport	151	0.00586	3	15	LOC102583059 | LOC102599989 | LOC102603214	LOC102579133 | LOC102579455 | LOC102579781 | LOC102580098 | LOC102580650 | LOC102587794 | LOC102588731 | LOC102593093 | LOC102593188 | LOC102594079 | LOC102595468 | LOC102596643 | LOC102600327 | LOC102603215 | LOC102604508
	GO:0010025	wax biosynthetic process	152	0.00600	8	12	LOC102578893 | LOC102582687 | LOC102592492 | LOC102594285 | LOC102595425 | LOC102595750 | LOC102602348 | LOC102602717	LOC102578633 | LOC102579546 | LOC102579720 | LOC102580972 | LOC102581846 | LOC102583592 | LOC102590582 | LOC102593147 | LOC102599091 | LOC102603161 | LOC102604544 | LOC102606072
	GO:0040007	growth	153	0.00634	82	124	LOC102578447 | LOC102578736 | LOC102578750 | LOC102578765 | LOC102578787 | LOC102579086 | LOC102580060 | LOC102581197 | LOC102581253 | LOC102581264 | LOC102581327 | LOC102581435 | LOC102582197 | LOC102582551 | LOC102582861 | LOC102584582 | LOC102584700 | LOC102585876 | LOC102586150 | LOC102587144 | LOC102589168 | LOC102589315 | LOC102589373 | LOC102589403 | LOC102589523 | LOC102589637 | LOC102589…	LOC102577812 | LOC102577822 | LOC102578527 | LOC102578838 | LOC102579082 | LOC102579163 | LOC102579279 | LOC102579668 | LOC102579720 | LOC102580573 | LOC102580623 | LOC102580651 | LOC102580787 | LOC102580913 | LOC102580978 | LOC102581164 | LOC102581369 | LOC102581533 | LOC102581540 | LOC102581653 | LOC102581894 | LOC102582029 | LOC102582293 | LOC102583229 | LOC102583370 | LOC102583768 | LOC102583…
	GO:0030258	lipid modification	154	0.00642	19	20	LOC102579351 | LOC102580244 | LOC102580509 | LOC102582978 | LOC102583448 | LOC102583777 | LOC102584477 | LOC102587883 | LOC102588328 | LOC102592258 | LOC102596014 | LOC102597222 | LOC102598120 | LOC102598229 | LOC102598319 | LOC102599614 | LOC102600523 | LOC102603295 | LOC102605375	LOC102580474 | LOC102581737 | LOC102581945 | LOC102583480 | LOC102588250 | LOC102588373 | LOC102589817 | LOC102589894 | LOC102594242 | LOC102597555 | LOC102599046 | LOC102601710 | LOC102601957 | LOC102602013 | LOC102602541 | LOC102602557 | LOC102603229 | LOC102605537 | LOC102605717 | LOC102606141
	GO:1901605	alpha-amino acid metabolic process	155	0.00768	35	74	LOC102577576 | LOC102578536 | LOC102580381 | LOC102581958 | LOC102582999 | LOC102586509 | LOC102586660 | LOC102587372 | LOC102587993 | LOC102589539 | LOC102590258 | LOC102590492 | LOC102591837 | LOC102594104 | LOC102594541 | LOC102594901 | LOC102595018 | LOC102595236 | LOC102595737 | LOC102595769 | LOC102596017 | LOC102596065 | LOC102596625 | LOC102598247 | LOC102598949 | LOC102599891 | LOC102600…	BCAT2 | LOC102577840 | LOC102578565 | LOC102578660 | LOC102578683 | LOC102578694 | LOC102579112 | LOC102579641 | LOC102580346 | LOC102580488 | LOC102580573 | LOC102580623 | LOC102581296 | LOC102582199 | LOC102582419 | LOC102582524 | LOC102582618 | LOC102584172 | LOC102584472 | LOC102585026 | LOC102585357 | LOC102586102 | LOC102587455 | LOC102587729 | LOC102587888 | LOC102588395 | LOC102588438 | L…
	GO:0006525	arginine metabolic process	156	0.00774	2	12	LOC102582999 | LOC102590492	LOC102578683 | LOC102578694 | LOC102582419 | LOC102586102 | LOC102589347 | LOC102591304 | LOC102592708 | LOC102596243 | LOC102596487 | LOC102596574 | LOC102601245 | LOC102601598
	GO:0046916	cellular transition metal ion homeostasis	157	0.00776	16	19	LOC102580640 | LOC102581249 | LOC102582937 | LOC102586960 | LOC102587395 | LOC102588920 | LOC102589751 | LOC102590382 | LOC102592318 | LOC102594212 | LOC102596079 | LOC102597260 | LOC102599901 | LOC102605080 | LOC102605417 | LOC107060836	LOC102577492 | LOC102577652 | LOC102580906 | LOC102580981 | LOC102581501 | LOC102581614 | LOC102581985 | LOC102584008 | LOC102584554 | LOC102584691 | LOC102586198 | LOC102589648 | LOC102590189 | LOC102592597 | LOC102597464 | LOC102597804 | LOC102599586 | LOC102600301 | LOC102605275
	GO:0009617	response to bacterium	158	0.00798	85	73	ADR1 | LOC102578639 | LOC102578750 | LOC102579016 | LOC102579252 | LOC102579433 | LOC102580041 | LOC102580049 | LOC102580181 | LOC102581074 | LOC102581745 | LOC102581817 | LOC102582999 | LOC102583228 | LOC102583448 | LOC102583777 | LOC102583829 | LOC102583842 | LOC102584362 | LOC102584686 | LOC102584871 | LOC102584914 | LOC102585180 | LOC102585364 | LOC102585463 | LOC102585555 | LOC102585933 | LO…	GAPDH | GMP | HRBP1 | LOC102577822 | LOC102577893 | LOC102578270 | LOC102578364 | LOC102578847 | LOC102580623 | LOC102580746 | LOC102580885 | LOC102581299 | LOC102581335 | LOC102581968 | LOC102582871 | LOC102582872 | LOC102583123 | LOC102584709 | LOC102585585 | LOC102585676 | LOC102586317 | LOC102586786 | LOC102588177 | LOC102588433 | LOC102588525 | LOC102588545 | LOC102588569 | LOC102588850 | LO…
	GO:0006820	anion transport	159	0.00845	36	70	LOC102578704 | LOC102580634 | LOC102581888 | LOC102582213 | LOC102583059 | LOC102583842 | LOC102586507 | LOC102586662 | LOC102589570 | LOC102589686 | LOC102589739 | LOC102590537 | LOC102590938 | LOC102592397 | LOC102593454 | LOC102594925 | LOC102595150 | LOC102595628 | LOC102596218 | LOC102596930 | LOC102597308 | LOC102598760 | LOC102599551 | LOC102599675 | LOC102599989 | LOC102602737 | LOC102603…	AAP2 | LOC102577730 | LOC102578709 | LOC102579133 | LOC102579455 | LOC102579529 | LOC102579592 | LOC102579771 | LOC102579781 | LOC102579882 | LOC102580098 | LOC102580650 | LOC102581856 | LOC102581955 | LOC102582530 | LOC102582538 | LOC102583226 | LOC102583349 | LOC102583824 | LOC102584729 | LOC102585305 | LOC102586416 | LOC102586608 | LOC102587153 | LOC102587794 | LOC102588269 | LOC102588586 | LO…
	GO:0010166	wax metabolic process	160	0.00858	8	12	LOC102578893 | LOC102582687 | LOC102592492 | LOC102594285 | LOC102595425 | LOC102595750 | LOC102602348 | LOC102602717	LOC102578633 | LOC102579546 | LOC102579720 | LOC102580972 | LOC102581846 | LOC102583592 | LOC102590582 | LOC102593147 | LOC102599091 | LOC102603161 | LOC102604544 | LOC102606072
	GO:0072330	monocarboxylic acid biosynthetic process	161	0.00872	29	66	LOC102577576 | LOC102579374 | LOC102579422 | LOC102579639 | LOC102579789 | LOC102581806 | LOC102582284 | LOC102583448 | LOC102583777 | LOC102588059 | LOC102590766 | LOC102590972 | LOC102591837 | LOC102592705 | LOC102595562 | LOC102596014 | LOC102596017 | LOC102597265 | LOC102597729 | LOC102597899 | LOC102598049 | LOC102601511 | LOC102604056 | LOC102604313 | LOC102604383 | LOC102604452 | LOC102604…	HPL | LOC102577479 | LOC102577562 | LOC102577783 | LOC102577822 | LOC102578287 | LOC102578513 | LOC102578561 | LOC102579239 | LOC102579720 | LOC102579763 | LOC102579964 | LOC102580407 | LOC102580623 | LOC102580744 | LOC102581161 | LOC102581846 | LOC102582618 | LOC102582871 | LOC102582872 | LOC102583050 | LOC102583082 | LOC102583480 | LOC102585026 | LOC102585347 | LOC102585357 | LOC102585547 | LOC…
	GO:0044275	cellular carbohydrate catabolic process	162	0.00899	7	18	LOC102577900 | LOC102584887 | LOC102586811 | LOC102587539 | LOC102598742 | LOC102602218 | LOC102603190	DE2 | LOC102577806 | LOC102578932 | LOC102579717 | LOC102579821 | LOC102580651 | LOC102588957 | LOC102589512 | LOC102589547 | LOC102591297 | LOC102591414 | LOC102592181 | LOC102592746 | LOC102592832 | LOC102594291 | LOC102602949 | LOC102605119 | LOC102605343
	GO:0015893	drug transport	163	0.00899	5	20	LOC102581213 | LOC102583640 | LOC102592318 | LOC102595362 | LOC102604804	LOC102578847 | LOC102583444 | LOC102585100 | LOC102585484 | LOC102586300 | LOC102586625 | LOC102588391 | LOC102589030 | LOC102592002 | LOC102592463 | LOC102592464 | LOC102594122 | LOC102595583 | LOC102598926 | LOC102600655 | LOC102601478 | LOC102604297 | LOC102606365 | LOC107058389 | PDR1
	GO:0033481	galacturonate biosynthetic process	164	0.00901	0	4		LOC102582871 | LOC102582872 | LOC102591087 | LOC102603120
	GO:0009805	coumarin biosynthetic process	165	0.00901	2	2	LOC102578406 | LOC102585799	LOC102584589 | LOC102588955
	GO:0009988	cell-cell recognition	166	0.00901	0	4		LOC102593458 | LOC102597505 | LOC102597739 | LOC102604558
	GO:0009804	coumarin metabolic process	167	0.00901	2	2	LOC102578406 | LOC102585799	LOC102584589 | LOC102588955
	GO:0016132	brassinosteroid biosynthetic process	168	0.00921	5	8	LOC102598106 | LOC102599604 | LOC102603753 | LOC102603786 | LOC102605030	LOC102577541 | LOC102584296 | LOC102590941 | LOC102600822 | LOC102602293 | LOC102602705 | LOC102603315 | LOC102604909
	GO:0010224	response to UV-B	169	0.00930	26	5	LOC102578577 | LOC102582170 | LOC102582294 | LOC102582531 | LOC102584093 | LOC102584320 | LOC102585275 | LOC102592932 | LOC102594594 | LOC102596183 | LOC102596207 | LOC102596419 | LOC102596803 | LOC102596888 | LOC102597693 | LOC102597720 | LOC102597783 | LOC102599322 | LOC102599689 | LOC102600093 | LOC102603148 | LOC102603702 | LOC102603949 | LOC102603986 | LOC102604313 | LOC102605554	LOC102585585 | LOC102586818 | LOC102587176 | LOC102589752 | LOC102602011
	GO:0015995	chlorophyll biosynthetic process	170	0.00930	7	24	LOC102578736 | LOC102585610 | LOC102590920 | LOC102595911 | LOC107061124 | LOC107061996 | LOC107061998	LOC102577656 | LOC102581533 | LOC102581540 | LOC102583768 | LOC102585941 | LOC102587493 | LOC102587834 | LOC102588946 | LOC102591394 | LOC102592644 | LOC102592693 | LOC102594293 | LOC102596523 | LOC102597536 | LOC102599631 | LOC102600334 | LOC102601446 | LOC102602338 | LOC102605088 | LOC107060850 | LOC107060907 | LOC107061086 | LOC107062160 | LOC107063221
	GO:0032870	cellular response to hormone stimulus	171	0.00937	122	159	ERS | LOC102577461 | LOC102577666 | LOC102578514 | LOC102578626 | LOC102578712 | LOC102578736 | LOC102578750 | LOC102579014 | LOC102579086 | LOC102579350 | LOC102579707 | LOC102579807 | LOC102580049 | LOC102580883 | LOC102581165 | LOC102581327 | LOC102581745 | LOC102581817 | LOC102581835 | LOC102581960 | LOC102582284 | LOC102582841 | LOC102583111 | LOC102583614 | LOC102583802 | LOC102584073 | LOC…	LOC102577439 | LOC102577822 | LOC102577893 | LOC102578267 | LOC102578494 | LOC102578527 | LOC102578847 | LOC102579163 | LOC102579405 | LOC102579690 | LOC102579902 | LOC102579911 | LOC102580229 | LOC102580573 | LOC102580616 | LOC102580681 | LOC102580728 | LOC102580746 | LOC102580978 | LOC102581277 | LOC102581335 | LOC102581432 | LOC102581653 | LOC102582060 | LOC102582485 | LOC102582586 | LOC102582…
	GO:0009642	response to light intensity	172	0.00940	21	17	LOC102579300 | LOC102579367 | LOC102582203 | LOC102583475 | LOC102583971 | LOC102584009 | LOC102584503 | LOC102588695 | LOC102589864 | LOC102589980 | LOC102590805 | LOC102592057 | LOC102595404 | LOC102596030 | LOC102596508 | LOC102597420 | LOC102603148 | LOC102604259 | LOC102604646 | LOC102604886 | LOC102605430	LOC102577730 | LOC102577822 | LOC102583646 | LOC102584588 | LOC102584895 | LOC102587414 | LOC102589620 | LOC102590384 | LOC102591561 | LOC102594293 | LOC102601103 | LOC102601299 | LOC102601797 | LOC102602203 | LOC102602350 | LOC102602821 | LOC102605287
	GO:0071248	cellular response to metal ion	173	0.00953	13	10	LOC102580628 | LOC102582112 | LOC102582216 | LOC102586474 | LOC102591396 | LOC102592318 | LOC102592814 | LOC102594268 | LOC102594945 | LOC102597260 | LOC102603190 | LOC102603488 | LOC107057861	LOC102578168 | LOC102583697 | LOC102584043 | LOC102584363 | LOC102584554 | LOC102588525 | LOC102592135 | LOC102592597 | LOC102599586 | LOC102601301
	GO:0097305	response to alcohol	174	0.01005	104	82	BEL5 | LOC102577461 | LOC102577547 | LOC102577666 | LOC102577738 | LOC102578514 | LOC102578578 | LOC102578626 | LOC102578794 | LOC102579707 | LOC102580386 | LOC102580725 | LOC102580883 | LOC102581165 | LOC102581266 | LOC102581745 | LOC102581817 | LOC102581835 | LOC102581960 | LOC102582218 | LOC102582284 | LOC102582999 | LOC102583130 | LOC102583448 | LOC102583614 | LOC102583777 | LOC102584073 | LO…	LOC102577439 | LOC102577822 | LOC102578267 | LOC102578287 | LOC102578847 | LOC102579389 | LOC102579714 | LOC102579911 | LOC102580035 | LOC102580361 | LOC102580616 | LOC102580699 | LOC102580746 | LOC102581036 | LOC102581277 | LOC102582293 | LOC102582609 | LOC102583082 | LOC102583483 | LOC102583824 | LOC102584696 | LOC102584831 | LOC102584895 | LOC102584957 | LOC102585340 | LOC102585416 | LOC102585…
	GO:0033993	response to lipid	175	0.01068	114	104	BEL5 | LOC102577461 | LOC102577666 | LOC102577738 | LOC102578514 | LOC102578578 | LOC102578626 | LOC102578794 | LOC102579350 | LOC102579707 | LOC102579789 | LOC102580386 | LOC102580725 | LOC102580883 | LOC102581165 | LOC102581266 | LOC102581327 | LOC102581745 | LOC102581817 | LOC102581835 | LOC102581960 | LOC102582218 | LOC102582284 | LOC102582999 | LOC102583130 | LOC102583448 | LOC102583614 | LO…	LOC102577439 | LOC102577822 | LOC102577884 | LOC102578267 | LOC102578287 | LOC102578494 | LOC102578847 | LOC102579389 | LOC102579714 | LOC102579911 | LOC102580035 | LOC102580361 | LOC102580616 | LOC102580699 | LOC102580746 | LOC102581036 | LOC102581277 | LOC102581432 | LOC102582060 | LOC102582293 | LOC102582609 | LOC102583082 | LOC102583483 | LOC102583824 | LOC102584696 | LOC102584831 | LOC102584…
	GO:0046148	pigment biosynthetic process	176	0.01086	18	38	LOC102578736 | LOC102580381 | LOC102585610 | LOC102587251 | LOC102590920 | LOC102594027 | LOC102594717 | LOC102595911 | LOC102596207 | LOC102598949 | LOC102601479 | LOC102602154 | LOC102605738 | LOC107058421 | LOC107060575 | LOC107061124 | LOC107061996 | LOC107061998	LOC102577656 | LOC102578636 | LOC102579690 | LOC102580697 | LOC102581417 | LOC102581533 | LOC102581540 | LOC102582586 | LOC102583768 | LOC102585941 | LOC102587493 | LOC102587729 | LOC102587834 | LOC102588946 | LOC102589012 | LOC102589223 | LOC102591394 | LOC102591831 | LOC102592644 | LOC102592693 | LOC102592708 | LOC102594293 | LOC102595971 | LOC102596523 | LOC102597428 | LOC102597536 | LOC102599…
	GO:0009414	response to water deprivation	177	0.01094	59	53	LOC102578539 | LOC102578626 | LOC102578736 | LOC102579136 | LOC102580622 | LOC102580883 | LOC102581600 | LOC102581745 | LOC102581817 | LOC102582140 | LOC102582687 | LOC102582999 | LOC102583477 | LOC102583971 | LOC102584320 | LOC102584343 | LOC102584346 | LOC102584887 | LOC102585333 | LOC102586150 | LOC102586975 | LOC102587887 | LOC102588136 | LOC102588695 | LOC102589637 | LOC102590496 | LOC102591…	LOC102578486 | LOC102580857 | LOC102581076 | LOC102581277 | LOC102583170 | LOC102584815 | LOC102584895 | LOC102584957 | LOC102585585 | LOC102585773 | LOC102586330 | LOC102587405 | LOC102588057 | LOC102588130 | LOC102588391 | LOC102588395 | LOC102589620 | LOC102589744 | LOC102589795 | LOC102590809 | LOC102591287 | LOC102591369 | LOC102591561 | LOC102591841 | LOC102592224 | LOC102593107 | LOC102594…
	GO:0052546	cell wall pectin metabolic process	178	0.01096	2	10	LOC102577559 | LOC102605574	LOC102578178 | LOC102578335 | LOC102588181 | LOC102588704 | LOC102590919 | LOC102591601 | LOC102595127 | LOC102595797 | LOC102602542 | LOC102604264
	GO:0002213	defense response to insect	179	0.01128	1	7	LOC102579426	LOC102577822 | LOC102578270 | LOC102585163 | LOC102585498 | LOC102586169 | LOC102601372 | LOC102601417
	GO:0010114	response to red light	180	0.01140	11	11	LOC102584555 | LOC102585610 | LOC102586865 | LOC102589345 | LOC102591837 | LOC102593062 | LOC102597420 | LOC102602019 | LOC102602997 | LOC102604056 | LOC102604886	LOC102577822 | LOC102577884 | LOC102580385 | LOC102580623 | LOC102580711 | LOC102583949 | LOC102584316 | LOC102590811 | LOC102591818 | LOC102593183 | LOC102603103
	GO:0009690	cytokinin metabolic process	181	0.01192	9	16	LOC102578626 | LOC102584678 | LOC102590920 | LOC102595911 | LOC102598045 | LOC107061124 | LOC107061996 | LOC107061997 | LOC107061998	LOC102579012 | LOC102581470 | LOC102581533 | LOC102581540 | LOC102583768 | LOC102585941 | LOC102587493 | LOC102592693 | LOC107060850 | LOC107060907 | LOC107061086 | LOC107061122 | LOC107062160 | LOC107062161 | LOC107062162 | LOC107063221
	GO:0071241	cellular response to inorganic substance	182	0.01192	15	10	LOC102580628 | LOC102582112 | LOC102582216 | LOC102583448 | LOC102583777 | LOC102586474 | LOC102591396 | LOC102592318 | LOC102592814 | LOC102594268 | LOC102594945 | LOC102597260 | LOC102603190 | LOC102603488 | LOC107057861	LOC102578168 | LOC102583697 | LOC102584043 | LOC102584363 | LOC102584554 | LOC102588525 | LOC102592135 | LOC102592597 | LOC102599586 | LOC102601301
	GO:0009309	amine biosynthetic process	183	0.01197	5	15	LOC102589057 | LOC102589377 | LOC102591837 | LOC102595737 | LOC102604056	LOC102578513 | LOC102579767 | LOC102580573 | LOC102580623 | LOC102584472 | LOC102586756 | LOC102590811 | LOC102593183 | LOC102595539 | LOC102595598 | LOC102596235 | LOC102596487 | LOC102601245 | LOC102601725 | LOC102606053
	GO:0042401	cellular biogenic amine biosynthetic process	184	0.01197	5	15	LOC102589057 | LOC102589377 | LOC102591837 | LOC102595737 | LOC102604056	LOC102578513 | LOC102579767 | LOC102580573 | LOC102580623 | LOC102584472 | LOC102586756 | LOC102590811 | LOC102593183 | LOC102595539 | LOC102595598 | LOC102596235 | LOC102596487 | LOC102601245 | LOC102601725 | LOC102606053
	GO:0009825	multidimensional cell growth	185	0.01208	5	9	LOC102591523 | LOC102592678 | LOC102599875 | LOC102604652 | NAC2	LOC102578838 | LOC102581164 | LOC102588765 | LOC102592181 | LOC102594571 | LOC102595303 | LOC102596628 | LOC102600020 | LOC102600959
	GO:0006720	isoprenoid metabolic process	186	0.01212	33	45	LOC102577467 | LOC102577899 | LOC102578229 | LOC102579789 | LOC102581469 | LOC102581796 | LOC102582374 | LOC102582687 | LOC102583484 | LOC102583614 | LOC102584775 | LOC102586037 | LOC102587251 | LOC102591396 | LOC102592492 | LOC102592548 | LOC102593674 | LOC102594268 | LOC102594515 | LOC102594717 | LOC102594945 | LOC102595142 | LOC102596475 | LOC102598445 | LOC102598478 | LOC102598796 | LOC102598…	DXS1 | LOC102577541 | LOC102577783 | LOC102579027 | LOC102580168 | LOC102580176 | LOC102580179 | LOC102580697 | LOC102580873 | LOC102582447 | LOC102582860 | LOC102582972 | LOC102589012 | LOC102589219 | LOC102589239 | LOC102590941 | LOC102591012 | LOC102591394 | LOC102591831 | LOC102592644 | LOC102593554 | LOC102593928 | LOC102595971 | LOC102596138 | LOC102597148 | LOC102597215 | LOC102597344 | LO…
	GO:0009415	response to water	187	0.01223	59	54	LOC102578539 | LOC102578626 | LOC102578736 | LOC102579136 | LOC102580622 | LOC102580883 | LOC102581600 | LOC102581745 | LOC102581817 | LOC102582140 | LOC102582687 | LOC102582999 | LOC102583477 | LOC102583971 | LOC102584320 | LOC102584343 | LOC102584346 | LOC102584887 | LOC102585333 | LOC102586150 | LOC102586975 | LOC102587887 | LOC102588136 | LOC102588695 | LOC102589637 | LOC102590496 | LOC102591…	LOC102578486 | LOC102580857 | LOC102581076 | LOC102581277 | LOC102583170 | LOC102583824 | LOC102584815 | LOC102584895 | LOC102584957 | LOC102585585 | LOC102585773 | LOC102586330 | LOC102587405 | LOC102588057 | LOC102588130 | LOC102588391 | LOC102588395 | LOC102589620 | LOC102589744 | LOC102589795 | LOC102590809 | LOC102591287 | LOC102591369 | LOC102591561 | LOC102591841 | LOC102592224 | LOC102593…
	GO:0006021	inositol biosynthetic process	188	0.01238	0	5		LOC102577590 | LOC102594242 | LOC102598817 | LOC102601710 | LOC102602013
	GO:0009800	cinnamic acid biosynthetic process	189	0.01239	1	6	LOC102596017	LOC102578287 | LOC102582618 | LOC102585026 | LOC102585357 | LOC102587888 | LOC102596891
	GO:0009803	cinnamic acid metabolic process	190	0.01239	1	6	LOC102596017	LOC102578287 | LOC102582618 | LOC102585026 | LOC102585357 | LOC102587888 | LOC102596891
	GO:0008610	lipid biosynthetic process	191	0.01285	79	148	LOC102577453 | LOC102577467 | LOC102577831 | LOC102577899 | LOC102578229 | LOC102579136 | LOC102579374 | LOC102579422 | LOC102579639 | LOC102579789 | LOC102581469 | LOC102581796 | LOC102581806 | LOC102582284 | LOC102582374 | LOC102582687 | LOC102583448 | LOC102583484 | LOC102583777 | LOC102584775 | LOC102584871 | LOC102586037 | LOC102587251 | LOC102588059 | LOC102589173 | LOC102590098 | LOC102590…	DXS1 | HPL | LOC102577479 | LOC102577541 | LOC102577562 | LOC102577590 | LOC102577783 | LOC102577822 | LOC102578208 | LOC102578561 | LOC102579027 | LOC102579239 | LOC102579690 | LOC102579720 | LOC102579763 | LOC102579964 | LOC102580168 | LOC102580176 | LOC102580179 | LOC102580407 | LOC102580697 | LOC102580744 | LOC102580873 | LOC102580972 | LOC102581211 | LOC102581846 | LOC102581945 | LOC10258225…
	GO:0042873	aldonate transport	192	0.01300	1	5	LOC102604259	LOC102577730 | LOC102588269 | LOC102589095 | LOC102590122 | LOC102597346
	GO:0045338	farnesyl diphosphate metabolic process	193	0.01300	3	3	LOC102578229 | LOC102583614 | LOC102587251	LOC102580697 | LOC102589012 | LOC102599350
	GO:0015851	nucleobase transport	194	0.01302	5	6	LOC102579559 | LOC102579572 | LOC102580805 | LOC102581289 | LOC102590918	LOC102580279 | LOC102581812 | LOC102589062 | LOC102592621 | LOC102595253 | LOC102605023
	GO:0042493	response to drug	195	0.01310	6	20	LOC102581213 | LOC102583640 | LOC102592318 | LOC102595362 | LOC102603198 | LOC102604804	LOC102578847 | LOC102583444 | LOC102585100 | LOC102585484 | LOC102586300 | LOC102586625 | LOC102588391 | LOC102589030 | LOC102592002 | LOC102592463 | LOC102592464 | LOC102594122 | LOC102595583 | LOC102598926 | LOC102600655 | LOC102601478 | LOC102604297 | LOC102606365 | LOC107058389 | PDR1
	GO:0042440	pigment metabolic process	196	0.01366	26	41	LOC102578736 | LOC102580381 | LOC102581960 | LOC102584485 | LOC102585610 | LOC102587251 | LOC102587673 | LOC102590920 | LOC102591086 | LOC102594027 | LOC102594717 | LOC102595732 | LOC102595911 | LOC102596207 | LOC102598949 | LOC102601479 | LOC102602154 | LOC102604163 | LOC102605430 | LOC102605738 | LOC102606145 | LOC107058421 | LOC107060575 | LOC107061124 | LOC107061996 | LOC107061998	LOC102577656 | LOC102578636 | LOC102579690 | LOC102580697 | LOC102581417 | LOC102581533 | LOC102581540 | LOC102582586 | LOC102583768 | LOC102585941 | LOC102587493 | LOC102587729 | LOC102587834 | LOC102588946 | LOC102589012 | LOC102589223 | LOC102591394 | LOC102591831 | LOC102592644 | LOC102592693 | LOC102592708 | LOC102594293 | LOC102595971 | LOC102596523 | LOC102597428 | LOC102597536 | LOC102597…
	GO:0051186	cofactor metabolic process	197	0.01394	46	97	LOC102577467 | LOC102577738 | LOC102577899 | LOC102577900 | LOC102578641 | LOC102578736 | LOC102579378 | LOC102579422 | LOC102579611 | LOC102580830 | LOC102581128 | LOC102581687 | LOC102581958 | LOC102582159 | LOC102584270 | LOC102584320 | LOC102584485 | LOC102584775 | LOC102585610 | LOC102586055 | LOC102586660 | LOC102586706 | LOC102587202 | LOC102587364 | LOC102587673 | LOC102589539 | LOC102590…	GAPDH | HXKRP1 | LOC102577529 | LOC102577656 | LOC102578636 | LOC102578902 | LOC102580274 | LOC102580488 | LOC102580744 | LOC102581533 | LOC102581540 | LOC102581814 | LOC102582524 | LOC102583421 | LOC102583463 | LOC102583768 | LOC102585745 | LOC102585856 | LOC102585941 | LOC102586362 | LOC102586863 | LOC102587313 | LOC102587493 | LOC102587729 | LOC102587834 | LOC102588309 | LOC102588438 | LOC1025…
	GO:0009637	response to blue light	198	0.01421	9	15	LOC102580785 | LOC102581525 | LOC102582003 | LOC102582284 | LOC102584555 | LOC102591785 | LOC102593062 | LOC102597308 | LOC102604886	FTSZ1 | LOC102577822 | LOC102580385 | LOC102580711 | LOC102582424 | LOC102583457 | LOC102583949 | LOC102584316 | LOC102587959 | LOC102589204 | LOC102592561 | LOC102593553 | LOC102598460 | LOC102599882 | LOC102601310
	GO:0015994	chlorophyll metabolic process	199	0.01425	11	27	LOC102578736 | LOC102584485 | LOC102585610 | LOC102587673 | LOC102590920 | LOC102591086 | LOC102595732 | LOC102595911 | LOC107061124 | LOC107061996 | LOC107061998	LOC102577656 | LOC102581533 | LOC102581540 | LOC102583768 | LOC102585941 | LOC102587493 | LOC102587834 | LOC102588946 | LOC102591394 | LOC102592644 | LOC102592693 | LOC102594293 | LOC102596523 | LOC102597536 | LOC102597935 | LOC102599631 | LOC102600334 | LOC102601206 | LOC102601446 | LOC102602338 | LOC102602388 | LOC102605088 | LOC107060850 | LOC107060907 | LOC107061086 | LOC107062160 | LOC107063…
	GO:0006631	fatty acid metabolic process	200	0.01428	39	59	LOC102578306 | LOC102579351 | LOC102579374 | LOC102579422 | LOC102579639 | LOC102580244 | LOC102580622 | LOC102581806 | LOC102582284 | LOC102583448 | LOC102583777 | LOC102584477 | LOC102587071 | LOC102587144 | LOC102587883 | LOC102588059 | LOC102588328 | LOC102590972 | LOC102592258 | LOC102592705 | LOC102594464 | LOC102595562 | LOC102596014 | LOC102597222 | LOC102597265 | LOC102597617 | LOC102597…	HPL | LOC102577479 | LOC102577562 | LOC102577822 | LOC102578561 | LOC102579239 | LOC102579720 | LOC102579763 | LOC102579964 | LOC102580407 | LOC102580744 | LOC102581846 | LOC102582628 | LOC102583050 | LOC102583082 | LOC102583480 | LOC102585347 | LOC102585547 | LOC102585745 | LOC102585835 | LOC102588137 | LOC102588373 | LOC102588531 | LOC102589003 | LOC102589531 | LOC102589894 | LOC102590201 | LOC…
	GO:0042631	cellular response to water deprivation	201	0.01451	6	7	LOC102582140 | LOC102584343 | LOC102594178 | LOC102601319 | LOC102601643 | LOC102605656	LOC102578486 | LOC102585773 | LOC102588057 | LOC102589744 | LOC102591287 | LOC102598488 | LOC102602768
	GO:0046164	alcohol catabolic process	202	0.01451	7	6	LOC102577900 | LOC102586855 | LOC102589221 | LOC102598120 | LOC102598229 | LOC102598319 | LOC102603295	LOC102577541 | LOC102580474 | LOC102590941 | LOC102594242 | LOC102601710 | LOC102602013
	GO:0016098	monoterpenoid metabolic process	203	0.01488	6	11	LOC102586037 | LOC102594515 | LOC102595142 | LOC102596475 | LOC102598856 | LOC102606006	LOC102579027 | LOC102580168 | LOC102580176 | LOC102582447 | LOC102589219 | LOC102596138 | LOC102597148 | LOC102597344 | LOC102597477 | LOC102597793 | LOC102598433
	GO:0016099	monoterpenoid biosynthetic process	204	0.01488	6	11	LOC102586037 | LOC102594515 | LOC102595142 | LOC102596475 | LOC102598856 | LOC102606006	LOC102579027 | LOC102580168 | LOC102580176 | LOC102582447 | LOC102589219 | LOC102596138 | LOC102597148 | LOC102597344 | LOC102597477 | LOC102597793 | LOC102598433
	GO:0046939	nucleotide phosphorylation	205	0.01495	10	21	LOC102577738 | LOC102577900 | LOC102579422 | LOC102581128 | LOC102584320 | LOC102592694 | LOC102597696 | LOC102601765 | LOC102602478 | LOC102602623	GAPDH | HXKRP1 | LOC102577529 | LOC102583463 | LOC102585856 | LOC102588815 | LOC102589456 | LOC102589564 | LOC102590756 | LOC102592754 | LOC102593181 | LOC102595588 | LOC102595943 | LOC102601242 | LOC102601486 | LOC102602122 | LOC102602262 | LOC102604144 | LOC102604284 | LOC102605730 | LOC102606109
	GO:1901568	fatty acid derivative metabolic process	206	0.01541	13	15	LOC102578893 | LOC102582687 | LOC102587071 | LOC102589539 | LOC102592492 | LOC102594285 | LOC102595425 | LOC102595750 | LOC102598469 | LOC102600379 | LOC102601763 | LOC102602348 | LOC102602717	LOC102578633 | LOC102579546 | LOC102579720 | LOC102580744 | LOC102580972 | LOC102581846 | LOC102583592 | LOC102590582 | LOC102593147 | LOC102594638 | LOC102596122 | LOC102599091 | LOC102603161 | LOC102604544 | LOC102606072
	GO:0009958	positive gravitropism	207	0.01543	2	8	LOC102587555 | LOC102588886	LOC102579163 | LOC102580385 | LOC102583370 | LOC102587959 | LOC102589934 | LOC102598995 | LOC102603358 | LOC102603757
	GO:0006576	cellular biogenic amine metabolic process	208	0.01589	12	20	LOC102586855 | LOC102589057 | LOC102589221 | LOC102589377 | LOC102591837 | LOC102595737 | LOC102597733 | LOC102598406 | LOC102602671 | LOC102603241 | LOC102604056 | LOC102605222	LOC102578513 | LOC102579180 | LOC102579767 | LOC102580573 | LOC102580623 | LOC102583483 | LOC102584472 | LOC102586756 | LOC102587578 | LOC102590811 | LOC102593183 | LOC102593473 | LOC102595539 | LOC102595598 | LOC102596235 | LOC102596487 | LOC102601245 | LOC102601725 | LOC102602130 | LOC102606053
	GO:0055072	iron ion homeostasis	209	0.01635	9	11	LOC102579252 | LOC102586445 | LOC102587113 | LOC102589751 | LOC102590382 | LOC102592318 | LOC102594212 | LOC102594505 | LOC102597260	LOC102577492 | LOC102577652 | LOC102578364 | LOC102581985 | LOC102584554 | LOC102592597 | LOC102593647 | LOC102599586 | LOC102599824 | LOC102602058 | LOC102606355
	GO:0031407	oxylipin metabolic process	210	0.01727	7	11	LOC102579639 | LOC102583448 | LOC102583777 | LOC102588059 | LOC102590972 | LOC102597265 | LOC102597899	HPL | LOC102577479 | LOC102578561 | LOC102579964 | LOC102583480 | LOC102588373 | LOC102589003 | LOC102589894 | LOC102595021 | LOC102596122 | LOC102601797
[truncated: 533 more rows]
